# Supplementary material for: Malaria in Venezuela: changes in the complexity of infection reflects the increment in transmission intensity
Source: Malar J. 2020 May 7;19:176. doi: 10.1186/s12936-020-03247-z (PMC7206825; doi:10.1186/s12936-020-03247-z)
Supplement: Supplementary file 1 — Additional file 1: Table S1. (A) Complete list of P. falciparum Pfk13 gene sequences available in databases. The codons associated with artemisinin resistance located at the propeller domain are shown. Venezuelan complete sequences (N=65) are labelled in purple. In this study, only the complete sequences were used for the analyses. (B) The mutation found in the Venezuelan samples and the other countries where these mutations were also found. [file 12936_2020_3247_MOESM1_ESM.xlsx]

## Sheet: Additional file 1A
Additional file 1: Table S1A. Table S1. (A) Complete list of P. falciparum Pfk13 gene sequences available in databases. The codons associated with artemisinin resistance located at the propeller domain are shown. Venezuelan samples are labeled in purple. In this study, only the complete sequences were used for the analyses.
Sequences ID labeled in yellow correspond to complete CDS				Mutations labeled in orange identified from Venezuelan sequences
Sequences ID labeled in light blue correspond to partial CDS
Codons in green are the ones associated (candidates/validated) with artemisinin resistance (WHO 2017)
Codons in red have the mutatitions associated with artemisinin resistance
					Inside Propeller domain (Codon 440-680)
No.	Country-NCBI_Sample ID_Isolates	Country	Database	K189T/N	P441L	F446I	G449A/S	D452E	I465T	C469C/F	N458Y	T474I	M476I	T478T	K479I	A481V	F483S	L492S	Y493H/Y	F495L	V/G496F	T508N	R515T	D/R516Y	S522C	P527H	R528T	G533A	V534A	N537D/I	G538V	R539T	I543T	S549Y	P553L	E556D	R561H	V566I	V568G	A569T	P574L	R575K	A578S	M579I/T	C580Y	V581F	F583L	D584N	V589I
1	Pf_3D7_1343700 kelch protein K13	Reference Sequence	PlasmoDB	AAA-K	CCA-P	TTT-F	GGT-G	GAT-D	ATT-I	TGC-C	AAT-N	ACA-T	ATG-M	ACC-T	AAA-K	GCT-A	TTT-F	TTA-L	TAC-Y	TTT-F	GGT-G	ACT-T	AGA-R	GAT-D	AGT-S	CCT-P	AGA-R	GGT-G	GTT-V	AAT-N	GGT-G	AGA-R	ATT-I	TCT-S	CCG-P	GAA-E	CGT-R	GTA-V	GTG-V	GCA-A	CCT-P	AGA-R	GCT-A	ATG-M	TGT-C	GTT-V	TTT-F	GAT-D	GTC-V
2	AS-KT328133_PFN33	China-Myanmar Border	NCBI	AAA-K	CCA-P	TTT-F	GGT-G	GAT-D	ATT-I	TGC-C	AAT-N	ACA-T	ATG-M	ACC-T	AAA-K	GCT-A	TTT-F	TTA-L	TAC-Y	TTT-F	GGT-G	ACT-T	AGA-R	GAT-D	AGT-S	CCT-P	AGA-R	GGT-G	GTT-V	AAT-N	GGT-G	AGA-R	ATT-I	TCT-S	CCG-P	GAA-E	CGT-R	GTA-V	GTG-V	GCA-A	CCT-P	AGA-R	GCT-A	ATG-M	TGT-C	GTT-V	TTT-F	GAT-D	GTC-V
3	AS-KT328132_PFN32	China-Myanmar Border	NCBI	AAA-K	CCA-P	TTT-F	GGT-G	GAT-D	ATT-I	TGC-C	AAT-N	ACA-T	ATG-M	ACC-T	AAA-K	GCT-A	TTT-F	TTA-L	TAC-Y	TTT-F	GGT-G	ACT-T	AGA-R	GAT-D	AGT-S	CCT-P	AGA-R	GGT-G	GTT-V	AAT-N	GGT-G	AGA-R	ATT-I	TCT-S	CCG-P	GAA-E	CGT-R	GTA-V	GTG-V	GCA-A	CCT-P	AGA-R	GCT-A	ATG-M	TGT-C	GTT-V	TTT-F	GAT-D	GTC-V
4	AS-KT328131_PFN31	China-Myanmar Border	NCBI	AAA-K	CCA-P	ATT-I	GGT-G	GAT-D	ATT-I	TGC-C	AAT-N	ACA-T	ATG-M	ACC-T	AAA-K	GCT-A	TTT-F	TTA-L	TAC-Y	TTT-F	GGT-G	ACT-T	AGA-R	GAT-D	AGT-S	CCT-P	AGA-R	GGT-G	GTT-V	AAT-N	GGT-G	AGA-R	ATT-I	TCT-S	CCG-P	GAA-E	CGT-R	GTA-V	GTG-V	GCA-A	CCT-P	AGA-R	GCT-A	ATG-M	TGT-C	GTT-V	TTT-F	GAT-D	GTC-V
5	AS-KT328130_PFN30	China-Myanmar Border	NCBI	AAA-K	CCA-P	ATT-I	GGT-G	GAT-D	ATT-I	TGC-C	AAT-N	ACA-T	ATG-M	ACC-T	AAA-K	GCT-A	TTT-F	TTA-L	TAC-Y	TTT-F	GGT-G	ACT-T	AGA-R	GAT-D	AGT-S	CCT-P	AGA-R	GGT-G	GTT-V	AAT-N	GGT-G	AGA-R	ATT-I	TCT-S	CCG-P	GAA-E	CGT-R	GTA-V	GTG-V	GCA-A	CCT-P	AGA-R	GCT-A	ATG-M	TGT-C	GTT-V	TTT-F	GAT-D	GTC-V
6	AS-KT328129_PFN29	China-Myanmar Border	NCBI	AAA-K	CCA-P	TTT-F	GGT-G	GAT-D	ATT-I	TGC-C	AAT-N	ACA-T	ATG-M	ACC-T	AAA-K	GCT-A	TTT-F	TTA-L	TAC-Y	TTT-F	GGT-G	ACT-T	AGA-R	GAT-D	AGT-S	CCT-P	AGA-R	GGT-G	GTT-V	AAT-N	GGT-G	AGA-R	ATT-I	TCT-S	CCG-P	GAA-E	CGT-R	GTA-V	GTG-V	GCA-A	CCT-P	AGA-R	GCT-A	ATG-M	TGT-C	GTT-V	TTT-F	GAT-D	GTC-V
7	AS-KT328128_PFN28	China-Myanmar Border	NCBI	AAA-K	CCA-P	ATT-I	GGT-G	GAT-D	ATT-I	TGC-C	AAT-N	ACA-T	ATG-M	ACC-T	AAA-K	GCT-A	TTT-F	TTA-L	TAC-Y	TTT-F	GGT-G	ACT-T	AGA-R	GAT-D	AGT-S	CCT-P	AGA-R	GGT-G	GTT-V	AAT-N	GGT-G	AGA-R	ATT-I	TCT-S	CCG-P	GAA-E	CGT-R	GTA-V	GTG-V	GCA-A	CCT-P	AGA-R	GCT-A	ATG-M	TGT-C	GTT-V	TTT-F	GAT-D	GTC-V
8	AS-KT328127_PFN27	China-Myanmar Border	NCBI	AAA-K	CCA-P	TTT-F	GGT-G	GAT-D	ATT-I	TGC-C	AAT-N	ACA-T	ATG-M	ACC-T	AAA-K	GCT-A	TTT-F	TTA-L	TAC-Y	TTT-F	GGT-G	ACT-T	AGA-R	GAT-D	AGT-S	CCT-P	AGA-R	GGT-G	GTT-V	AAT-N	GGT-G	AGA-R	ATT-I	TCT-S	CCG-P	GAA-E	CGT-R	GTA-V	GTG-V	GCA-A	CCT-P	AGA-R	GCT-A	ATG-M	TGT-C	GTT-V	TTT-F	GAT-D	GTC-V
9	AS-KT328126_PFN26	China-Myanmar Border	NCBI	AAA-K	CCA-P	ATT-I	GGT-G	GAT-D	ATT-I	TGC-C	AAT-N	ACA-T	ATG-M	ACC-T	AAA-K	GCT-A	TTT-F	TTA-L	TAC-Y	TTT-F	GGT-G	ACT-T	AGA-R	GAT-D	AGT-S	CCT-P	AGA-R	GGT-G	GTT-V	AAT-N	GGT-G	AGA-R	ATT-I	TCT-S	CCG-P	GAA-E	CGT-R	GTA-V	GTG-V	GCA-A	CCT-P	AGA-R	GCT-A	ATG-M	TGT-C	GTT-V	TTT-F	GAT-D	GTC-V
10	AS-KT328125_PFN25	China-Myanmar Border	NCBI	AAA-K	CCA-P	TTT-F	GGT-G	GAT-D	ATT-I	TGC-C	AAT-N	ACA-T	ATG-M	ACC-T	AAA-K	GCT-A	TTT-F	TTA-L	TAC-Y	TTT-F	GGT-G	ACT-T	AGA-R	GAT-D	AGT-S	CCT-P	AGA-R	GGT-G	GTT-V	AAT-N	GGT-G	AGA-R	ATT-I	TCT-S	CCG-P	GAA-E	CGT-R	GTA-V	GTG-V	GCA-A	CCT-P	AGA-R	GCT-A	ATG-M	TGT-C	GTT-V	TTT-F	GAT-D	GTC-V
11	AS-KT328124_PFN24	China-Myanmar Border	NCBI	AAA-K	CCA-P	TTT-F	GGT-G	GAT-D	ATT-I	TGC-C	AAT-N	ACA-T	ATG-M	ACC-T	AAA-K	GCT-A	TTT-F	TTA-L	TAC-Y	TTT-F	GGT-G	ACT-T	AGA-R	GAT-D	AGT-S	CCT-P	AGA-R	GGT-G	GTT-V	AAT-N	GGT-G	AGA-R	ATT-I	TCT-S	CCG-P	GAA-E	CGT-R	GTA-V	GTG-V	GCA-A	CCT-P	AGA-R	GCT-A	ATG-M	TGT-C	GTT-V	TTT-F	GAT-D	GTC-V
12	AS-KT328123_PFN23	China-Myanmar Border	NCBI	AAA-K	CCA-P	TTT-F	GGT-G	GAT-D	ATT-I	TGC-C	AAT-N	ACA-T	ATG-M	ACC-T	AAA-K	GCT-A	TTT-F	TTA-L	TAC-Y	TTT-F	GGT-G	ACT-T	AGA-R	GAT-D	AGT-S	CCT-P	AGA-R	GGT-G	GTT-V	AAT-N	GGT-G	AGA-R	ATT-I	TCT-S	CCG-P	GAA-E	CGT-R	GTA-V	GTG-V	GCA-A	CCT-P	AGA-R	GCT-A	ATG-M	TGT-C	GTT-V	TTT-F	GAT-D	GTC-V
13	AS-KT328122_PFN22	China-Myanmar Border	NCBI	AAA-K	CCA-P	ATT-I	GGT-G	GAT-D	ATT-I	TGC-C	AAT-N	ACA-T	ATG-M	ACC-T	AAA-K	GCT-A	TTT-F	TTA-L	TAC-Y	TTT-F	GGT-G	ACT-T	AGA-R	GAT-D	AGT-S	CCT-P	AGA-R	GGT-G	GTT-V	AAT-N	GGT-G	AGA-R	ATT-I	TCT-S	CCG-P	GAA-E	CGT-R	GTA-V	GTG-V	GCA-A	CCT-P	AGA-R	GCT-A	ATG-M	TGT-C	GTT-V	TTT-F	GAT-D	GTC-V
14	AS-KT328121_PFN21	China-Myanmar Border	NCBI	AAA-K	CCA-P	TTT-F	GGT-G	GAT-D	ATT-I	TGC-C	AAT-N	ACA-T	ATG-M	ACC-T	AAA-K	GCT-A	TTT-F	TTA-L	TAC-Y	TTT-F	GGT-G	ACT-T	AGA-R	GAT-D	AGT-S	CCT-P	AGA-R	GGT-G	GTT-V	AAT-N	GGT-G	AGA-R	ATT-I	TCT-S	CCG-P	GAA-E	CGT-R	GTA-V	GTG-V	GCA-A	CCT-P	AGA-R	GCT-A	ATG-M	TGT-C	GTT-V	TTT-F	GAT-D	GTC-V
15	AS-KT328120_PFN20	China-Myanmar Border	NCBI	AAA-K	CCA-P	TTT-F	GGT-G	GAT-D	ATT-I	TGC-C	AAT-N	ACA-T	ATG-M	ACC-T	AAA-K	GCT-A	TTT-F	TTA-L	TAC-Y	TTT-F	GGT-G	ACT-T	AGA-R	GAT-D	AGT-S	CCT-P	AGA-R	GGT-G	GTT-V	AAT-N	GGT-G	AGA-R	ATT-I	TCT-S	CCG-P	GAA-E	CGT-R	GTA-V	GTG-V	GCA-A	CCT-P	AGA-R	GCT-A	ATG-M	TGT-C	GTT-V	TTT-F	GAT-D	GTC-V
16	AS-KT328119_PFN19	China-Myanmar Border	NCBI	AAA-K	CCA-P	ATT-I	GGT-G	GAT-D	ATT-I	TGC-C	AAT-N	ACA-T	ATG-M	ACC-T	AAA-K	GCT-A	TTT-F	TTA-L	TAC-Y	TTT-F	GGT-G	ACT-T	AGA-R	GAT-D	AGT-S	CCT-P	AGA-R	GGT-G	GTT-V	AAT-N	GGT-G	AGA-R	ATT-I	TCT-S	CCG-P	GAA-E	CGT-R	GTA-V	GTG-V	GCA-A	CCT-P	AGA-R	GCT-A	ATG-M	TGT-C	GTT-V	TTT-F	GAT-D	GTC-V
17	AS-KT328118_PFN18	China-Myanmar Border	NCBI	AAA-K	CCA-P	ATT-I	GGT-G	GAT-D	ATT-I	TGC-C	AAT-N	ACA-T	ATG-M	ACC-T	AAA-K	GCT-A	TTT-F	TTA-L	TAC-Y	TTT-F	GGT-G	ACT-T	AGA-R	GAT-D	AGT-S	CCT-P	AGA-R	GGT-G	GTT-V	AAT-N	GGT-G	AGA-R	ATT-I	TCT-S	CCG-P	GAA-E	CGT-R	GTA-V	GTG-V	GCA-A	CCT-P	AGA-R	GCT-A	ATG-M	TGT-C	GTT-V	TTT-F	GAT-D	GTC-V
18	AS-KT328117_PFN17	China-Myanmar Border	NCBI	AAA-K	CCA-P	TTT-F	GGT-G	GAT-D	ATT-I	TGC-C	AAT-N	ACA-T	ATG-M	ACC-T	AAA-K	GCT-A	TTT-F	TTA-L	TAC-Y	TTT-F	GGT-G	ACT-T	AGA-R	GAT-D	AGT-S	CCT-P	AGA-R	GGT-G	GTT-V	AAT-N	GGT-G	AGA-R	ATT-I	TCT-S	CCG-P	GAA-E	CGT-R	GTA-V	GTG-V	GCA-A	CCT-P	AGA-R	GCT-A	ATG-M	TGT-C	GTT-V	TTT-F	GAT-D	GTC-V
19	AS-KT328116_PFN16	China-Myanmar Border	NCBI	AAA-K	CCA-P	TTT-F	GGT-G	GAT-D	ATT-I	TGC-C	AAT-N	ACA-T	ATG-M	ACC-T	AAA-K	GCT-A	TTT-F	TTA-L	TAC-Y	TTT-F	GGT-G	ACT-T	AGA-R	GAT-D	AGT-S	CCT-P	AGA-R	GGT-G	GTT-V	AAT-N	GGT-G	AGA-R	ATT-I	TCT-S	CCG-P	GAA-E	CGT-R	GTA-V	GTG-V	GCA-A	CTT-L	AGA-R	GCT-A	ATG-M	TGT-C	GTT-V	TTT-F	GAT-D	GTC-V
20	AS-KT328115_PFN15	China-Myanmar Border	NCBI	AAA-K	CCA-P	ATT-I	GGT-G	GAT-D	ATT-I	TGC-C	AAT-N	ACA-T	ATG-M	ACC-T	AAA-K	GCT-A	TTT-F	TTA-L	TAC-Y	TTT-F	GGT-G	ACT-T	AGA-R	GAT-D	AGT-S	CCT-P	AGA-R	GGT-G	GTT-V	AAT-N	GGT-G	AGA-R	ATT-I	TCT-S	CCG-P	GAA-E	CGT-R	GTA-V	GTG-V	GCA-A	CCT-P	AGA-R	GCT-A	ATG-M	TGT-C	GTT-V	TTT-F	GAT-D	GTC-V
21	AS-KT328114_PFN14	China-Myanmar Border	NCBI	AAA-K	CCA-P	TTT-F	GGT-G	GAT-D	ATT-I	TGC-C	AAT-N	ACA-T	ATG-M	ACC-T	AAA-K	GCT-A	TTT-F	TTA-L	TAC-Y	TTT-F	GGT-G	ACT-T	AGA-R	GAT-D	AGT-S	CCT-P	AGA-R	GGT-G	GTT-V	AAT-N	GGT-G	AGA-R	ATT-I	TCT-S	CCG-P	GAA-E	CGT-R	GTA-V	GTG-V	GCA-A	CCT-P	AGA-R	GCT-A	ATG-M	TGT-C	GTT-V	TTT-F	GAT-D	GTC-V
22	AS-KT328113_PFN13	China-Myanmar Border	NCBI	AAA-K	CCA-P	TTT-F	GGT-G	GAT-D	ATT-I	TGC-C	AAT-N	ACA-T	ATG-M	ACC-T	AAA-K	GCT-A	TTT-F	TTA-L	TAC-Y	TTT-F	GGT-G	ACT-T	AGA-R	GAT-D	AGT-S	CCT-P	AGA-R	GGT-G	GTT-V	AAT-N	GGT-G	AGA-R	ATT-I	TCT-S	CCG-P	GAA-E	CGT-R	GTA-V	GTG-V	GCA-A	CCT-P	AGA-R	GCT-A	ATG-M	TGT-C	GTT-V	TTT-F	GAT-D	GTC-V
23	AS-KT328112_PFN12	China-Myanmar Border	NCBI	AAA-K	CCA-P	TTT-F	GGT-G	GAT-D	ATT-I	TGC-C	AAT-N	ACA-T	ATG-M	ACC-T	AAA-K	GCT-A	TTT-F	TTA-L	TAC-Y	TTT-F	GGT-G	ACT-T	AGA-R	GAT-D	AGT-S	CCT-P	AGA-R	GGT-G	GTT-V	AAT-N	GGT-G	AGA-R	ATT-I	TCT-S	CCG-P	GAA-E	CGT-R	GTA-V	GTG-V	GCA-A	CCT-P	AGA-R	GCT-A	ATG-M	TGT-C	GTT-V	TTT-F	GAT-D	GTC-V
24	AS-KT328111_PFN11	China-Myanmar Border	NCBI	AAA-K	CCA-P	TTT-F	GGT-G	GAT-D	ATT-I	TGC-C	AAT-N	ACA-T	ATG-M	ACC-T	AAA-K	GCT-A	TTT-F	TTA-L	TAC-Y	TTT-F	GGT-G	ACT-T	AGA-R	GAT-D	AGT-S	CCT-P	AGA-R	GGT-G	GTT-V	AAT-N	GGT-G	AGA-R	ATT-I	TCT-S	CCG-P	GAA-E	CGT-R	GTA-V	GTG-V	GCA-A	CTT-L	AGA-R	GCT-A	ATG-M	TGT-C	GTT-V	TTT-F	GAT-D	GTC-V
25	AS-KT328110_PFN10	China-Myanmar Border	NCBI	AAA-K	CCA-P	TTT-F	GGT-G	GAT-D	ATT-I	TGC-C	TAT-Y	ACA-T	ATG-M	ACC-T	AAA-K	GCT-A	TTT-F	TTA-L	TAC-Y	TTT-F	GGT-G	ACT-T	AGA-R	GAT-D	AGT-S	CCT-P	AGA-R	GGT-G	GTT-V	AAT-N	GGT-G	AGA-R	ATT-I	TCT-S	CCG-P	GAA-E	CGT-R	GTA-V	GTG-V	GCA-A	CCT-P	AGA-R	GCT-A	ATG-M	TGT-C	GTT-V	TTT-F	GAT-D	GTC-V
26	AS-KT328109_PFN9	China-Myanmar Border	NCBI	AAA-K	CCA-P	TTT-F	GGT-G	GAT-D	ATT-I	TGC-C	AAT-N	ACA-T	ATG-M	ACC-T	AAA-K	GCT-A	TTT-F	TTA-L	TAC-Y	TTT-F	GGT-G	ACT-T	AGA-R	GAT-D	AGT-S	CCT-P	AGA-R	GGT-G	GTT-V	AAT-N	GGT-G	AGA-R	ATT-I	TCT-S	CCG-P	GAA-E	CGT-R	GTA-V	GTG-V	GCA-A	CCT-P	AGA-R	GCT-A	ATG-M	TGT-C	GTT-V	TTT-F	GAT-D	GTC-V
27	AS-KT328108_PFN8	China-Myanmar Border	NCBI	AAA-K	CCA-P	ATT-I	GGT-G	GAT-D	ATT-I	TGC-C	AAT-N	ACA-T	ATG-M	ACC-T	AAA-K	GCT-A	TTT-F	TTA-L	TAC-Y	TTT-F	GGT-G	ACT-T	AGA-R	GAT-D	AGT-S	CCT-P	AGA-R	GGT-G	GTT-V	AAT-N	GGT-G	AGA-R	ATT-I	TCT-S	CCG-P	GAA-E	CGT-R	GTA-V	GTG-V	GCA-A	CCT-P	AGA-R	GCT-A	ATG-M	TGT-C	GTT-V	TTT-F	GAT-D	GTC-V
28	AS-KT328107_PFN7	China-Myanmar Border	NCBI	AAA-K	CCA-P	TTT-F	GGT-G	GAT-D	ATT-I	TGC-C	AAT-N	ACA-T	ATG-M	ACC-T	AAA-K	GCT-A	TTT-F	TTA-L	TAC-Y	TTT-F	GGT-G	ACT-T	AGA-R	GAT-D	AGT-S	CCT-P	AGA-R	GGT-G	GTT-V	AAT-N	GGT-G	AGA-R	ATT-I	TCT-S	CCG-P	GAA-E	CGT-R	GTA-V	GTG-V	GCA-A	CCT-P	AGA-R	GCT-A	ATG-M	TGT-C	GTT-V	TTT-F	GAT-D	GTC-V
29	AS-KT328106_PFN6	China-Myanmar Border	NCBI	AAA-K	CCA-P	ATT-I	GGT-G	GAT-D	ATT-I	TGC-C	AAT-N	ACA-T	ATG-M	ACC-T	AAA-K	GCT-A	TTT-F	TTA-L	TAC-Y	TTT-F	GGT-G	ACT-T	AGA-R	GAT-D	AGT-S	CCT-P	AGA-R	GGT-G	GTT-V	AAT-N	GGT-G	AGA-R	ATT-I	TCT-S	CCG-P	GAA-E	CGT-R	GTA-V	GTG-V	GCA-A	CCT-P	AGA-R	GCT-A	ATG-M	TGT-C	GTT-V	TTT-F	GAT-D	GTC-V
30	AS-KT328105_PFN5	China-Myanmar Border	NCBI	AAA-K	CCA-P	TTT-F	GGT-G	GAT-D	ATT-I	TGC-C	AAT-N	ACA-T	ATG-M	ACC-T	AAA-K	GCT-A	TTT-F	TTA-L	TAC-Y	TTT-F	GGT-G	ACT-T	AGA-R	GAT-D	AGT-S	CCT-P	AGA-R	GGT-G	GTT-V	AAT-N	GGT-G	AGA-R	ATT-I	TCT-S	CCG-P	GAA-E	CGT-R	GTA-V	GTG-V	GCA-A	CCT-P	AGA-R	GCT-A	ATG-M	TGT-C	GTT-V	TTT-F	GAT-D	GTC-V
31	AS-KT328104_PFN4	China-Myanmar Border	NCBI	AAA-K	CCA-P	TTT-F	GGT-G	GAT-D	ATT-I	TGC-C	AAT-N	ACA-T	ATG-M	ACC-T	AAA-K	GCT-A	TTT-F	TTA-L	TAC-Y	TTT-F	GGT-G	ACT-T	AGA-R	GAT-D	AGT-S	CCT-P	AGA-R	GGT-G	GTT-V	AAT-N	GGT-G	AGA-R	ATT-I	TCT-S	CCG-P	GAA-E	CGT-R	GTA-V	GTG-V	GCA-A	CCT-P	AGA-R	GCT-A	ATG-M	TGT-C	GTT-V	TTT-F	GAT-D	GTC-V
32	AS-KT328103_PFN3	China-Myanmar Border	NCBI	AAA-K	CCA-P	TTT-F	GGT-G	GAT-D	ATT-I	TGC-C	AAT-N	ACA-T	ATG-M	ACC-T	AAA-K	GCT-A	TTT-F	TTA-L	TAC-Y	TTT-F	GGT-G	ACT-T	AGA-R	GAT-D	AGT-S	CCT-P	AGA-R	GGT-G	GTT-V	AAT-N	GGT-G	AGA-R	ATT-I	TCT-S	CCG-P	GAA-E	CGT-R	GTA-V	GTG-V	GCA-A	CCT-P	AGA-R	GCT-A	ATG-M	TGT-C	GTT-V	TTT-F	GAT-D	GTC-V
33	AS-KT328102_PFN2	China-Myanmar Border	NCBI	AAA-K	CCA-P	TTT-F	GGT-G	GAT-D	ATT-I	TGC-C	AAT-N	ACA-T	ATG-M	ACC-T	AAA-K	GCT-A	TTT-F	TTA-L	TAC-Y	TTT-F	GGT-G	ACT-T	AGA-R	GAT-D	AGT-S	CCT-P	AGA-R	GGT-G	GTT-V	AAT-N	GGT-G	AGA-R	ATT-I	TCT-S	CCG-P	GAA-E	CGT-R	GTA-V	GTG-V	GCA-A	CCT-P	AGA-R	GCT-A	ATG-M	TGT-C	GTT-V	TTT-F	GAT-D	GTC-V
34	AS-KT328101_PFN1	China-Myanmar Border	NCBI	AAA-K	CCA-P	ATT-I	GGT-G	GAT-D	ATT-I	TGC-C	AAT-N	ACA-T	ATG-M	ACC-T	AAA-K	GCT-A	TTT-F	TTA-L	TAC-Y	TTT-F	GGT-G	ACT-T	AGA-R	GAT-D	AGT-S	CCT-P	AGA-R	GGT-G	GTT-V	AAT-N	GGT-G	AGA-R	ATT-I	TCT-S	CCG-P	GAA-E	CGT-R	GTA-V	GTG-V	GCA-A	CCT-P	AGA-R	GCT-A	ATG-M	TGT-C	GTT-V	TTT-F	GAT-D	GTC-V
35	AS-KT328100_PFP24	China-Myanmar Border	NCBI	AAA-K	CCA-P	ATT-I	GGT-G	GAT-D	ATT-I	TGC-C	AAT-N	ACA-T	ATG-M	ACC-T	AAA-K	GCT-A	TTT-F	TTA-L	TAC-Y	TTT-F	GGT-G	ACT-T	AGA-R	GAT-D	AGT-S	CCT-P	AGA-R	GGT-G	GTT-V	AAT-N	GGT-G	AGA-R	ATT-I	TCT-S	CCG-P	GAA-E	CGT-R	GTA-V	GTG-V	GCA-A	CCT-P	AGA-R	GCT-A	ATG-M	TGT-C	GTT-V	TTT-F	GAT-D	GTC-V
36	AS-KT328099_PFP23	China-Myanmar Border	NCBI	AAA-K	CCA-P	ATT-I	GGT-G	GAT-D	ATT-I	TGC-C	AAT-N	ACA-T	ATG-M	ACC-T	AAA-K	GCT-A	TTT-F	TTA-L	TAC-Y	TTT-F	GGT-G	ACT-T	AGA-R	GAT-D	AGT-S	CCT-P	AGA-R	GGT-G	GTT-V	AAT-N	GGT-G	AGA-R	ATT-I	TCT-S	CCG-P	GAA-E	CGT-R	GTA-V	GTG-V	GCA-A	CCT-P	AGA-R	GCT-A	ATG-M	TGT-C	GTT-V	TTT-F	GAT-D	GTC-V
37	AS-KT328098_PFP22	China-Myanmar Border	NCBI	AAA-K	CCA-P	TTT-F	GGT-G	GAT-D	ATT-I	TGC-C	AAT-N	ACA-T	ATG-M	ACC-T	AAA-K	GCT-A	TTT-F	TTA-L	TAC-Y	TTT-F	GGT-G	ACT-T	AGA-R	GAT-D	AGT-S	CCT-P	AGA-R	GGT-G	GTT-V	AAT-N	GGT-G	AGA-R	ATT-I	TCT-S	CCG-P	GAA-E	CGT-R	GTA-V	GTG-V	GCA-A	CCT-P	AGA-R	GCT-A	ATG-M	TGT-C	GTT-V	TTT-F	GAT-D	GTC-V
38	AS-KT328097_PFP21	China-Myanmar Border	NCBI	AAA-K	CCA-P	TTT-F	GGT-G	GAT-D	ATT-I	TGC-C	AAT-N	ACA-T	ATG-M	ACC-T	AAA-K	GCT-A	TTT-F	TTA-L	TAC-Y	TTT-F	GGT-G	ACT-T	AGA-R	GAT-D	AGT-S	CCT-P	AGA-R	GGT-G	GTT-V	AAT-N	GGT-G	AGA-R	ATT-I	TCT-S	CCG-P	GAA-E	CGT-R	GTA-V	GTG-V	GCA-A	CCT-P	AGA-R	GCT-A	ATG-M	TGT-C	GTT-V	TTT-F	GAT-D	GTC-V
39	AS-KT328096_PFP20	China-Myanmar Border	NCBI	AAA-K	CCA-P	ATT-I	GGT-G	GAT-D	ATT-I	TGC-C	AAT-N	ACA-T	ATG-M	ACC-T	AAA-K	GCT-A	TTT-F	TTA-L	TAC-Y	TTT-F	GGT-G	ACT-T	AGA-R	GAT-D	AGT-S	CCT-P	AGA-R	GGT-G	GTT-V	AAT-N	GGT-G	AGA-R	ATT-I	TCT-S	CCG-P	GAA-E	CGT-R	GTA-V	GTG-V	GCA-A	CCT-P	AGA-R	GCT-A	ATG-M	TGT-C	GTT-V	TTT-F	GAT-D	GTC-V
40	AS-KT328095_PFP19	China-Myanmar Border	NCBI	AAA-K	CCA-P	TTT-F	GGT-G	GAT-D	ATT-I	TGC-C	AAT-N	ACA-T	ATG-M	ACC-T	AAA-K	GCT-A	TTT-F	TTA-L	TAC-Y	TTT-F	GGT-G	ACT-T	AGA-R	GAT-D	AGT-S	CCT-P	AGA-R	GGT-G	GTT-V	AAT-N	GGT-G	AGA-R	ATT-I	TCT-S	CCG-P	GAA-E	CGT-R	GTA-V	GTG-V	GCA-A	CTT-L	AGA-R	GCT-A	ATG-M	TGT-C	GTT-V	TTT-F	GAT-D	GTC-V
41	AS-KT328094_PFP18	China-Myanmar Border	NCBI	AAA-K	CCA-P	ATT-I	GGT-G	GAT-D	ATT-I	TGC-C	AAT-N	ACA-T	ATG-M	ACC-T	AAA-K	GCT-A	TTT-F	TTA-L	TAC-Y	TTT-F	GGT-G	ACT-T	AGA-R	GAT-D	AGT-S	CCT-P	AGA-R	GGT-G	GTT-V	AAT-N	GGT-G	AGA-R	ATT-I	TCT-S	CCG-P	GAA-E	CGT-R	GTA-V	GTG-V	GCA-A	CCT-P	AGA-R	GCT-A	ATG-M	TGT-C	GTT-V	TTT-F	GAT-D	GTC-V
42	AS-KT328093_PFP17	China-Myanmar Border	NCBI	AAA-K	CCA-P	ATT-I	GGT-G	GAT-D	ATT-I	TGC-C	AAT-N	ACA-T	ATG-M	ACC-T	AAA-K	GCT-A	TTT-F	TTA-L	TAC-Y	TTT-F	GGT-G	ACT-T	AGA-R	GAT-D	AGT-S	CCT-P	AGA-R	GGT-G	GTT-V	AAT-N	GGT-G	AGA-R	ATT-I	TCT-S	CCG-P	GAA-E	CGT-R	GTA-V	GTG-V	GCA-A	CCT-P	AGA-R	GCT-A	ATG-M	TGT-C	GTT-V	TTT-F	GAT-D	GTC-V
43	AS-KT328092_PFP16	China-Myanmar Border	NCBI	AAA-K	CCA-P	ATT-I	GGT-G	GAT-D	ATT-I	TGC-C	AAT-N	ACA-T	ATG-M	ACC-T	AAA-K	GCT-A	TTT-F	TTA-L	TAC-Y	TTT-F	GGT-G	ACT-T	AGA-R	GAT-D	AGT-S	CCT-P	AGA-R	GGT-G	GTT-V	AAT-N	GGT-G	AGA-R	ATT-I	TCT-S	CCG-P	GAA-E	CGT-R	GTA-V	GTG-V	GCA-A	CCT-P	AGA-R	GCT-A	ATG-M	TGT-C	GTT-V	TTT-F	GAT-D	GTC-V
44	AS-KT328091_PFP15	China-Myanmar Border	NCBI	AAA-K	CCA-P	TTT-F	GGT-G	GAT-D	ATT-I	TAC-Y	AAT-N	ACA-T	ATG-M	ACC-T	AAA-K	GCT-A	TTT-F	TTA-L	TAC-Y	TTT-F	GGT-G	ACT-T	AGA-R	GAT-D	AGT-S	CCT-P	AGA-R	GGT-G	GTT-V	AAT-N	GGT-G	AGA-R	ATT-I	TCT-S	CCG-P	GAA-E	CGT-R	GTA-V	GTG-V	GCA-A	CCT-P	AGA-R	GCT-A	ATG-M	TGT-C	GTT-V	TTT-F	GAT-D	GTC-V
45	AS-KT328090_PFP14	China-Myanmar Border	NCBI	AAA-K	CCA-P	ATT-I	GGT-G	GAT-D	ATT-I	TGC-C	AAT-N	ACA-T	ATG-M	ACC-T	AAA-K	GCT-A	TTT-F	TTA-L	TAC-Y	TTT-F	GGT-G	ACT-T	AGA-R	GAT-D	AGT-S	CCT-P	AGA-R	GGT-G	GTT-V	AAT-N	GGT-G	AGA-R	ATT-I	TCT-S	CCG-P	GAA-E	CGT-R	GTA-V	GTG-V	GCA-A	CCT-P	AGA-R	GCT-A	ATG-M	TGT-C	GTT-V	TTT-F	GAT-D	GTC-V
46	AS-KT328089_PFP13	China-Myanmar Border	NCBI	AAA-K	CCA-P	ATT-I	GGT-G	GAT-D	ATT-I	TGC-C	AAT-N	ACA-T	ATG-M	ACC-T	AAA-K	GCT-A	TTT-F	TTA-L	TAC-Y	TTT-F	GGT-G	ACT-T	AGA-R	GAT-D	AGT-S	CCT-P	AGA-R	GGT-G	GTT-V	AAT-N	GGT-G	AGA-R	ATT-I	TCT-S	CCG-P	GAA-E	CGT-R	GTA-V	GTG-V	GCA-A	CCT-P	AGA-R	GCT-A	ATG-M	TGT-C	GTT-V	TTT-F	GAT-D	GTC-V
47	AS-KT328088_PFP12	China-Myanmar Border	NCBI	AAA-K	CCA-P	ATT-I	GGT-G	GAT-D	ATT-I	TGC-C	AAT-N	ACA-T	ATG-M	ACC-T	AAA-K	GCT-A	TTT-F	TTA-L	TAC-Y	TTT-F	GGT-G	ACT-T	AGA-R	GAT-D	AGT-S	CCT-P	AGA-R	GGT-G	GTT-V	AAT-N	GGT-G	AGA-R	ATT-I	TCT-S	CCG-P	GAA-E	CGT-R	GTA-V	GTG-V	GCA-A	CCT-P	AGA-R	GCT-A	ATG-M	TGT-C	GTT-V	TTT-F	GAT-D	GTC-V
48	AS-KT328087_PFP11	China-Myanmar Border	NCBI	AAA-K	CCA-P	ATT-I	GGT-G	GAT-D	ATT-I	TGC-C	AAT-N	ACA-T	ATG-M	ACC-T	AAA-K	GCT-A	TTT-F	TTA-L	TAC-Y	TTT-F	GGT-G	ACT-T	AGA-R	GAT-D	AGT-S	CCT-P	AGA-R	GGT-G	GTT-V	AAT-N	GGT-G	AGA-R	ATT-I	TCT-S	CCG-P	GAA-E	CGT-R	GTA-V	GTG-V	GCA-A	CCT-P	AGA-R	GCT-A	ATG-M	TGT-C	GTT-V	TTT-F	GAT-D	GTC-V
49	AS-KT328086_PFP10	China-Myanmar Border	NCBI	AAA-K	CCA-P	TTT-F	GGT-G	GAT-D	ATT-I	TGC-C	AAT-N	ACA-T	ATG-M	ACC-T	AAA-K	GCT-A	TTT-F	TTA-L	TAC-Y	TTT-F	GGT-G	ACT-T	AGA-R	GAT-D	AGT-S	CCT-P	AGA-R	GGT-G	GTT-V	AAT-N	GGT-G	AGA-R	ATT-I	TCT-S	CCG-P	GAA-E	CGT-R	GTA-V	GTG-V	GCA-A	CCT-P	AGA-R	GCT-A	ATG-M	TGT-C	GTT-V	TTT-F	GAT-D	GTC-V
50	AS-KT328085_PFP9	China-Myanmar Border	NCBI	AAA-K	CCA-P	ATT-I	GGT-G	GAT-D	ATT-I	TGC-C	AAT-N	ACA-T	ATG-M	ACC-T	AAA-K	GCT-A	TTT-F	TTA-L	TAC-Y	TTT-F	GGT-G	ACT-T	AGA-R	GAT-D	AGT-S	CCT-P	AGA-R	GGT-G	GTT-V	AAT-N	GGT-G	AGA-R	ATT-I	TCT-S	CCG-P	GAA-E	CGT-R	GTA-V	GTG-V	GCA-A	CCT-P	AGA-R	GCT-A	ATG-M	TGT-C	GTT-V	TTT-F	GAT-D	GTC-V
51	AS-KT328084_PFP8	China-Myanmar Border	NCBI	AAA-K	CCA-P	ATT-I	GGT-G	GAT-D	ATT-I	TGC-C	AAT-N	ACA-T	ATG-M	ACC-T	AAA-K	GCT-A	TTT-F	TTA-L	TAC-Y	TTT-F	GGT-G	ACT-T	AGA-R	GAT-D	AGT-S	CCT-P	AGA-R	GGT-G	GTT-V	AAT-N	GGT-G	AGA-R	ATT-I	TCT-S	CCG-P	GAA-E	CGT-R	GTA-V	GTG-V	GCA-A	CCT-P	AGA-R	GCT-A	ATG-M	TGT-C	GTT-V	TTT-F	GAT-D	GTC-V
52	AS-KT328083_PFP7	China-Myanmar Border	NCBI	AAA-K	CCA-P	ATT-I	GGT-G	GAT-D	ATT-I	TGC-C	AAT-N	ACA-T	ATG-M	ACC-T	AAA-K	GCT-A	TTT-F	TTA-L	TAC-Y	TTT-F	GGT-G	ACT-T	AGA-R	GAT-D	AGT-S	CCT-P	AGA-R	GGT-G	GTT-V	AAT-N	GGT-G	AGA-R	ATT-I	TCT-S	CCG-P	GAA-E	CGT-R	GTA-V	GTG-V	GCA-A	CCT-P	AGA-R	GCT-A	ATG-M	TGT-C	GTT-V	TTT-F	GAT-D	GTC-V
53	AS-KT328082_PFP6	China-Myanmar Border	NCBI	AAA-K	CCA-P	ATT-I	GGT-G	GAT-D	ATT-I	TGC-C	AAT-N	ACA-T	ATG-M	ACC-T	AAA-K	GCT-A	TTT-F	TTA-L	TAC-Y	TTT-F	GGT-G	ACT-T	AGA-R	GAT-D	AGT-S	CCT-P	AGA-R	GGT-G	GTT-V	AAT-N	GGT-G	AGA-R	ATT-I	TCT-S	CCG-P	GAA-E	CGT-R	GTA-V	GTG-V	GCA-A	CCT-P	AGA-R	GCT-A	ATG-M	TGT-C	GTT-V	TTT-F	GAT-D	GTC-V
54	AS-KT328081_PFP5	China-Myanmar Border	NCBI	AAA-K	CCA-P	ATT-I	GGT-G	GAT-D	ATT-I	TGC-C	AAT-N	ACA-T	ATG-M	ACC-T	AAA-K	GCT-A	TTT-F	TTA-L	TAC-Y	TTT-F	GGT-G	ACT-T	AGA-R	GAT-D	AGT-S	CCT-P	AGA-R	GGT-G	GTT-V	AAT-N	GGT-G	AGA-R	ATT-I	TCT-S	CCG-P	GAA-E	CGT-R	GTA-V	GTG-V	GCA-A	CCT-P	AGA-R	GCT-A	ATG-M	TGT-C	GTT-V	TTT-F	GAT-D	GTC-V
55	AS-KT328080_PFP4	China-Myanmar Border	NCBI	AAA-K	CCA-P	ATT-I	GGT-G	GAT-D	ATT-I	TGC-C	AAT-N	ACA-T	ATG-M	ACC-T	AAA-K	GCT-A	TTT-F	TTA-L	TAC-Y	TTT-F	GGT-G	ACT-T	AGA-R	GAT-D	AGT-S	CCT-P	AGA-R	GGT-G	GTT-V	AAT-N	GGT-G	AGA-R	ATT-I	TCT-S	CCG-P	GAA-E	CGT-R	GTA-V	GTG-V	GCA-A	CCT-P	AGA-R	GCT-A	ATG-M	TGT-C	GTT-V	TTT-F	GAT-D	GTC-V
56	AS-KT328079_PFP3	China-Myanmar Border	NCBI	AAA-K	CCA-P	ATT-I	GGT-G	GAT-D	ATT-I	TGC-C	AAT-N	ACA-T	ATG-M	ACC-T	AAA-K	GCT-A	TTT-F	TTA-L	TAC-Y	TTT-F	GGT-G	ACT-T	AGA-R	GAT-D	AGT-S	CCT-P	AGA-R	GGT-G	GTT-V	AAT-N	GGT-G	AGA-R	ATT-I	TCT-S	CCG-P	GAA-E	CGT-R	GTA-V	GTG-V	GCA-A	CCT-P	AGA-R	GCT-A	ATG-M	TGT-C	GTT-V	TTT-F	GAT-D	GTC-V
57	AS-KT328078_PFP2	China-Myanmar Border	NCBI	AAA-K	CCA-P	TTT-F	GGT-G	GAT-D	ATT-I	TGC-C	AAT-N	ACA-T	ATG-M	ACC-T	AAA-K	GCT-A	TTT-F	TTA-L	TAC-Y	TTT-F	GGT-G	ACT-T	AGA-R	GAT-D	AGT-S	CCT-P	AGA-R	GGT-G	GTT-V	AAT-N	GGT-G	AGA-R	ATT-I	TCT-S	CCG-P	GAA-E	CGT-R	GTA-V	GTG-V	GCA-A	CCT-P	AGA-R	GCT-A	ATG-M	TGT-C	GTT-V	TTT-F	GAT-D	GTC-V
58	AS-KT328077_PFP1	China-Myanmar Border	NCBI	AAA-K	CCA-P	TTT-F	GGT-G	GAT-D	ATT-I	TGC-C	AAT-N	ACA-T	ATG-M	ACC-T	AAA-K	GCT-A	TTT-F	TTA-L	TAC-Y	TTT-F	GGT-G	ACT-T	AGA-R	GAT-D	AGT-S	CCT-P	AGA-R	GGT-G	GTT-V	AAT-N	GGT-G	ACA-T	ATT-I	TCT-S	CCG-P	GAA-E	CGT-R	GTA-V	GTG-V	GCA-A	CCT-P	AGA-R	GCT-A	ATG-M	TGT-C	GTT-V	TTT-F	GAT-D	GTC-V
59	AS-KR537717_PFNR982	Thailand	NCBI	AAA-K	CCA-P	TTT-F	GGT-G	GAT-D	ATT-I	TGC-C	AAT-N	ACA-T	ATG-M	ACC-T	AAA-K	GCT-A	TTT-F	TTA-L	TAC-Y	TTT-F	GGT-G	ACT-T	AGA-R	GAT-D	AGT-S	CCT-P	AGA-R	GGT-G	GTT-V	AAT-N	GGT-G	AGA-R	ATT-I	TCT-S	CCG-P	GAA-E	CGT-R	GTA-V	GTG-V	GCA-A	CCT-P	AGA-R	GCT-A	ATG-M	TGT-C	GTT-V	TTT-F	GAT-D	GTC-V
60	AS-KR537716_PFNR977	Thailand	NCBI	AAA-K	CCA-P	TTT-F	GGT-G	GAT-D	ATT-I	TGC-C	AAT-N	ACA-T	ATG-M	ACC-T	AAA-K	GCT-A	TTT-F	TTA-L	TAC-Y	TTT-F	GGT-G	ACT-T	AGA-R	GAT-D	AGT-S	CCT-P	AGA-R	GGT-G	GTT-V	AAT-N	GGT-G	AGA-R	ATT-I	TCT-S	CCG-P	GAA-E	CGT-R	GTA-V	GTG-V	GCA-A	CCT-P	AGA-R	GCT-A	ATG-M	TGT-C	GTT-V	TTT-F	GAT-D	GTC-V
61	AS-KR537715_PFNR967	Thailand	NCBI	AAA-K	CCA-P	TTT-F	GGT-G	GAT-D	ATT-I	TGC-C	AAT-N	ACA-T	ATG-M	ACC-T	AAA-K	GCT-A	TTT-F	TTA-L	TAC-Y	TTT-F	GGT-G	ACT-T	AGA-R	GAT-D	AGT-S	CCT-P	AGA-R	GGT-G	GTT-V	AAT-N	GGT-G	AGA-R	ATT-I	TCT-S	CCG-P	GAA-E	CGT-R	GTA-V	GTG-V	GCA-A	CCT-P	AGA-R	GCT-A	ATG-M	TGT-C	GTT-V	TTT-F	GAT-D	GTC-V
62	AS-KR537714_PFNR960	Thailand	NCBI	AAA-K	CCA-P	TTT-F	GGT-G	GAT-D	ATT-I	TGC-C	AAT-N	ACA-T	ATG-M	ACC-T	AAA-K	GCT-A	TTT-F	TTA-L	TAC-Y	TTT-F	GGT-G	ACT-T	AGA-R	GAT-D	AGT-S	CCT-P	AGA-R	GGT-G	GTT-V	AAT-N	GGT-G	AGA-R	ATT-I	TCT-S	CCG-P	GAA-E	CGT-R	GTA-V	GTG-V	GCA-A	CCT-P	AGA-R	GCT-A	ATG-M	TGT-C	GTT-V	TTT-F	GAT-D	GTC-V
63	AS-KR537713_PFNR940	Thailand	NCBI	AAA-K	CCA-P	TTT-F	GGT-G	GAT-D	ATT-I	TGC-C	AAT-N	ACA-T	ATG-M	ACC-T	AAA-K	GCT-A	TTT-F	TTA-L	TAC-Y	TTT-F	GGT-G	ACT-T	AGA-R	GAT-D	AGT-S	CCT-P	AGA-R	GGT-G	GTT-V	AAT-N	GGT-G	AGA-R	ATT-I	TCT-S	CCG-P	GAA-E	CGT-R	GTA-V	GTG-V	GCA-A	CCT-P	AGA-R	GCT-A	ATG-M	TGT-C	GTT-V	TTT-F	GAT-D	GTC-V
64	AS-KR537712_PFNR928	Thailand	NCBI	AAA-K	CCA-P	TTT-F	GGT-G	GAT-D	ATT-I	TGC-C	AAT-N	ACA-T	ATG-M	ACC-T	AAA-K	GCT-A	TTT-F	TTA-L	TAC-Y	TTT-F	GGT-G	ACT-T	AGA-R	GAT-D	AGT-S	CCT-P	AGA-R	GGT-G	GTT-V	AAT-N	GGT-G	AGA-R	ATT-I	TCT-S	CCG-P	GAA-E	CGT-R	GTA-V	GTG-V	GCA-A	CCT-P	AGA-R	GCT-A	ATG-M	TGT-C	GTT-V	TTT-F	GAT-D	GTC-V
65	AS-KR537711_PFNR925	Thailand	NCBI	AAA-K	CCA-P	TTT-F	GGT-G	GAT-D	ATT-I	TGC-C	AAT-N	ACA-T	ATG-M	ACC-T	AAA-K	GCT-A	TTT-F	TTA-L	TAC-Y	TTT-F	GGT-G	ACT-T	AGA-R	GAT-D	AGT-S	CCT-P	AGA-R	GGT-G	GTT-V	AAT-N	GGT-G	AGA-R	ATT-I	TCT-S	CCG-P	GAA-E	CGT-R	GTA-V	GTG-V	GCA-A	CCT-P	AGA-R	GCT-A	ATG-M	TGT-C	GTT-V	TTT-F	GAT-D	GTC-V
66	AS-KR537710_PFNR920	Thailand	NCBI	AAA-K	CCA-P	TTT-F	GGT-G	GAT-D	ATT-I	TGC-C	AAT-N	ACA-T	ATG-M	ACC-T	AAA-K	GCT-A	TTT-F	TTA-L	TAC-Y	TTT-F	GGT-G	ACT-T	AGA-R	GAT-D	AGT-S	CCT-P	AGA-R	GGT-G	GTT-V	AAT-N	GGT-G	AGA-R	ATT-I	TCT-S	CCG-P	GAA-E	CGT-R	GTA-V	GTG-V	GCA-A	CCT-P	AGA-R	GCT-A	ATG-M	TGT-C	GTT-V	TTT-F	GAT-D	GTC-V
67	AS-KR537709_PFNR917	Thailand	NCBI	AAA-K	CCA-P	TTT-F	GGT-G	GAT-D	ATT-I	TGC-C	AAT-N	ACA-T	ATG-M	ACC-T	AAA-K	GCT-A	TTT-F	TTA-L	TAC-Y	TTT-F	GGT-G	ACT-T	AGA-R	GAT-D	AGT-S	CCT-P	AGA-R	GGT-G	GTT-V	AAT-N	GGT-G	AGA-R	ATT-I	TCT-S	CCG-P	GAA-E	CGT-R	GTA-V	GTG-V	GCA-A	CCT-P	AGA-R	GCT-A	ATG-M	TGT-C	GTT-V	TTT-F	GAT-D	GTC-V
68	AS-KR537708_PFNR897	Thailand	NCBI	AAA-K	CCA-P	TTT-F	GGT-G	GAT-D	ATT-I	TGC-C	AAT-N	ACA-T	ATG-M	ACC-T	AAA-K	GCT-A	TTT-F	TTA-L	TAC-Y	TTT-F	GGT-G	ACT-T	AGA-R	GAT-D	AGT-S	CCT-P	AGA-R	GGT-G	GTT-V	AAT-N	GGT-G	AGA-R	ATT-I	TCT-S	CCG-P	GAA-E	CGT-R	GTA-V	GTG-V	GCA-A	CCT-P	AGA-R	GCT-A	ATG-M	TGT-C	GTT-V	TTT-F	GAT-D	GTC-V
69	AS-KR537707_PFNR783	Thailand	NCBI	AAA-K	CCA-P	TTT-F	GGT-G	GAT-D	ATT-I	TGC-C	AAT-N	ACA-T	ATG-M	ACC-T	AAA-K	GCT-A	TTT-F	TTA-L	TAC-Y	TTT-F	GGT-G	ACT-T	AGA-R	GAT-D	AGT-S	CCT-P	AGA-R	GGT-G	GTT-V	AAT-N	GGT-G	AGA-R	ATT-I	TCT-S	CCG-P	GAA-E	CGT-R	GTA-V	GTG-V	GCA-A	CCT-P	AGA-R	GCT-A	ATG-M	TGT-C	GTT-V	TTT-F	GAT-D	GTC-V
70	AS-KR537706_PFNR779	Thailand	NCBI	AAA-K	CCA-P	TTT-F	GGT-G	GAT-D	ATT-I	TGC-C	AAT-N	ACA-T	ATG-M	ACC-T	AAA-K	GCT-A	TTT-F	TTA-L	TAC-Y	TTT-F	GGT-G	ACT-T	AGA-R	GAT-D	AGT-S	CCT-P	AGA-R	GGT-G	GTT-V	AAT-N	GGT-G	AGA-R	ATT-I	TCT-S	CCG-P	GAA-E	CGT-R	GTA-V	GTG-V	GCA-A	CCT-P	AGA-R	GCT-A	ATG-M	TGT-C	GTT-V	TTT-F	GAT-D	GTC-V
71	AS-KR537705_PFNR767	Thailand	NCBI	AAA-K	CCA-P	TTT-F	GGT-G	GAT-D	ATT-I	TGC-C	AAT-N	ACA-T	ATG-M	ACC-T	AAA-K	GCT-A	TTT-F	TTA-L	TAC-Y	TTT-F	GGT-G	ACT-T	AGA-R	GAT-D	AGT-S	CCT-P	AGA-R	GGT-G	GTT-V	AAT-N	GGT-G	AGA-R	ATT-I	TCT-S	CCG-P	GAA-E	CGT-R	GTA-V	GTG-V	GCA-A	CCT-P	AGA-R	GCT-A	ATG-M	TGT-C	GTT-V	TTT-F	GAT-D	GTC-V
72	AS-KR537704_PFNR766	Thailand	NCBI	AAA-K	CCA-P	TTT-F	GGT-G	GAT-D	ATT-I	TGC-C	AAT-N	ACA-T	ATG-M	ACC-T	AAA-K	GCT-A	TTT-F	TTA-L	TAC-Y	TTT-F	GGT-G	ACT-T	AGA-R	GAT-D	AGT-S	CCT-P	AGA-R	GGT-G	GTT-V	AAT-N	GGT-G	AGA-R	ATT-I	TCT-S	CCG-P	GAA-E	CGT-R	GTA-V	GTG-V	GCA-A	CCT-P	AGA-R	GCT-A	ATG-M	TGT-C	GTT-V	TTT-F	GAT-D	GTC-V
73	AS-KR537703_PFNR765	Thailand	NCBI	AAA-K	CCA-P	TTT-F	GGT-G	GAT-D	ATT-I	TGC-C	AAT-N	ACA-T	ATG-M	ACC-T	AAA-K	GCT-A	TTT-F	TTA-L	TAC-Y	TTT-F	GGT-G	ACT-T	AGA-R	GAT-D	AGT-S	CCT-P	AGA-R	GGT-G	GTT-V	AAT-N	GGT-G	AGA-R	ATT-I	TCT-S	CCG-P	GAA-E	CGT-R	GTA-V	GTG-V	GCA-A	CCT-P	AGA-R	GCT-A	ATG-M	TGT-C	GTT-V	TTT-F	GAT-D	GTC-V
74	AS-KR537702_PFNR764	Thailand	NCBI	AAA-K	CCA-P	TTT-F	GGT-G	GAT-D	ATT-I	TGC-C	AAT-N	ACA-T	ATG-M	ACC-T	AAA-K	GCT-A	TTT-F	TTA-L	TAC-Y	TTT-F	GGT-G	ACT-T	AGA-R	GAT-D	AGT-S	CCT-P	AGA-R	GGT-G	GTT-V	AAT-N	GGT-G	AGA-R	ATT-I	TCT-S	CCG-P	GAA-E	CGT-R	GTA-V	GTG-V	GCA-A	CCT-P	AGA-R	GCT-A	ATG-M	TGT-C	GTT-V	TTT-F	GAT-D	GTC-V
75	AS-KR537701_PFNR748	Thailand	NCBI	AAA-K	CCA-P	TTT-F	GGT-G	GAT-D	ATT-I	TGC-C	AAT-N	ACA-T	ATG-M	ACC-T	AAA-K	GCT-A	TTT-F	TTA-L	TAC-Y	TTT-F	GGT-G	ACT-T	AGA-R	GAT-D	AGT-S	CCT-P	AGA-R	GGT-G	GTT-V	AAT-N	GGT-G	AGA-R	ATT-I	TCT-S	CCG-P	GAA-E	CGT-R	GTA-V	GTG-V	GCA-A	CCT-P	AGA-R	GCT-A	ATG-M	TGT-C	GTT-V	TTT-F	GAT-D	GTC-V
76	AS-KR537700_PFYL1978	Thailand	NCBI	AAA-K	CCA-P	TTT-F	GGT-G	GAT-D	ATT-I	TGC-C	AAT-N	ACA-T	ATG-M	ACC-T	AAA-K	GCT-A	TTT-F	TTA-L	TAC-Y	TTT-F	GGT-G	ACT-T	AGA-R	GAT-D	AGT-S	CCT-P	AGA-R	GGT-G	GTT-V	AAT-N	GGT-G	AGA-R	ATT-I	TCT-S	CCG-P	GAA-E	CGT-R	GTA-V	GTG-V	GCA-A	CCT-P	AGA-R	GCT-A	ATG-M	TGT-C	GTT-V	TTT-F	GAT-D	GTC-V
77	AS-KR537699_PFYL1977	Thailand	NCBI	AAA-K	CCA-P	TTT-F	GGT-G	GAT-D	ATT-I	TGC-C	AAT-N	ACA-T	ATG-M	ACC-T	AAA-K	GCT-A	TTT-F	TTA-L	TAC-Y	TTT-F	GGT-G	ACT-T	AGA-R	GAT-D	AGT-S	CCT-P	AGA-R	GGT-G	GTT-V	AAT-N	GGT-G	AGA-R	ATT-I	TCT-S	CCG-P	GAA-E	CGT-R	GTA-V	GTG-V	GCA-A	CCT-P	AGA-R	GCT-A	ATG-M	TGT-C	GTT-V	TTT-F	GAT-D	GTC-V
78	AS-KR537698_PFYL1974	Thailand	NCBI	AAA-K	CCA-P	TTT-F	GGT-G	GAT-D	ATT-I	TGC-C	AAT-N	ACA-T	ATG-M	ACC-T	AAA-K	GCT-A	TTT-F	TTA-L	TAC-Y	TTT-F	GGT-G	ACT-T	AGA-R	GAT-D	AGT-S	CCT-P	AGA-R	GGT-G	GTT-V	AAT-N	GGT-G	AGA-R	ATT-I	TCT-S	CCG-P	GAA-E	CGT-R	GTA-V	GTG-V	GCA-A	CCT-P	AGA-R	GCT-A	ATG-M	TGT-C	GTT-V	TTT-F	GAT-D	GTC-V
79	AS-KR537697_PFYL1931	Thailand	NCBI	AAA-K	CCA-P	TTT-F	GGT-G	GAT-D	ATT-I	TGC-C	AAT-N	ACA-T	ATG-M	ACC-T	AAA-K	GCT-A	TTT-F	TTA-L	TAC-Y	TTT-F	GGT-G	ACT-T	AGA-R	GAT-D	AGT-S	CCT-P	AGA-R	GGT-G	GTT-V	AAT-N	GGT-G	AGA-R	ATT-I	TCT-S	CCG-P	GAA-E	CGT-R	GTA-V	GTG-V	GCA-A	CCT-P	AGA-R	GCT-A	ATG-M	TGT-C	GTT-V	TTT-F	GAT-D	GTC-V
80	AS-KR537696_PFYL1929	Thailand	NCBI	AAA-K	CCA-P	TTT-F	GGT-G	GAT-D	ATT-I	TGC-C	AAT-N	ACA-T	ATG-M	ACC-T	AAA-K	GCT-A	TTT-F	TTA-L	TAC-Y	TTT-F	GGT-G	ACT-T	AGA-R	GAT-D	AGT-S	CCT-P	AGA-R	GGT-G	GTT-V	AAT-N	GGT-G	AGA-R	ATT-I	TCT-S	CCG-P	GAA-E	CGT-R	GTA-V	GTG-V	GCA-A	CCT-P	AGA-R	GCT-A	ATG-M	TGT-C	GTT-V	TTT-F	GAT-D	GTC-V
81	AS-KR537695_PFYL1928	Thailand	NCBI	AAA-K	CCA-P	TTT-F	GGT-G	GAT-D	ATT-I	TGC-C	AAT-N	ACA-T	ATG-M	ACC-T	AAA-K	GCT-A	TTT-F	TTA-L	TAC-Y	TTT-F	GGT-G	ACT-T	AGA-R	GAT-D	AGT-S	CCT-P	AGA-R	GGT-G	GTT-V	AAT-N	GGT-G	AGA-R	ATT-I	TCT-S	CCG-P	GAA-E	CGT-R	GTA-V	GTG-V	GCA-A	CCT-P	AGA-R	GCT-A	ATG-M	TGT-C	GTT-V	TTT-F	GAT-D	GTC-V
82	AS-KR537694_PFYL1927	Thailand	NCBI	AAA-K	CCA-P	TTT-F	GGT-G	GAT-D	ATT-I	TGC-C	AAT-N	ACA-T	ATG-M	ACC-T	AAA-K	GCT-A	TTT-F	TTA-L	TAC-Y	TTT-F	GGT-G	ACT-T	AGA-R	GAT-D	AGT-S	CCT-P	AGA-R	GGT-G	GTT-V	AAT-N	GGT-G	AGA-R	ATT-I	TCT-S	CCG-P	GAA-E	CGT-R	GTA-V	GTG-V	GCA-A	CCT-P	AGA-R	GCT-A	ATG-M	TGT-C	GTT-V	TTT-F	GAT-D	GTC-V
83	AS-KR537693_PFYL1926	Thailand	NCBI	AAA-K	CCA-P	TTT-F	GGT-G	GAT-D	ATT-I	TGC-C	AAT-N	ACA-T	ATG-M	ACC-T	AAA-K	GCT-A	TTT-F	TTA-L	TAC-Y	TTT-F	GGT-G	ACT-T	AGA-R	GAT-D	AGT-S	CCT-P	AGA-R	GGT-G	GTT-V	AAT-N	GGT-G	AGA-R	ATT-I	TCT-S	CCG-P	GAA-E	CGT-R	GTA-V	GTG-V	GCA-A	CCT-P	AGA-R	GCT-A	ATG-M	TGT-C	GTT-V	TTT-F	GAT-D	GTC-V
84	AS-KR537692_PFYL1364	Thailand	NCBI	AAA-K	CCA-P	TTT-F	GGT-G	GAT-D	ATT-I	TGC-C	AAT-N	ACA-T	ATG-M	ACC-T	AAA-K	GCT-A	TTT-F	TTA-L	TAC-Y	TTT-F	GGT-G	ACT-T	AGA-R	GAT-D	AGT-S	CCT-P	AGA-R	GGT-G	GTT-V	AAT-N	GGT-G	AGA-R	ATT-I	TCT-S	CCG-P	GAA-E	CGT-R	GTA-V	GTG-V	GCA-A	CCT-P	AGA-R	GCT-A	ATG-M	TGT-C	GTT-V	TTT-F	GAT-D	GTC-V
85	AS-KR537691_PFYL1359	Thailand	NCBI	AAA-K	CCA-P	TTT-F	GGT-G	GAT-D	ATT-I	TGC-C	AAT-N	ACA-T	ATG-M	ACC-T	AAA-K	GCT-A	TTT-F	TTA-L	TAC-Y	TTT-F	GGT-G	ACT-T	AGA-R	GAT-D	AGT-S	CCT-P	AGA-R	GGT-G	GTT-V	AAT-N	GGT-G	AGA-R	ATT-I	TCT-S	CCG-P	GAA-E	CGT-R	GTA-V	GTG-V	GCA-A	CCT-P	AGA-R	GCT-A	ATG-M	TGT-C	GTT-V	TTT-F	GAT-D	GTC-V
86	AS-KR537690_PFYL1353	Thailand	NCBI	AAA-K	CCA-P	TTT-F	GGT-G	GAT-D	ATT-I	TGC-C	AAT-N	ACA-T	ATG-M	ACC-T	AAA-K	GCT-A	TTT-F	TTA-L	TAC-Y	TTT-F	GGT-G	ACT-T	AGA-R	GAT-D	AGT-S	CCT-P	AGA-R	GGT-G	GTT-V	AAT-N	GGT-G	AGA-R	ATT-I	TCT-S	CCG-P	GAA-E	CGT-R	GTA-V	GTG-V	GCA-A	CCT-P	AGA-R	GCT-A	ATG-M	TGT-C	GTT-V	TTT-F	GAT-D	GTC-V
87	AS-KR537689_PFYL1352	Thailand	NCBI	AAA-K	CCA-P	TTT-F	GGT-G	GAT-D	ATT-I	TGC-C	AAT-N	ACA-T	ATG-M	ACC-T	AAA-K	GCT-A	TTT-F	TTA-L	TAC-Y	TTT-F	GGT-G	ACT-T	AGA-R	GAT-D	AGT-S	CCT-P	AGA-R	GGT-G	GTT-V	AAT-N	GGT-G	AGA-R	ATT-I	TCT-S	CCG-P	GAA-E	CGT-R	GTA-V	GTG-V	GCA-A	CCT-P	AGA-R	GCT-A	ATG-M	TGT-C	GTT-V	TTT-F	GAT-D	GTC-V
88	AS-KR537688_PFYL1350	Thailand	NCBI	AAA-K	CCA-P	TTT-F	GGT-G	GAT-D	ATT-I	TGC-C	AAT-N	ACA-T	ATG-M	ACC-T	AAA-K	GCT-A	TTT-F	TTA-L	TAC-Y	TTT-F	GGT-G	ACT-T	AGA-R	GAT-D	AGT-S	CCT-P	AGA-R	GGT-G	GTT-V	AAT-N	GGT-G	AGA-R	ATT-I	TCT-S	CCG-P	GAA-E	CGT-R	GTA-V	GTG-V	GCA-A	CCT-P	AGA-R	GCT-A	ATG-M	TGT-C	GTT-V	TTT-F	GAT-D	GTC-V
89	AS-KR537687_PFYL1345	Thailand	NCBI	AAA-K	CCA-P	TTT-F	GGT-G	GAT-D	ATT-I	TGC-C	AAT-N	ACA-T	ATG-M	ACC-T	AAA-K	GCT-A	TTT-F	TTA-L	TAC-Y	TTT-F	GGT-G	ACT-T	AGA-R	GAT-D	AGT-S	CCT-P	AGA-R	GGT-G	GTT-V	AAT-N	GGT-G	AGA-R	ATT-I	TCT-S	CCG-P	GAA-E	CGT-R	GTA-V	GTG-V	GCA-A	CCT-P	AGA-R	GCT-A	ATG-M	TGT-C	GTT-V	TTT-F	GAT-D	GTC-V
90	AS-KR537686_PFYL1344	Thailand	NCBI	AAA-K	CCA-P	TTT-F	GGT-G	GAT-D	ATT-I	TGC-C	AAT-N	ACA-T	ATG-M	ACC-T	AAA-K	GCT-A	TTT-F	TTA-L	TAC-Y	TTT-F	GGT-G	ACT-T	AGA-R	GAT-D	AGT-S	CCT-P	AGA-R	GGT-G	GTT-V	AAT-N	GGT-G	AGA-R	ATT-I	TCT-S	CCG-P	GAA-E	CGT-R	GTA-V	GTG-V	GCA-A	CCT-P	AGA-R	GCT-A	ATG-M	TGT-C	GTT-V	TTT-F	GAT-D	GTC-V
91	AS-KR537685_PFMY278	Thailand	NCBI	AAA-K	CCA-P	TTT-F	GGT-G	GAT-D	ATT-I	TGC-C	AAT-N	ACA-T	ATG-M	ACC-T	AAA-K	GCT-A	TTT-F	TTA-L	TAC-Y	TTT-F	GGT-G	ACT-T	AGA-R	GAT-D	AGT-S	CCT-P	AGA-R	GGT-G	GTT-V	AAT-N	GGT-G	AGA-R	ATT-I	TCT-S	CCG-P	GAA-E	CGT-R	GTA-V	GTG-V	GCA-A	CCT-P	AGA-R	GCT-A	ATG-M	TGT-C	GTT-V	TTT-F	GAT-D	GTC-V
92	AS-KR537684_PFMY271	Thailand	NCBI	AAA-K	CCA-P	TTT-F	GGT-G	GAT-D	ATT-I	TGC-C	AAT-N	ACA-T	ATG-M	ACC-T	AAA-K	GCT-A	TTT-F	TTA-L	TAC-Y	TTT-F	GGT-G	ACT-T	AGA-R	GAT-D	AGT-S	CCT-P	AGA-R	GGT-G	GTT-V	AAT-N	GGT-G	AGA-R	ATT-I	TCT-S	CCG-P	GAA-E	CGT-R	GTA-V	GTG-V	GCA-A	CCT-P	AGA-R	GCT-A	ATG-M	TGT-C	GTT-V	TTT-F	GAT-D	GTC-V
93	AS-KR537683_PFMY250	Thailand	NCBI	AAA-K	CCA-P	TTT-F	GGT-G	GAT-D	ATT-I	TGC-C	AAT-N	ACA-T	ATG-M	ACC-T	AAA-K	GCT-A	TTT-F	TTA-L	TAC-Y	TTT-F	GGT-G	ACT-T	AGA-R	GAT-D	AGT-S	CCT-P	AGA-R	GGT-G	GTT-V	AAT-N	GGT-G	AGA-R	ATT-I	TCT-S	CCG-P	GAA-E	CGT-R	GTA-V	GTG-V	GCA-A	CCT-P	AGA-R	GCT-A	ATG-M	TGT-C	GTT-V	TTT-F	GAT-D	GTC-V
94	AS-KR537682_PFMY242	Thailand	NCBI	AAA-K	CCA-P	TTT-F	GGT-G	GAT-D	ATT-I	TGC-C	AAT-N	ACA-T	ATG-M	ACC-T	AAA-K	GCT-A	TTT-F	TTA-L	TAC-Y	TTT-F	GGT-G	ACT-T	AGA-R	GAT-D	AGT-S	CCT-P	AGA-R	GGT-G	GTT-V	AAT-N	GGT-G	AGA-R	ATT-I	TCT-S	CCG-P	GAA-E	CGT-R	GTA-V	GTG-V	GCA-A	CTT-L	AGA-R	GCT-A	ATG-M	TGT-C	GTT-V	TTT-F	GAT-D	GTC-V
95	AS-KR537681_PFMY238	Thailand	NCBI	AAA-K	CCA-P	TTT-F	GGT-G	GAT-D	ATT-I	TGC-C	AAT-N	ACA-T	ATG-M	ACC-T	AAA-K	GCT-A	TTT-F	TTA-L	TAC-Y	TTT-F	GGT-G	ACT-T	AGA-R	GAT-D	AGT-S	CCT-P	AGA-R	GGT-G	GTT-V	AAT-N	GGT-G	AGA-R	ATT-I	TCT-S	CCG-P	GAA-E	CGT-R	GTA-V	GTG-V	GCA-A	CCT-P	AGA-R	GCT-A	ATG-M	TGT-C	GTT-V	TTT-F	GAT-D	GTC-V
96	AS-KR537680_PFMY211	Thailand	NCBI	AAA-K	CCA-P	TTT-F	GGT-G	GAT-D	ATT-I	TGC-C	AAT-N	ACA-T	ATG-M	ACC-T	AAA-K	GCT-A	TTT-F	TTA-L	TAC-Y	TTT-F	GGT-G	ACT-T	AGA-R	GAT-D	AGT-S	CCT-P	AGA-R	GGT-G	GTT-V	AAT-N	GGT-G	AGA-R	ATT-I	TCT-S	CCG-P	GAA-E	CGT-R	GTA-V	GTG-V	GCA-A	CCT-P	AGA-R	GCT-A	ATG-M	TGT-C	GTT-V	TTT-F	GAT-D	GTC-V
97	AS-KR537679_PFMY209	Thailand	NCBI	AAA-K	CCA-P	TTT-F	GGT-G	GAT-D	ATT-I	TGC-C	AAT-N	ACA-T	ATG-M	ACC-T	AAA-K	GCT-A	TTT-F	TTA-L	TAC-Y	TTT-F	GGT-G	ACT-T	AGA-R	GAT-D	AGT-S	CCT-P	AGA-R	GGT-G	GTT-V	AAT-N	GGT-G	AGA-R	ATT-I	TCT-S	CCG-P	GAA-E	CGT-R	GTA-V	GTG-V	GCA-A	CCT-P	AGA-R	GCT-A	ATG-M	TGT-C	GTT-V	TTT-F	GAT-D	GTC-V
98	AS-KR537678_PFMY194	Thailand	NCBI	AAA-K	CCA-P	TTT-F	GGT-G	GAT-D	ATT-I	TGC-C	AAT-N	ACA-T	ATG-M	ACC-T	AAA-K	GCT-A	TTT-F	TTA-L	TAC-Y	TTT-F	GGT-G	ACT-T	AGA-R	GAT-D	AGT-S	CCT-P	AGA-R	GGT-G	GTT-V	AAT-N	GGT-G	AGA-R	ATT-I	TCT-S	CCG-P	GAT-D	CGT-R	GTA-V	GTG-V	GCA-A	CCT-P	AGA-R	GCT-A	ATG-M	TGT-C	GTT-V	TTT-F	GAT-D	GTC-V
99	AS-KR537677_PFMY192	Thailand	NCBI	AAA-K	CCA-P	TTT-F	GGT-G	GAT-D	ATT-I	TGC-C	AAT-N	ACA-T	ATG-M	ACC-T	AAA-K	GCT-A	TTT-F	TTA-L	TAC-Y	TTT-F	GGT-G	ACT-T	AGA-R	GAT-D	AGT-S	CCT-P	AGA-R	GGT-G	GTT-V	AAT-N	GGT-G	AGA-R	ATT-I	TCT-S	CCG-P	GAT-D	CGT-R	GTA-V	GTG-V	GCA-A	CCT-P	AGA-R	GCT-A	ATG-M	TGT-C	GTT-V	TTT-F	GAT-D	GTC-V
100	AS-KR537676_PFMY191	Thailand	NCBI	AAA-K	CCA-P	TTT-F	GGT-G	GAT-D	ATT-I	TGC-C	AAT-N	ACA-T	ATG-M	ACC-T	AAA-K	GCT-A	TTT-F	TTA-L	TAC-Y	TTT-F	GGT-G	ACT-T	AGA-R	GAT-D	AGT-S	CCT-P	AGA-R	GGT-G	GTT-V	AAT-N	GGT-G	AGA-R	ATT-I	TCT-S	CCG-P	GAA-E	CGT-R	GTA-V	GTG-V	GCA-A	CTT-L	AGA-R	GCT-A	ATG-M	TGT-C	GTT-V	TTT-F	GAT-D	GTC-V
101	AS-KR537675_PFMY190	Thailand	NCBI	AAA-K	CCA-P	TTT-F	GGT-G	GAT-D	ATT-I	TGC-C	AAT-N	ACA-T	ATG-M	ACC-T	AAA-K	GCT-A	TTT-F	TTA-L	TAC-Y	TTT-F	GGT-G	ACT-T	AGA-R	GAT-D	AGT-S	CCT-P	AGA-R	GGT-G	GTT-V	AAT-N	GGT-G	AGA-R	ATT-I	TCT-S	CCG-P	GAT-D	CGT-R	GTA-V	GTG-V	GCA-A	CCT-P	AGA-R	GCT-A	ATG-M	TGT-C	GTT-V	TTT-F	GAT-D	GTC-V
102	AS-KR537674_PFMY186	Thailand	NCBI	AAA-K	CCA-P	TTT-F	GGT-G	GAT-D	ATT-I	TGC-C	AAT-N	ACA-T	ATG-M	ACC-T	AAA-K	GCT-A	TTT-F	TTA-L	TAC-Y	TTT-F	GGT-G	ACT-T	AGA-R	GAT-D	AGT-S	CCT-P	AGA-R	GGT-G	GTT-V	AAT-N	GGT-G	AGA-R	ATT-I	TCT-S	CCG-P	GAA-E	CGT-R	GTA-V	GTG-V	GCA-A	CCT-P	AGA-R	GCT-A	ATG-M	TGT-C	GTT-V	TTT-F	GAT-D	GTC-V
103	AS-KR537673_PFMY177	Thailand	NCBI	AAA-K	CCA-P	TTT-F	GGT-G	GAT-D	ATT-I	TGC-C	AAT-N	ACA-T	ATG-M	ACC-T	AAA-K	GCT-A	TTT-F	TTA-L	TAC-Y	TTT-F	GGT-G	ACT-T	AGA-R	GAT-D	AGT-S	CCT-P	AGA-R	GGT-G	GTT-V	AAT-N	GGT-G	AGA-R	ATT-I	TCT-S	CCG-P	GAA-E	CGT-R	GTA-V	GTG-V	GCA-A	CCT-P	AGA-R	GCT-A	ATG-M	TGT-C	GTT-V	TTT-F	GAT-D	GTC-V
104	AS-KR537672_PFMY175	Thailand	NCBI	AAA-K	CCA-P	TTT-F	GGT-G	GAT-D	ATT-I	TGC-C	AAT-N	ACA-T	ATG-M	ACC-T	AAA-K	GCT-A	TTT-F	TTA-L	TAC-Y	TTT-F	GGT-G	ACT-T	AGA-R	GAT-D	AGT-S	CCT-P	AGA-R	GGT-G	GTT-V	AAT-N	GGT-G	AGA-R	ATT-I	TCT-S	CCG-P	GAA-E	CGT-R	GTA-V	GTG-V	GCA-A	CCT-P	AGA-R	GCT-A	ATG-M	TGT-C	GTT-V	TTT-F	GAT-D	GTC-V
105	AS-KR537671_PFMY154	Thailand	NCBI	AAA-K	CCA-P	TTT-F	GGT-G	GAT-D	ATT-I	TGC-C	AAT-N	ACA-T	ATG-M	ACC-T	AAA-K	GCT-A	TTT-F	TTA-L	TAC-Y	TTT-F	GGT-G	ACT-T	AGA-R	GAT-D	AGT-S	CCT-P	AGA-R	GGT-G	GTT-V	AAT-N	GGT-G	AGA-R	ATT-I	TCT-S	CCG-P	GAA-E	CGT-R	GTA-V	GTG-V	GCA-A	CCT-P	AGA-R	GCT-A	ATG-M	TGT-C	GTT-V	TTT-F	GAT-D	GTC-V
106	AS-KR537670_PFMY143	Thailand	NCBI	AAA-K	CCA-P	TTT-F	GGT-G	GAT-D	ATT-I	TGC-C	AAT-N	ACA-T	ATG-M	ACC-T	AAA-K	GCT-A	TTT-F	TTA-L	TAC-Y	TTT-F	GGT-G	ACT-T	AGA-R	GAT-D	AGT-S	CCT-P	AGA-R	GGT-G	GTT-V	AAT-N	GGT-G	AGA-R	ATT-I	TCT-S	CCG-P	GAA-E	CGT-R	GTA-V	GTG-V	GCA-A	CCT-P	AGA-R	GCT-A	ATG-M	TGT-C	GTT-V	TTT-F	GAT-D	GTC-V
107	AS-KR537669_PFMY125	Thailand	NCBI	AAA-K	CCA-P	TTT-F	GGT-G	GAT-D	ATT-I	TGC-C	AAT-N	ACA-T	ATG-M	ACC-T	AAA-K	GCT-A	TTT-F	TTA-L	TAC-Y	TTT-F	GGT-G	ACT-T	AGA-R	GAT-D	AGT-S	CCT-P	AGA-R	GGT-G	GTT-V	AAT-N	GGT-G	AGA-R	ATT-I	TCT-S	CCG-P	GAA-E	CGT-R	GTA-V	GTG-V	GCA-A	CTT-L	AGA-R	GCT-A	ATG-M	TGT-C	GTT-V	TTT-F	GAT-D	GTC-V
108	AS-KR537668_PFMY123	Thailand	NCBI	AAA-K	CCA-P	TTT-F	GGT-G	GAT-D	ATT-I	TGC-C	AAT-N	ACA-T	ATG-M	ACC-T	AAA-K	GCT-A	TTT-F	TTA-L	TAC-Y	TTT-F	GGT-G	ACT-T	AGA-R	GAT-D	AGT-S	CCT-P	AGA-R	GGT-G	GTT-V	AAT-N	GGT-G	AGA-R	ATT-I	TCT-S	CCG-P	GAA-E	CGT-R	GTA-V	GTG-V	GCA-A	CCT-P	AGA-R	GCT-A	ATG-M	TGT-C	GTT-V	TTT-F	GAT-D	GTC-V
109	AS-KR537667_PFMY121	Thailand	NCBI	AAA-K	CCA-P	TTT-F	GGT-G	GAT-D	ATT-I	TGC-C	AAT-N	ACA-T	ATG-M	ACC-T	AAA-K	GCT-A	TTT-F	TTA-L	TAC-Y	TTT-F	GGT-G	ACT-T	AGA-R	GAT-D	AGT-S	CCT-P	AGA-R	GGT-G	GTT-V	AAT-N	GGT-G	AGA-R	ATT-I	TCT-S	CCG-P	GAT-D	CGT-R	GTA-V	GTG-V	GCA-A	CCT-P	AGA-R	GCT-A	ATG-M	TGT-C	GTT-V	TTT-F	GAT-D	GTC-V
110	AS-KR537666_PFMY110	Thailand	NCBI	AAA-K	CCA-P	TTT-F	GGT-G	GAT-D	ATT-I	TGC-C	AAT-N	ACA-T	ATG-M	ACC-T	AAA-K	GCT-A	TTT-F	TTA-L	TAC-Y	TTT-F	GGT-G	ACT-T	AGA-R	GAT-D	AGT-S	CCT-P	AGA-R	GGT-G	GTT-V	AAT-N	GGT-G	AGA-R	ATT-I	TCT-S	CCG-P	GAA-E	CGT-R	GTA-V	GTG-V	GCA-A	CCT-P	AGA-R	GCT-A	ATG-M	TGT-C	GTT-V	TTT-F	GAT-D	GTC-V
111	AS-KR537665_PFMY107	Thailand	NCBI	AAA-K	CCA-P	TTT-F	GGT-G	GAT-D	ATT-I	TGC-C	AAT-N	ACA-T	ATG-M	ACC-T	AAA-K	GCT-A	TTT-F	TTA-L	TAC-Y	TTT-F	GGT-G	ACT-T	AGA-R	GAT-D	AGT-S	CCT-P	AGA-R	GGT-G	GTT-V	AAT-N	GGT-G	AGA-R	ATT-I	TCT-S	CCG-P	GAA-E	CGT-R	GTA-V	GTG-V	GCA-A	CCT-P	AGA-R	GCT-A	ATG-M	TGT-C	GTT-V	TTT-F	GAT-D	GTC-V
112	AS-KR537664_PFMY105	Thailand	NCBI	AAA-K	CCA-P	TTT-F	GGT-G	GAT-D	ATT-I	TGC-C	AAT-N	ACA-T	ATG-M	ACC-T	AAA-K	GCT-A	TTT-F	TTA-L	TAC-Y	TTT-F	GGT-G	ACT-T	AGA-R	GAT-D	AGT-S	CCT-P	AGA-R	GGT-G	GTT-V	AAT-N	GGT-G	AGA-R	ATT-I	TCT-S	CCG-P	GAA-E	CGT-R	GTA-V	GTG-V	GCA-A	CCT-P	AGA-R	GCT-A	ATG-M	TGT-C	GTT-V	TTT-F	GAT-D	GTC-V
113	AS-KR537663_PFMY52	Thailand	NCBI	AAA-K	CCA-P	TTT-F	GGT-G	GAT-D	ATT-I	TGC-C	AAT-N	ACA-T	ATG-M	ACC-T	AAA-K	GCT-A	TTT-F	TTA-L	TAC-Y	TTT-F	GGT-G	ACT-T	AGA-R	GAT-D	AGT-S	CCT-P	AGA-R	GGT-G	GTT-V	AAT-N	GGT-G	AGA-R	ATT-I	TCT-S	CCG-P	GAA-E	CGT-R	GTA-V	GTG-V	GCA-A	CTT-L	AGA-R	GCT-A	ATG-M	TGT-C	GTT-V	TTT-F	GAT-D	GTC-V
114	AS-KR537662_PFMY48	Thailand	NCBI	AAA-K	CCA-P	TTT-F	GGT-G	GAT-D	ATT-I	TGC-C	AAT-N	ACA-T	ATG-M	ACC-T	AAA-K	GCT-A	TTT-F	TTA-L	TAC-Y	TTT-F	GGT-G	ACT-T	AGA-R	GAT-D	AGT-S	CCT-P	AGA-R	GGT-G	GTT-V	AAT-N	GGT-G	AGA-R	ATT-I	TCT-S	CCG-P	GAA-E	CGT-R	GTA-V	GTG-V	GCA-A	CTT-L	AGA-R	GCT-A	ATG-M	TGT-C	GTT-V	TTT-F	GAT-D	GTC-V
115	AS-KR537661_PFBSN91	Thailand	NCBI	AAA-K	CCA-P	TTT-F	GGT-G	GAT-D	ATT-I	TGC-C	AAT-N	ACA-T	ATG-M	ACC-T	AAA-K	GCT-A	TTT-F	TTA-L	TAC-Y	TTT-F	GGT-G	ACT-T	AGA-R	GAT-D	AGT-S	CCT-P	AGA-R	GGT-G	GTT-V	AAT-N	GGT-G	AGA-R	ATT-I	TCT-S	CCG-P	GAA-E	CGT-R	GTA-V	GTG-V	GCA-A	CCT-P	AGA-R	GCT-A	ATG-M	TGT-C	GTT-V	TTT-F	GAT-D	GTC-V
116	AS-KR537660_PFPG3	Thailand	NCBI	AAA-K	CCA-P	TTT-F	GGT-G	GAT-D	ATT-I	TGC-C	AAT-N	ACA-T	ATG-M	ACC-T	AAA-K	GCT-A	TTT-F	TTA-L	TAC-Y	TTT-F	GGT-G	ACT-T	AGA-R	GAT-D	AGT-S	CCT-P	AGA-R	GGT-G	GTT-V	AAT-N	GGT-G	AGA-R	ATT-I	TCT-S	CCG-P	GAA-E	CGT-R	GTA-V	GTG-V	GCA-A	CCT-P	AGA-R	GCT-A	ATG-M	TGT-C	GTT-V	TTT-F	GAT-D	GTC-V
117	AS-KR537659_PFPG1	Thailand	NCBI	AAA-K	CCA-P	TTT-F	GGT-G	GAT-D	ATT-I	TGC-C	AAT-N	ACA-T	ATG-M	ACC-T	AAA-K	GCT-A	TTT-F	TTA-L	TAC-Y	TTT-F	GGT-G	ACT-T	AGA-R	GAT-D	AGT-S	CCT-P	AGA-R	GGT-G	GTT-V	AAT-N	GGT-G	AGA-R	ATT-I	TCT-S	CCG-P	GAA-E	CGT-R	GTA-V	GTG-V	GCA-A	CCT-P	AGA-R	GCT-A	ATG-M	TGT-C	GTT-V	TTT-F	GAT-D	GTC-V
118	AS-KR537658_PFAP2502	Thailand	NCBI	AAA-K	CCA-P	TTT-F	GGT-G	GAT-D	ATT-I	TGC-C	AAT-N	ACA-T	ATG-M	ACC-T	AAA-K	GCT-A	TTT-F	TTA-L	TAC-Y	TTT-F	GGT-G	ACT-T	AGA-R	GAT-D	AGT-S	CCT-P	AGA-R	GGT-G	GTT-V	AAT-N	GGT-G	AGA-R	ATT-I	TCT-S	CCG-P	GAA-E	CGT-R	GTA-V	GTG-V	GCA-A	CCT-P	AGA-R	GCT-A	ATG-M	TGT-C	GTT-V	TTT-F	GAT-D	GTC-V
119	AS-KR537657_PFAP2491	Thailand	NCBI	AAA-K	CCA-P	TTT-F	GGT-G	GAT-D	ATT-I	TGC-C	AAT-N	ACA-T	ATG-M	ACC-T	AAA-K	GCT-A	TTT-F	TTA-L	TAC-Y	TTT-F	GGT-G	ACT-T	AGA-R	GAT-D	AGT-S	CCT-P	AGA-R	GGT-G	GTT-V	AAT-N	GGT-G	AGA-R	ATT-I	TCT-S	CCG-P	GAA-E	CGT-R	GTA-V	GTG-V	GCA-A	CCT-P	AGA-R	GCT-A	ATG-M	TGT-C	GTT-V	TTT-F	GAT-D	GTC-V
120	AS-KR537656_PFAP2480	Thailand	NCBI	AAA-K	CCA-P	TTT-F	GGT-G	GAT-D	ATT-I	TGC-C	AAT-N	ACA-T	ATG-M	ACC-T	AAA-K	GCT-A	TTT-F	TTA-L	TAC-Y	TTT-F	GGT-G	ACT-T	AGA-R	GAT-D	AGT-S	CCT-P	AGA-R	GGT-G	GTT-V	AAT-N	GGT-G	AGA-R	ATT-I	TCT-S	CCG-P	GAA-E	CGT-R	GTA-V	GTG-V	GCA-A	CCT-P	AGA-R	GCT-A	ATG-M	TGT-C	GTT-V	TTT-F	GAT-D	GTC-V
121	AS-KR537655_PFAP2466	Thailand	NCBI	AAA-K	CCA-P	TTT-F	GGT-G	GAT-D	ATT-I	TGC-C	AAT-N	ACA-T	ATG-M	ACC-T	AAA-K	GCT-A	TTT-F	TTA-L	TAC-Y	TTT-F	GGT-G	ACT-T	AGA-R	GAT-D	AGT-S	CCT-P	AGA-R	GGT-G	GTT-V	AAT-N	GGT-G	AGA-R	ATT-I	TCT-S	CCG-P	GAA-E	CGT-R	GTA-V	GTG-V	GCA-A	CCT-P	AGA-R	GCT-A	ATG-M	TGT-C	GTT-V	TTT-F	GAT-D	GTC-V
122	AS-KR537654_PFAP2460	Thailand	NCBI	AAA-K	CCA-P	TTT-F	GGT-G	GAT-D	ATT-I	TGC-C	AAT-N	ACA-T	ATG-M	ACC-T	AAA-K	GCT-A	TTT-F	TTA-L	TAC-Y	TTT-F	GGT-G	ACT-T	AGA-R	GAT-D	AGT-S	CCT-P	AGA-R	GGT-G	GTT-V	AAT-N	GGT-G	AGA-R	ATT-I	TCT-S	CCG-P	GAA-E	CGT-R	GTA-V	GTG-V	GCA-A	CCT-P	AGA-R	GCT-A	ATG-M	TGT-C	GTT-V	TTT-F	GAT-D	GTC-V
123	AS-KR537653_PFAP2425	Thailand	NCBI	AAA-K	CCA-P	TTT-F	GGT-G	GAT-D	ATT-I	TGC-C	AAT-N	ACA-T	ATG-M	ACC-T	AAA-K	GCT-A	TTT-F	TTA-L	TAC-Y	TTT-F	GGT-G	ACT-T	AGA-R	GAT-D	AGT-S	CCT-P	AGA-R	GGT-G	GTT-V	AAT-N	GGT-G	AGA-R	ATT-I	TCT-S	CCG-P	GAA-E	CGT-R	GTA-V	GTG-V	GCA-A	CCT-P	AGA-R	GCT-A	ATG-M	TAT-Y	GTT-V	TTT-F	GAT-D	GTC-V
124	AS-KR537652_PFAP2101	Thailand	NCBI	AAA-K	CCA-P	TTT-F	GGT-G	GAT-D	ATT-I	TGC-C	AAT-N	ACA-T	ATG-M	ACC-T	AAA-K	GCT-A	TTT-F	TTA-L	TAC-Y	TTT-F	GGT-G	ACT-T	AGA-R	GAT-D	AGT-S	CCT-P	AGA-R	GGT-G	GTT-V	AAT-N	GGT-G	AGA-R	ATT-I	TCT-S	CCG-P	GAA-E	CGT-R	GTA-V	GTG-V	GCA-A	CCT-P	AGA-R	GCT-A	ATG-M	TAT-Y	GTT-V	TTT-F	GAT-D	GTC-V
125	AS-KR537651_PFAP2096	Thailand	NCBI	AAA-K	CCA-P	TTT-F	GGT-G	GAT-D	ATT-I	TGC-C	AAT-N	ACA-T	ATG-M	ACC-T	AAA-K	GCT-A	TTT-F	TTA-L	TAC-Y	TTT-F	GGT-G	ACT-T	AGA-R	GAT-D	AGT-S	CCT-P	AGA-R	GGT-G	GTT-V	AAT-N	GGT-G	AGA-R	ATT-I	TCT-S	CCG-P	GAA-E	CGT-R	GTA-V	GTG-V	GCA-A	CCT-P	AGA-R	GCT-A	ATG-M	TGT-C	GTT-V	TTT-F	GAT-D	GTC-V
126	AS-KR537650_PFAP2089	Thailand	NCBI	AAA-K	CCA-P	TTT-F	GGT-G	GAT-D	ATT-I	TGC-C	AAT-N	ACA-T	ATG-M	ACC-T	AAA-K	GCT-A	TTT-F	TTA-L	TAC-Y	TTT-F	GGT-G	ACT-T	AGA-R	GAT-D	AGT-S	CAT-H	AGA-R	GGT-G	GTT-V	AAT-N	GGT-G	AGA-R	ATT-I	TCT-S	CCG-P	GAA-E	CGT-R	GTA-V	GTG-V	GCA-A	CCT-P	AGA-R	GCT-A	ATG-M	TGT-C	GTT-V	TTT-F	GAT-D	GTC-V
127	AS-KR537649_PFAP2086	Thailand	NCBI	AAA-K	CCA-P	TTT-F	GGT-G	GAT-D	ATT-I	TGC-C	AAT-N	ACA-T	ATG-M	ACC-T	AAA-K	GCT-A	TTT-F	TTA-L	TAC-Y	TTT-F	GGT-G	ACT-T	AGA-R	GAT-D	AGT-S	CCT-P	AGA-R	GGT-G	GTT-V	AAT-N	GGT-G	AGA-R	ATT-I	TCT-S	CCG-P	GAA-E	CGT-R	GTA-V	GTG-V	GCA-A	CCT-P	AGA-R	GCT-A	ATG-M	TGT-C	GTT-V	TTT-F	GAT-D	GTC-V
128	AS-KR537648_PFAP2071	Thailand	NCBI	AAA-K	CCA-P	TTT-F	GGT-G	GAT-D	ATT-I	TGC-C	AAT-N	ACA-T	ATG-M	ACC-T	AAA-K	GCT-A	TTT-F	TTA-L	TAC-Y	TTT-F	GGT-G	ACT-T	AGA-R	GAT-D	AGT-S	CCT-P	AGA-R	GGT-G	GTT-V	AAT-N	GGT-G	AGA-R	ATT-I	TCT-S	CCG-P	GAA-E	CGT-R	GTA-V	GTG-V	GCA-A	CCT-P	AGA-R	GCT-A	ATG-M	TAT-Y	GTT-V	TTT-F	GAT-D	GTC-V
129	AS-KR537647_PFAP2069	Thailand	NCBI	AAA-K	CCA-P	TTT-F	GGT-G	GAT-D	ATT-I	TGC-C	TAT-Y	ACA-T	ATG-M	ACC-T	AAA-K	GCT-A	TTT-F	TTA-L	TAC-Y	TTT-F	GGT-G	ACT-T	AGA-R	GAT-D	AGT-S	CCT-P	AGA-R	GGT-G	GTT-V	AAT-N	GGT-G	AGA-R	ATT-I	TCT-S	CCG-P	GAA-E	CGT-R	GTA-V	GTG-V	GCA-A	CCT-P	AGA-R	GCT-A	ATG-M	TGT-C	GTT-V	TTT-F	GAT-D	GTC-V
130	AS-KR537646_PFAPH121	Thailand	NCBI	AAA-K	CCA-P	TTT-F	GGT-G	GAT-D	ATT-I	TGC-C	AAT-N	ACA-T	ATG-M	ACC-T	AAA-K	GCT-A	TTT-F	TTA-L	TAC-Y	TTT-F	GGT-G	ACT-T	AGA-R	GAT-D	AGT-S	CCT-P	AGA-R	GGT-G	GTT-V	AAT-N	GGT-G	AGA-R	ATT-I	TCT-S	CCG-P	GAA-E	CAT-H	GTA-V	GTG-V	GCA-A	CCT-P	AGA-R	GCT-A	ATG-M	TGT-C	GTT-V	TTT-F	GAT-D	GTC-V
131	AS-KR537645_PFAPH96	Thailand	NCBI	AAA-K	CCA-P	TTT-F	GGT-G	GAT-D	ATT-I	TGC-C	AAT-N	ACA-T	ATG-M	ACC-T	AAA-K	GCT-A	TTT-F	TTA-L	TAC-Y	TTT-F	GGT-G	ACT-T	AGA-R	GAT-D	AGT-S	CCT-P	AGA-R	GGT-G	GTT-V	AAT-N	GGT-G	AGA-R	ATT-I	TCT-S	CCG-P	GAA-E	CGT-R	GTA-V	GTG-V	GCA-A	CCT-P	AGA-R	GCT-A	ATG-M	TGT-C	GTT-V	TTT-F	GAT-D	GTC-V
132	AS-KR537644_PFAPH94	Thailand	NCBI	AAA-K	CCA-P	TTT-F	GGT-G	GAT-D	ATT-I	TGC-C	TAT-Y	ACA-T	ATG-M	ACC-T	AAA-K	GCT-A	TTT-F	TTA-L	TAC-Y	TTT-F	GGT-G	ACT-T	AGA-R	GAT-D	AGT-S	CCT-P	AGA-R	GGT-G	GTT-V	AAT-N	GGT-G	AGA-R	ATT-I	TCT-S	CCG-P	GAA-E	CGT-R	GTA-V	GTG-V	GCA-A	CCT-P	AGA-R	GCT-A	ATG-M	TGT-C	GTT-V	TTT-F	GAT-D	GTC-V
133	AS-KR537643_PFAPH93	Thailand	NCBI	AAA-K	CCA-P	TTT-F	GGT-G	GAT-D	ATT-I	TGC-C	AAT-N	ACA-T	ATG-M	ACC-T	AAA-K	GCT-A	TTT-F	TTA-L	TAC-Y	TTT-F	GGT-G	ACT-T	AGA-R	GAT-D	AGT-S	CCT-P	AGA-R	GGT-G	GTT-V	AAT-N	GGT-G	AGA-R	ATT-I	TCT-S	CCG-P	GAA-E	CGT-R	GTA-V	GTG-V	GCA-A	CCT-P	AGA-R	GCT-A	ATG-M	TGT-C	GTT-V	TTT-F	GAT-D	GTC-V
134	AS-KR537642_PFAPH89	Thailand	NCBI	AAA-K	CCA-P	TTT-F	GGT-G	GAT-D	ATT-I	TGC-C	AAT-N	ACA-T	ATG-M	ACC-T	AAA-K	GCT-A	TTT-F	TTA-L	TAC-Y	TTT-F	GGT-G	ACT-T	AGA-R	GAT-D	AGT-S	CCT-P	AGA-R	GGT-G	GTT-V	AAT-N	GGT-G	AGA-R	ATT-I	TCT-S	CCG-P	GAA-E	CAT-H	GTA-V	GTG-V	GCA-A	CCT-P	AGA-R	GCT-A	ATG-M	TGT-C	GTT-V	TTT-F	GAT-D	GTC-V
135	AS-KR537641_PFAPH88	Thailand	NCBI	AAA-K	CCA-P	TTT-F	GGT-G	GAT-D	ATT-I	TGC-C	AAT-N	ACA-T	ATG-M	ACC-T	AAA-K	GCT-A	TTT-F	TTA-L	TAC-Y	TTT-F	GGT-G	ACT-T	AGA-R	GAT-D	AGT-S	CCT-P	AGA-R	GGT-G	GTT-V	AAT-N	GGT-G	AGA-R	ATT-I	TCT-S	CCG-P	GAA-E	CGT-R	GTA-V	GTG-V	GCA-A	CCT-P	AGA-R	GCT-A	ATG-M	TGT-C	GTT-V	TTT-F	GAT-D	GTC-V
136	AS-KR537640_PFAPH85	Thailand	NCBI	AAA-K	CCA-P	TTT-F	GGT-G	GAT-D	ATT-I	TGC-C	TAT-Y	ACA-T	ATG-M	ACC-T	AAA-K	GCT-A	TTT-F	TTA-L	TAC-Y	TTT-F	GGT-G	ACT-T	AGA-R	GAT-D	AGT-S	CCT-P	AGA-R	GGT-G	GTT-V	AAT-N	GGT-G	AGA-R	ATT-I	TCT-S	CCG-P	GAA-E	CGT-R	GTA-V	GTG-V	GCA-A	CCT-P	AGA-R	GCT-A	ATG-M	TGT-C	GTT-V	TTT-F	GAT-D	GTC-V
137	AS-KR537639_PFAPH84	Thailand	NCBI	AAA-K	CCA-P	TTT-F	GGT-G	GAT-D	ATT-I	TGC-C	AAT-N	ACA-T	ATG-M	ACC-T	AAA-K	GCT-A	TTT-F	TTA-L	TAC-Y	TTT-F	GGT-G	ACT-T	AGA-R	GAT-D	AGT-S	CCT-P	AGA-R	GGT-G	GTT-V	AAT-N	GGT-G	AGA-R	ATT-I	TCT-S	CCG-P	GAA-E	CAT-H	GTA-V	GTG-V	GCA-A	CCT-P	AGA-R	GCT-A	ATG-M	TGT-C	GTT-V	TTT-F	GAT-D	GTC-V
138	AS-KR537638_PFAPH81	Thailand	NCBI	AAA-K	CCA-P	TTT-F	GGT-G	GAT-D	ATT-I	TGC-C	AAT-N	ACA-T	ATG-M	ACC-T	AAA-K	GCT-A	TTT-F	TTA-L	TAC-Y	TTT-F	GGT-G	ACT-T	AGA-R	GAT-D	AGT-S	CCT-P	AGA-R	GGT-G	GTT-V	AAT-N	GGT-G	AGA-R	ATT-I	TCT-S	CCG-P	GAA-E	CAT-H	GTA-V	GTG-V	GCA-A	CCT-P	AGA-R	GCT-A	ATG-M	TGT-C	GTT-V	TTT-F	GAT-D	GTC-V
139	AS-KR537637_PFAPH80	Thailand	NCBI	AAA-K	CCA-P	TTT-F	GGT-G	GAT-D	ATT-I	TGC-C	AAT-N	ACA-T	ATG-M	ACC-T	AAA-K	GTT-V	TTT-F	TTA-L	TAC-Y	TTT-F	GGT-G	ACT-T	AGA-R	GAT-D	AGT-S	CCT-P	AGA-R	GGT-G	GTT-V	AAT-N	GGT-G	AGA-R	ATT-I	TCT-S	CCG-P	GAA-E	CGT-R	GTA-V	GTG-V	GCA-A	CCT-P	AGA-R	GCT-A	ATG-M	TGT-C	GTT-V	TTT-F	GAT-D	GTC-V
140	AS-KR537636_PFAPH77	Thailand	NCBI	AAA-K	CCA-P	TTT-F	GGT-G	GAT-D	ATT-I	TGC-C	AAT-N	ACA-T	ATG-M	ACC-T	AAA-K	GCT-A	TTT-F	TTA-L	TAC-Y	TTT-F	GGT-G	ACT-T	AGA-R	GAT-D	AGT-S	CCT-P	AGA-R	GGT-G	GTT-V	AAT-N	GGT-G	AGA-R	ATT-I	TCT-S	CCG-P	GAA-E	CAT-H	GTA-V	GTG-V	GCA-A	CCT-P	AGA-R	GCT-A	ATG-M	TGT-C	GTT-V	TTT-F	GAT-D	GTC-V
141	AS-KR537635_PFAPH74	Thailand	NCBI	AAA-K	CCA-P	TTT-F	GGT-G	GAT-D	ATT-I	TGC-C	AAT-N	ACA-T	ATG-M	ACC-T	AAA-K	GCT-A	TTT-F	TTA-L	TAC-Y	TTT-F	GGT-G	ACT-T	AGA-R	GAT-D	AGT-S	CCT-P	AGA-R	GGT-G	GTT-V	AAT-N	GGT-G	AGA-R	ATT-I	TCT-S	CCG-P	GAA-E	CGT-R	GTA-V	GTG-V	GCA-A	CCT-P	AGA-R	GCT-A	ATG-M	TGT-C	GTT-V	TTT-F	GAT-D	GTC-V
142	AS-KR537634_PFAPH70	Thailand	NCBI	AAA-K	CCA-P	TTT-F	GGT-G	GAT-D	ATT-I	TGC-C	AAT-N	ACA-T	ATG-M	ACC-T	AAA-K	GCT-A	TTT-F	TTA-L	TAC-Y	TTT-F	GGT-G	ACT-T	AGA-R	GAT-D	AGT-S	CCT-P	AGA-R	GGT-G	GTT-V	AAT-N	GGT-G	AGA-R	ATT-I	TCT-S	CCG-P	GAA-E	CGT-R	GTA-V	GTG-V	GCA-A	CCT-P	AGA-R	GCT-A	ATG-M	TGT-C	GTT-V	TTT-F	GAT-D	GTC-V
143	AS-KR537633_PFTSY3144	Thailand	NCBI	AAA-K	CCA-P	TTT-F	GGT-G	GAT-D	ATT-I	TGC-C	AAT-N	ACA-T	ATG-M	ACC-T	AAA-K	GCT-A	TTT-F	TTA-L	TAC-Y	TTT-F	GGT-G	ACT-T	AGA-R	GAT-D	AGT-S	CCT-P	AGA-R	GGT-G	GTT-V	AAT-N	GGT-G	AGA-R	ATT-I	TCT-S	CCG-P	GAA-E	CGT-R	GTA-V	GTG-V	GCA-A	CCT-P	AGA-R	GCT-A	ATG-M	TGT-C	GTT-V	TTT-F	GAT-D	GTC-V
144	AS-KR537632_PFTSY2689	Thailand	NCBI	AAA-K	CCA-P	TTT-F	GGT-G	GAT-D	ATT-I	TGC-C	AAT-N	ACA-T	ATG-M	ACC-T	AAA-K	GCT-A	TTT-F	TTA-L	TAC-Y	TTT-F	GGT-G	ACT-T	AGA-R	GAT-D	AGT-S	CCT-P	AGA-R	GGT-G	GTT-V	AAT-N	GGT-G	AGA-R	ATT-I	TCT-S	CCG-P	GAA-E	CGT-R	GTA-V	GTG-V	GCA-A	CCT-P	AGA-R	GCT-A	ATG-M	TGT-C	GTT-V	TTT-F	GAT-D	GTC-V
145	AS-KR537631_PFTSY2657	Thailand	NCBI	AAA-K	CCA-P	TTT-F	GGT-G	GAT-D	ATT-I	TGC-C	AAT-N	ACA-T	ATG-M	ACC-T	AAA-K	GCT-A	TTT-F	TTA-L	TAC-Y	TTT-F	GGT-G	ACT-T	AGA-R	GAT-D	AGT-S	CCT-P	AGA-R	GGT-G	GTT-V	AAT-N	GGT-G	AGA-R	ATT-I	TCT-S	CCG-P	GAA-E	CGT-R	GTA-V	GTG-V	GCA-A	CCT-P	AGA-R	GCT-A	ATG-M	TGT-C	GTT-V	TTT-F	GAT-D	GTC-V
146	AS-KR537630_PFTSY2655	Thailand	NCBI	AAA-K	CCA-P	TTT-F	GGT-G	GAT-D	ATT-I	TGC-C	AAT-N	ACA-T	ATG-M	ACC-T	AAA-K	GCT-A	TTT-F	TTA-L	TAC-Y	TTT-F	GGT-G	ACT-T	AGA-R	GAT-D	AGT-S	CCT-P	AGA-R	GGT-G	GTT-V	AAT-N	GGT-G	AGA-R	ATT-I	TCT-S	CCG-P	GAA-E	CGT-R	GTA-V	GTG-V	GCA-A	CCT-P	AGA-R	GCT-A	ATG-M	TGT-C	GTT-V	TTT-F	GAT-D	GTC-V
147	AS-KR537629_PFTSY2652	Thailand	NCBI	AAA-K	CCA-P	TTT-F	GGT-G	GAT-D	ATT-I	TGC-C	AAT-N	ACA-T	ATG-M	ACC-T	AAA-K	GCT-A	TTT-F	TTA-L	TAC-Y	TTT-F	GGT-G	ACT-T	AGA-R	GAT-D	AGT-S	CCT-P	AGA-R	GGT-G	GTT-V	AAT-N	GGT-G	AGA-R	ATT-I	TCT-S	CCG-P	GAA-E	CGT-R	GTA-V	GTG-V	GCA-A	CCT-P	AGA-R	GCT-A	ATG-M	TGT-C	GTT-V	TTT-F	GAT-D	GTC-V
148	AS-KR537628_PFTSY2573	Thailand	NCBI	AAA-K	CCA-P	TTT-F	GGT-G	GAT-D	ATT-I	TGC-C	AAT-N	ACA-T	ATG-M	ACC-T	AAA-K	GCT-A	TTT-F	TTA-L	TAC-Y	TTT-F	GGT-G	ACT-T	AGA-R	GAT-D	AGT-S	CCT-P	AGA-R	GGT-G	GTT-V	AAT-N	GGT-G	AGA-R	ATT-I	TCT-S	CCG-P	GAA-E	CGT-R	GTA-V	GTG-V	GCA-A	CCT-P	AGA-R	GCT-A	ATG-M	TGT-C	GTT-V	TTT-F	GAT-D	GTC-V
149	AS-KR537627_PFTSY2572	Thailand	NCBI	AAA-K	CTA-L	TTT-F	GGT-G	GAT-D	ATT-I	TGC-C	AAT-N	ACA-T	ATG-M	ACC-T	AAA-K	GCT-A	TTT-F	TTA-L	TAC-Y	TTT-F	GGT-G	ACT-T	AGA-R	GAT-D	AGT-S	CCT-P	AGA-R	GGT-G	GTT-V	AAT-N	GGT-G	AGA-R	ATT-I	TCT-S	CCG-P	GAA-E	CGT-R	GTA-V	GTG-V	GCA-A	CCT-P	AGA-R	GCT-A	ATG-M	TGT-C	GTT-V	TTT-F	GAT-D	GTC-V
150	AS-KR537626_PFTSY2565	Thailand	NCBI	AAA-K	CCA-P	TTT-F	GGT-G	GAT-D	ATT-I	TGC-C	AAT-N	ACA-T	ATG-M	ACC-T	AAA-K	GCT-A	TTT-F	TTA-L	TAC-Y	TTT-F	GGT-G	ACT-T	AGA-R	GAT-D	AGT-S	CCT-P	AGA-R	GGT-G	GTT-V	AAT-N	GGT-G	AGA-R	ATT-I	TCT-S	CCG-P	GAA-E	CGT-R	GTA-V	GTG-V	GCA-A	CCT-P	AGA-R	GCT-A	ATG-M	TGT-C	GTT-V	TTT-F	GAT-D	GTC-V
151	AS-KR537625_PFTSY2558	Thailand	NCBI	AAA-K	CTA-L	TTT-F	GGT-G	GAT-D	ATT-I	TGC-C	AAT-N	ACA-T	ATG-M	ACC-T	AAA-K	GCT-A	TTT-F	TTA-L	TAC-Y	TTT-F	GGT-G	ACT-T	AGA-R	GAT-D	AGT-S	CCT-P	AGA-R	GGT-G	GTT-V	AAT-N	GGT-G	AGA-R	ATT-I	TCT-S	CCG-P	GAA-E	CGT-R	GTA-V	GTG-V	GCA-A	CCT-P	AGA-R	GCT-A	ATG-M	TGT-C	GTT-V	TTT-F	GAT-D	GTC-V
152	AS-KR537624_PFTSY2553	Thailand	NCBI	AAA-K	CCA-P	TTT-F	GGT-G	GAT-D	ATT-I	TGC-C	AAT-N	ACA-T	ATG-M	ACC-T	AAA-K	GCT-A	TTT-F	TTA-L	TAC-Y	TTT-F	GGT-G	ACT-T	AGA-R	GAT-D	AGT-S	CCT-P	AGA-R	GGT-G	GTT-V	AAT-N	GGT-G	AGA-R	ATT-I	TCT-S	CCG-P	GAA-E	CGT-R	GTA-V	GTG-V	GCA-A	CCT-P	AGA-R	GCT-A	ATG-M	TGT-C	GTT-V	TTT-F	GAT-D	GTC-V
153	AS-KR537623_PFTSY2549	Thailand	NCBI	AAA-K	CCA-P	TTT-F	GGT-G	GAT-D	ATT-I	TGC-C	AAT-N	ACA-T	ATG-M	ACC-T	AAA-K	GCT-A	TTT-F	TTA-L	TAC-Y	TTT-F	GGT-G	ACT-T	AGA-R	GAT-D	AGT-S	CCT-P	AGA-R	GGT-G	GTT-V	AAT-N	GGT-G	AGA-R	ATT-I	TCT-S	CCG-P	GAA-E	CGT-R	GTA-V	GTG-V	GCA-A	CCT-P	AGA-R	GCT-A	ATG-M	TGT-C	GTT-V	TTT-F	GAT-D	GTC-V
154	AS-KR537622_PFTSY2537	Thailand	NCBI	AAA-K	CCA-P	TTT-F	GGT-G	GAT-D	ATT-I	TGC-C	AAT-N	ACA-T	ATG-M	ACC-T	AAA-K	GCT-A	TTT-F	TTA-L	TAC-Y	TTT-F	GGT-G	ACT-T	AGA-R	GAT-D	AGT-S	CCT-P	AGA-R	GGT-G	GTT-V	AAT-N	GGT-G	AGA-R	ATT-I	TCT-S	CCG-P	GAA-E	CGT-R	GTA-V	GTG-V	GCA-A	CCT-P	AGA-R	GCT-A	ATG-M	TGT-C	GTT-V	TTT-F	GAT-D	GTC-V
155	AS-KR537621_PFTSY2530	Thailand	NCBI	AAA-K	CCA-P	TTT-F	GGT-G	GAT-D	ATT-I	TGC-C	AAT-N	ACA-T	ATG-M	ACC-T	AAA-K	GCT-A	TTT-F	TTA-L	TAC-Y	TTT-F	GGT-G	ACT-T	AGA-R	GAT-D	AGT-S	CCT-P	AGA-R	GGT-G	GTT-V	AAT-N	GGT-G	AGA-R	ATT-I	TCT-S	CCG-P	GAA-E	CGT-R	GTA-V	GTG-V	GCA-A	CCT-P	AGA-R	GCT-A	ATG-M	TGT-C	GTT-V	TTT-F	GAT-D	GTC-V
156	AS-KR537620_PFTSY2524	Thailand	NCBI	AAA-K	CCA-P	TTT-F	GGT-G	GAT-D	ATT-I	TGC-C	AAT-N	ACA-T	ATG-M	ACC-T	AAA-K	GCT-A	TTT-F	TTA-L	TAC-Y	TTT-F	GGT-G	ACT-T	AGA-R	GAT-D	AGT-S	CCT-P	AGA-R	GGT-G	GTT-V	AAT-N	GGT-G	AGA-R	ATT-I	TCT-S	CCG-P	GAA-E	CGT-R	GTA-V	GTG-V	GCA-A	CCT-P	AGA-R	GCT-A	ATG-M	TGT-C	GTT-V	TTT-F	GAT-D	GTC-V
157	AS-KR537619_PFTSY2523	Thailand	NCBI	AAA-K	CCA-P	TTT-F	GGT-G	GAT-D	ATT-I	TGC-C	AAT-N	ACA-T	ATG-M	ACC-T	AAA-K	GCT-A	TTT-F	TTA-L	TAC-Y	TTT-F	GGT-G	ACT-T	AGA-R	GAT-D	AGT-S	CCT-P	AGA-R	GGT-G	GTT-V	AAT-N	GGT-G	AGA-R	ATT-I	TCT-S	CCG-P	GAA-E	CGT-R	GTA-V	GTG-V	GCA-A	CCT-P	AGA-R	GCT-A	ATG-M	TGT-C	GTT-V	TTT-F	GAT-D	GTC-V
158	AS-KR537618_PFDF44	Thailand	NCBI	AAA-K	CCA-P	TTT-F	GGT-G	GAT-D	ATT-I	TGC-C	AAT-N	ACA-T	ATG-M	ACC-T	AAA-K	GCT-A	TTT-F	TTA-L	TAC-Y	TTT-F	GGT-G	ACT-T	AGA-R	GAT-D	AGT-S	CCT-P	AGA-R	GGT-G	GTT-V	AAT-N	GGT-G	AGA-R	ATT-I	TCT-S	CCG-P	GAA-E	CGT-R	GTA-V	GTG-V	GCA-A	CCT-P	AGA-R	GCT-A	ATG-M	TGT-C	GTT-V	TTT-F	GAT-D	GTC-V
159	AS-KR537617_PFDF42	Thailand	NCBI	AAA-K	CCA-P	TTT-F	GGT-G	GAT-D	ATT-I	TGC-C	AAT-N	ACA-T	ATG-M	ACC-T	AAA-K	GCT-A	TTT-F	TTA-L	TAC-Y	TTT-F	GGT-G	ACT-T	AGA-R	GAT-D	AGT-S	CCT-P	AGA-R	GGT-G	GTT-V	AAT-N	GGT-G	AGA-R	ATT-I	TCT-S	CCG-P	GAA-E	CGT-R	GTA-V	GTG-V	GCA-A	CCT-P	AGA-R	GCT-A	ATG-M	TGT-C	GTT-V	TTT-F	GAT-D	GTC-V
160	AS-KR537616_PFDF41	Thailand	NCBI	AAA-K	CCA-P	TTT-F	GGT-G	GAT-D	ATT-I	TGC-C	AAT-N	ACA-T	ATG-M	ACC-T	AAA-K	GCT-A	TTT-F	TTA-L	TAC-Y	TTT-F	GGT-G	ACT-T	AGA-R	GAT-D	AGT-S	CCT-P	AGA-R	GGT-G	GTT-V	AAT-N	GGT-G	AGA-R	ATT-I	TCT-S	CCG-P	GAA-E	CGT-R	GTA-V	GTG-V	GCA-A	CCT-P	AGA-R	GCT-A	ATG-M	TGT-C	GTT-V	TTT-F	GAT-D	GTC-V
161	AS-KR537615_PFDF35	Thailand	NCBI	AAA-K	CCA-P	TTT-F	GGT-G	GAT-D	ATT-I	TGC-C	AAT-N	ACA-T	ATG-M	ACC-T	AAA-K	GCT-A	TTT-F	TTA-L	TAC-Y	TTT-F	GGT-G	ACT-T	AGA-R	GAT-D	AGT-S	CCT-P	AGA-R	GGT-G	GTT-V	AAT-N	GGT-G	AGA-R	ATT-I	TCT-S	CCG-P	GAA-E	CGT-R	GTA-V	GTG-V	GCA-A	CCT-P	AGA-R	GCT-A	ATG-M	TGT-C	GTT-V	TTT-F	GAT-D	GTC-V
162	AS-KR537614_PFDF31	Thailand	NCBI	AAA-K	CCA-P	TTT-F	GGT-G	GAT-D	ATT-I	TGC-C	AAT-N	ACA-T	ATG-M	ACC-T	AAA-K	GCT-A	TTT-F	TTA-L	TAC-Y	TTT-F	GGT-G	ACT-T	AGA-R	GAT-D	AGT-S	CCT-P	AGA-R	GGT-G	GTT-V	AAT-N	GGT-G	AGA-R	ATT-I	TCT-S	CCG-P	GAA-E	CGT-R	GTA-V	GTG-V	GCA-A	CCT-P	AGA-R	GCT-A	ATG-M	TGT-C	GTT-V	TTT-F	GAT-D	GTC-V
163	AS-KR537613_PFDF30	Thailand	NCBI	AAA-K	CCA-P	TTT-F	GGT-G	GAT-D	ATT-I	TGC-C	AAT-N	ACA-T	ATG-M	ACC-T	AAA-K	GCT-A	TTT-F	TTA-L	TAC-Y	TTT-F	GGT-G	ACT-T	AGA-R	GAT-D	AGT-S	CCT-P	AGA-R	GGT-G	GTT-V	AAT-N	GGT-G	AGA-R	ATT-I	TCT-S	CCG-P	GAA-E	CGT-R	GTA-V	GTG-V	GCA-A	CCT-P	AGA-R	GCT-A	ATG-M	TGT-C	GTT-V	TTT-F	GAT-D	GTC-V
164	AS-KR537612_PFDF28	Thailand	NCBI	AAA-K	CCA-P	TTT-F	GGT-G	GAT-D	ATT-I	TGC-C	AAT-N	ACA-T	ATG-M	ACC-T	AAA-K	GCT-A	TTT-F	TTA-L	TAC-Y	TTT-F	GGT-G	ACT-T	AGA-R	GAT-D	AGT-S	CCT-P	AGA-R	GGT-G	GTT-V	AAT-N	GGT-G	AGA-R	ATT-I	TCT-S	CCG-P	GAA-E	CGT-R	GTA-V	GTG-V	GCA-A	CCT-P	AGA-R	GCT-A	ATG-M	TGT-C	GTT-V	TTT-F	GAT-D	GTC-V
165	AS-KR537611_PFDF27	Thailand	NCBI	AAA-K	CCA-P	TTT-F	GGT-G	GAT-D	ATT-I	TGC-C	AAT-N	ACA-T	ATG-M	ACC-T	AAA-K	GCT-A	TTT-F	TTA-L	TAC-Y	TTT-F	GGT-G	ACT-T	AGA-R	GAT-D	AGT-S	CCT-P	AGA-R	GGT-G	GTT-V	AAT-N	GGT-G	AGA-R	ATT-I	TCT-S	CCG-P	GAA-E	CGT-R	GTA-V	GTG-V	GCA-A	CCT-P	AGA-R	GCT-A	ATG-M	TGT-C	GTT-V	TTT-F	GAT-D	GTC-V
166	AS-KR537610_PFDF25	Thailand	NCBI	AAA-K	CCA-P	TTT-F	GGT-G	GAT-D	ATT-I	TGC-C	AAT-N	ACA-T	ATG-M	ACC-T	AAA-K	GCT-A	TTT-F	TTA-L	TAC-Y	TTT-F	GGT-G	ACT-T	AGA-R	GAT-D	AGT-S	CCT-P	AGA-R	GGT-G	GTT-V	AAT-N	GGT-G	AGA-R	ATT-I	TCT-S	CCG-P	GAA-E	CGT-R	GTA-V	GTG-V	GCA-A	CCT-P	AGA-R	GCT-A	ATG-M	TGT-C	GTT-V	TTT-F	GAT-D	GTC-V
167	AS-KR537609_PFDF24	Thailand	NCBI	AAA-K	CCA-P	TTT-F	GGT-G	GAT-D	ATT-I	TGC-C	AAT-N	ACA-T	ATG-M	ACC-T	AAA-K	GCT-A	TTT-F	TTA-L	TAC-Y	TTT-F	GGT-G	ACT-T	AGA-R	GAT-D	AGT-S	CCT-P	AGA-R	GGT-G	GTT-V	AAT-N	GGT-G	AGA-R	ATT-I	TCT-S	CCG-P	GAA-E	CGT-R	GTA-V	GTG-V	GCA-A	CCT-P	AGA-R	GCT-A	ATG-M	TGT-C	GTT-V	TTT-F	GAT-D	GTC-V
168	AS-KR537608_PFDF23	Thailand	NCBI	AAA-K	CCA-P	TTT-F	GGT-G	GAT-D	ATT-I	TGC-C	AAT-N	ACA-T	ATG-M	ACC-T	AAA-K	GCT-A	TTT-F	TTA-L	TAC-Y	TTT-F	GGT-G	ACT-T	AGA-R	GAT-D	AGT-S	CCT-P	AGA-R	GGT-G	GTT-V	AAT-N	GGT-G	AGA-R	ATT-I	TCT-S	CCG-P	GAA-E	CGT-R	GTA-V	GTG-V	GCA-A	CCT-P	AGA-R	GCT-A	ATG-M	TGT-C	GTT-V	TTT-F	GAT-D	GTC-V
169	AS-KR537607_PFDF22	Thailand	NCBI	AAA-K	CCA-P	TTT-F	GGT-G	GAT-D	ATT-I	TGC-C	AAT-N	ACA-T	ATG-M	ACC-T	AAA-K	GCT-A	TTT-F	TTA-L	TAC-Y	TTT-F	GGT-G	ACT-T	AGA-R	GAT-D	AGT-S	CCT-P	AGA-R	GGT-G	GTT-V	AAT-N	GGT-G	AGA-R	ATT-I	TCT-S	CCG-P	GAA-E	CGT-R	GTA-V	GTG-V	GCA-A	CCT-P	AGA-R	GCT-A	ATG-M	TGT-C	GTT-V	TTT-F	GAT-D	GTC-V
170	AS-KR537606_PFDF21	Thailand	NCBI	AAA-K	CCA-P	TTT-F	GGT-G	GAT-D	ATT-I	TGC-C	AAT-N	ACA-T	ATG-M	ACC-T	AAA-K	GCT-A	TTT-F	TTA-L	TAC-Y	TTT-F	GGT-G	ACT-T	AGA-R	GAT-D	AGT-S	CCT-P	AGA-R	GGT-G	GTT-V	AAT-N	GGT-G	AGA-R	ATT-I	TCT-S	CCG-P	GAA-E	CGT-R	GTA-V	GTG-V	GCA-A	CCT-P	AGA-R	GCT-A	ATG-M	TGT-C	GTT-V	TTT-F	GAT-D	GTC-V
171	AS-KR537605_PFDF20	Thailand	NCBI	AAA-K	CCA-P	TTT-F	GGT-G	GAT-D	ATT-I	TGC-C	AAT-N	ACA-T	ATG-M	ACC-T	AAA-K	GCT-A	TTT-F	TTA-L	TAC-Y	TTT-F	GGT-G	ACT-T	AGA-R	GAT-D	AGT-S	CCT-P	AGA-R	GGT-G	GTT-V	AAT-N	GGT-G	AGA-R	ATT-I	TCT-S	CCG-P	GAA-E	CGT-R	GTA-V	GTG-V	GCA-A	CCT-P	AGA-R	GCT-A	ATG-M	TGT-C	GTT-V	TTT-F	GAT-D	GTC-V
172	AS-KR537604_PFDF19	Thailand	NCBI	AAA-K	CCA-P	TTT-F	GGT-G	GAT-D	ATT-I	TGC-C	AAT-N	ACA-T	ATG-M	ACC-T	AAA-K	GCT-A	TTT-F	TTA-L	TAC-Y	TTT-F	GGT-G	ACT-T	AGA-R	GAT-D	AGT-S	CCT-P	AGA-R	GGT-G	GTT-V	AAT-N	GGT-G	AGA-R	ATT-I	TCT-S	CCG-P	GAA-E	CGT-R	GTA-V	GTG-V	GCA-A	CCT-P	AGA-R	GCT-A	ATG-M	TGT-C	GTT-V	TTT-F	GAT-D	GTC-V
173	AS-KR537603_PFDF17	Thailand	NCBI	AAA-K	CCA-P	TTT-F	GGT-G	GAT-D	ATT-I	TGC-C	AAT-N	ACA-T	ATG-M	ACC-T	AAA-K	GCT-A	TTT-F	TTA-L	TAC-Y	TTT-F	GGT-G	ACT-T	AGA-R	GAT-D	AGT-S	CCT-P	AGA-R	GGT-G	GTT-V	AAT-N	GGT-G	ACA-T	ATT-I	TCT-S	CCG-P	GAA-E	CGT-R	GTA-V	GTG-V	GCA-A	CCT-P	AGA-R	GCT-A	ATG-M	TGT-C	GTT-V	TTT-F	GAT-D	GTC-V
174	AS-KR537602_PFDF16	Thailand	NCBI	AAA-K	CCA-P	TTT-F	GGT-G	GAT-D	ATT-I	TGC-C	AAT-N	ACA-T	ATG-M	ACC-T	AAA-K	GCT-A	TTT-F	TTA-L	TAC-Y	TTT-F	GGT-G	ACT-T	AGA-R	GAT-D	AGT-S	CCT-P	AGA-R	GGT-G	GTT-V	AAT-N	GGT-G	AGA-R	ATT-I	TCT-S	CCG-P	GAA-E	CGT-R	GTA-V	GTG-V	GCA-A	CCT-P	AGA-R	GCT-A	ATG-M	TGT-C	GTT-V	TTT-F	GAT-D	GTC-V
175	AS-KR537601_PFDF14	Thailand	NCBI	AAA-K	CCA-P	TTT-F	GGT-G	GAT-D	ATT-I	TGC-C	AAT-N	ACA-T	ATG-M	ACC-T	AAA-K	GCT-A	TTT-F	TTA-L	TAC-Y	TTT-F	GGT-G	ACT-T	AGA-R	GAT-D	AGT-S	CCT-P	AGA-R	GGT-G	GTT-V	AAT-N	GGT-G	AGA-R	ATT-I	TCT-S	CCG-P	GAA-E	CGT-R	GTA-V	GTG-V	GCA-A	CCT-P	AGA-R	GCT-A	ATG-M	TGT-C	GTT-V	TTT-F	GAT-D	GTC-V
176	AS-KR537600_PFDF13	Thailand	NCBI	AAA-K	CCA-P	TTT-F	GGT-G	GAT-D	ATT-I	TGC-C	AAT-N	ACA-T	ATG-M	ACC-T	AAA-K	GCT-A	TTT-F	TTA-L	TAC-Y	TTT-F	GGT-G	ACT-T	AGA-R	GAT-D	AGT-S	CCT-P	AGA-R	GGT-G	GTT-V	AAT-N	GGT-G	AGA-R	ATT-I	TCT-S	CCG-P	GAA-E	CGT-R	GTA-V	GTG-V	GCA-A	CCT-P	AGA-R	GCT-A	ATG-M	TGT-C	GTT-V	TTT-F	GAT-D	GTC-V
177	AS-KR537599_PFDF10	Thailand	NCBI	AAA-K	CCA-P	TTT-F	GGT-G	GAT-D	ATT-I	TGC-C	AAT-N	ACA-T	ATG-M	ACC-T	AAA-K	GCT-A	TTT-F	TTA-L	TAC-Y	TTT-F	GGT-G	ACT-T	AGA-R	GAT-D	AGT-S	CCT-P	AGA-R	GGT-G	GTT-V	AAT-N	GGT-G	AGA-R	ATT-I	TCT-S	CCG-P	GAA-E	CGT-R	GTA-V	GTG-V	GCA-A	CCT-P	AGA-R	GCT-A	ATG-M	TGT-C	GTT-V	TTT-F	GAT-D	GTC-V
178	AS-KR537598_PFDF9	Thailand	NCBI	AAA-K	CCA-P	TTT-F	GGT-G	GAT-D	ATT-I	TGC-C	AAT-N	ACA-T	ATG-M	ACC-T	AAA-K	GCT-A	TTT-F	TTA-L	TAC-Y	TTT-F	GGT-G	ACT-T	AGA-R	GAT-D	AGT-S	CCT-P	AGA-R	GGT-G	GTT-V	AAT-N	GGT-G	AGA-R	ATT-I	TCT-S	CCG-P	GAA-E	CGT-R	GTA-V	GTG-V	GCA-A	CCT-P	AGA-R	GCT-A	ATG-M	TGT-C	GTT-V	TTT-F	GAT-D	GTC-V
179	AS-KR537597_PFDF8	Thailand	NCBI	AAA-K	CCA-P	TTT-F	GGT-G	GAT-D	ATT-I	TGC-C	AAT-N	ACA-T	ATG-M	ACC-T	AAA-K	GCT-A	TTT-F	TTA-L	TAC-Y	TTT-F	GGT-G	ACT-T	AGA-R	GAT-D	AGT-S	CCT-P	AGA-R	GGT-G	GTT-V	AAT-N	GGT-G	AGA-R	ATT-I	TCT-S	CCG-P	GAA-E	CGT-R	GTA-V	GTG-V	GCA-A	CCT-P	AGA-R	GCT-A	ATG-M	TGT-C	GTT-V	TTT-F	GAT-D	GTC-V
180	AS-KR537596_PFDF7	Thailand	NCBI	AAA-K	CCA-P	TTT-F	GGT-G	GAT-D	ATT-I	TGC-C	AAT-N	ACA-T	ATG-M	ACC-T	AAA-K	GCT-A	TTT-F	TTA-L	TAC-Y	TTT-F	GGT-G	ACT-T	AGA-R	GAT-D	AGT-S	CCT-P	AGA-R	GGT-G	GTT-V	AAT-N	GGT-G	AGA-R	ATT-I	TCT-S	CCG-P	GAA-E	CGT-R	GTA-V	GTG-V	GCA-A	CCT-P	AGA-R	GCT-A	ATG-M	TGT-C	GTT-V	TTT-F	GAT-D	GTC-V
181	AS-KR537595_PFDF6	Thailand	NCBI	AAA-K	CCA-P	TTT-F	GGT-G	GAT-D	ATT-I	TGC-C	AAT-N	ACA-T	ATG-M	ACC-T	AAA-K	GCT-A	TTT-F	TTA-L	TAC-Y	TTT-F	GGT-G	ACT-T	AGA-R	GAT-D	AGT-S	CCT-P	AGA-R	GGT-G	GTT-V	AAT-N	GGT-G	AGA-R	ATT-I	TCT-S	CCG-P	GAA-E	CGT-R	GTA-V	GTG-V	GCA-A	CCT-P	AGA-R	GCT-A	ATG-M	TGT-C	GTT-V	TTT-F	GAT-D	GTC-V
182	AS-KR537594_PFDF5	Thailand	NCBI	AAA-K	CCA-P	TTT-F	GGT-G	GAT-D	ATT-I	TGC-C	AAT-N	ACA-T	ATG-M	ACC-T	AAA-K	GCT-A	TTT-F	TTA-L	TAC-Y	TTT-F	GGT-G	ACT-T	AGA-R	GAT-D	AGT-S	CCT-P	AGA-R	GGT-G	GTT-V	AAT-N	GGT-G	AGA-R	ATT-I	TCT-S	CCG-P	GAA-E	CGT-R	GTA-V	GTG-V	GCA-A	CCT-P	AGA-R	GCT-A	ATG-M	TGT-C	GTT-V	TTT-F	GAT-D	GTC-V
183	AS-KR537593_PFDF4	Thailand	NCBI	AAA-K	CCA-P	TTT-F	GGT-G	GAT-D	ATT-I	TGC-C	AAT-N	ACA-T	ATG-M	ACC-T	AAA-K	GCT-A	TTT-F	TTA-L	TAC-Y	TTT-F	GGT-G	ACT-T	AGA-R	GAT-D	AGT-S	CCT-P	AGA-R	GGT-G	GTT-V	AAT-N	GGT-G	AGA-R	ATT-I	TCT-S	CCG-P	GAA-E	CGT-R	GTA-V	GTG-V	GCA-A	CCT-P	AGA-R	GCT-A	ATG-M	TGT-C	GTT-V	TTT-F	GAT-D	GTC-V
184	AS-KR537592_PFDF3	Thailand	NCBI	AAA-K	CCA-P	TTT-F	GGT-G	GAT-D	ATT-I	TGC-C	AAT-N	ACA-T	ATG-M	ACC-T	AAA-K	GCT-A	TTT-F	TTA-L	TAC-Y	TTT-F	GGT-G	ACT-T	AGA-R	GAT-D	AGT-S	CCT-P	AGA-R	GGT-G	GTT-V	AAT-N	GGT-G	AGA-R	ATT-I	TCT-S	CCG-P	GAA-E	CGT-R	GTA-V	GTG-V	GCA-A	CCT-P	AGA-R	GCT-A	ATG-M	TGT-C	GTT-V	TTT-F	GAT-D	GTC-V
185	AS-KR537591_PFDF2	Thailand	NCBI	AAA-K	CCA-P	TTT-F	GGT-G	GAT-D	ATT-I	TGC-C	AAT-N	ACA-T	ATG-M	ACC-T	AAA-K	GCT-A	TTT-F	TTA-L	TAC-Y	TTT-F	GGT-G	ACT-T	AGA-R	GAT-D	AGT-S	CCT-P	AGA-R	GGT-G	GTT-V	AAT-N	GGT-G	AGA-R	ATT-I	TCT-S	CCG-P	GAA-E	CGT-R	GTA-V	GTG-V	GCA-A	CCT-P	AGA-R	GCT-A	ATG-M	TGT-C	GTT-V	TTT-F	GAT-D	GTC-V
186	AS-KR537590_PFDF1	Thailand	NCBI	AAA-K	CCA-P	TTT-F	GGT-G	GAT-D	ATT-I	TGC-C	AAT-N	ACA-T	ATG-M	ACC-T	AAA-K	GCT-A	TTT-F	TTA-L	TAC-Y	TTT-F	GGT-G	ACT-T	AGA-R	GAT-D	AGT-S	CCT-P	AGA-R	GGT-G	GTT-V	AAT-N	GGT-G	AGA-R	ATT-I	TCT-S	CCG-P	GAA-E	CGT-R	GTA-V	GTG-V	GCA-A	CCT-P	AGA-R	GCT-A	ATG-M	TGT-C	GTT-V	TTT-F	GAT-D	GTC-V
187	AS-KR537589_PFB46	Thailand	NCBI	AAA-K	CCA-P	TTT-F	GGT-G	GAT-D	ATT-I	TGC-C	AAT-N	ACA-T	ATG-M	ACC-T	AAA-K	GCT-A	TTT-F	TTA-L	TAC-Y	TTT-F	GGT-G	ACT-T	AGA-R	GAT-D	AGT-S	CCT-P	AGA-R	GGT-G	GTT-V	AAT-N	GGT-G	AGA-R	ATT-I	TCT-S	CCG-P	GAA-E	CGT-R	GTA-V	GTG-V	GCA-A	CCT-P	AGA-R	GCT-A	ATG-M	TGT-C	GTT-V	TTT-F	GAT-D	GTC-V
188	AS-KR537588_PFB38	Thailand	NCBI	AAA-K	CCA-P	TTT-F	GGT-G	GAT-D	ATT-I	TGC-C	AAT-N	ACA-T	ATG-M	ACC-T	AAA-K	GCT-A	TTT-F	TTA-L	TAC-Y	TTT-F	GGT-G	ACT-T	AGA-R	GAT-D	AGT-S	CCT-P	AGA-R	GGT-G	GTT-V	AAT-N	GGT-G	AGA-R	ATT-I	TCT-S	CCG-P	GAA-E	CGT-R	GTA-V	GTG-V	GCA-A	CCT-P	AGA-R	GCT-A	ATG-M	TGT-C	GTT-V	TTT-F	GAT-D	GTC-V
189	AS-KR537587_PFB28	Thailand	NCBI	AAA-K	CCA-P	TTT-F	GGT-G	GAT-D	ATT-I	TGC-C	AAT-N	ACA-T	ATG-M	ACC-T	AAA-K	GCT-A	TTT-F	TTA-L	TAC-Y	TTT-F	GGT-G	ACT-T	AGA-R	GAT-D	AGT-S	CCT-P	AGA-R	GGT-G	GTT-V	AAT-N	GGT-G	AGA-R	ATT-I	TCT-S	CCG-P	GAA-E	CGT-R	GTA-V	GTG-V	GCA-A	CCT-P	AGA-R	GCT-A	ATG-M	TGT-C	GTT-V	TTT-F	GAT-D	GTC-V
190	AS-KR537586_PFB19	Thailand	NCBI	AAA-K	CCA-P	TTT-F	GGT-G	GAT-D	ATT-I	TGC-C	AAT-N	ACA-T	ATG-M	ACC-T	AAA-K	GCT-A	TTT-F	TTA-L	TAC-Y	TTT-F	GGT-G	ACT-T	AGA-R	GAT-D	AGT-S	CCT-P	AGA-R	GGT-G	GTT-V	AAT-N	GGT-G	AGA-R	ATT-I	TCT-S	CCG-P	GAA-E	CGT-R	GTA-V	GTG-V	GCA-A	CCT-P	AGA-R	GCT-A	ATG-M	TGT-C	GTT-V	TTT-F	GAT-D	GTC-V
191	AS-KR537585_PFB18	Thailand	NCBI	AAA-K	CCA-P	TTT-F	GGT-G	GAT-D	ATT-I	TGC-C	AAT-N	ACA-T	ATG-M	ACC-T	AAA-K	GCT-A	TTT-F	TTA-L	TAC-Y	TTT-F	GGT-G	ACT-T	AGA-R	GAT-D	AGT-S	CCT-P	AGA-R	GGT-G	GTT-V	AAT-N	GGT-G	AGA-R	ATT-I	TCT-S	CCG-P	GAA-E	CGT-R	GTA-V	GTG-V	GCA-A	CCT-P	AGA-R	GCT-A	ATG-M	TGT-C	GTT-V	TTT-F	GAT-D	GTC-V
192	AS-KR537584_PFA125	Thailand	NCBI	AAA-K	CCA-P	TTT-F	GGT-G	GAT-D	ATT-I	TGC-C	AAT-N	ACA-T	ATG-M	ACC-T	AAA-K	GCT-A	TTT-F	TTA-L	TAC-Y	TTT-F	GGT-G	ACT-T	AGA-R	GAT-D	AGT-S	CCT-P	AGA-R	GGT-G	GTT-V	AAT-N	GGT-G	AGA-R	ATT-I	TCT-S	CCG-P	GAA-E	CGT-R	GTA-V	GTG-V	GCA-A	CCT-P	AGA-R	GCT-A	ATG-M	TGT-C	GTT-V	TTT-F	GAT-D	GTC-V
193	AS-KR537583_PFA100	Thailand	NCBI	AAA-K	CCA-P	TTT-F	GGT-G	GAT-D	ATT-I	TGC-C	AAT-N	ACA-T	ATG-M	ACC-T	AAA-K	GCT-A	TTT-F	TTA-L	TAC-Y	TTT-F	GGT-G	ACT-T	AGA-R	GAT-D	AGT-S	CCT-P	AGA-R	GGT-G	GTT-V	AAT-N	GGT-G	AGA-R	ATT-I	TCT-S	CCG-P	GAA-E	CGT-R	GTA-V	GTG-V	GCA-A	CCT-P	AGA-R	GCT-A	ATG-M	TGT-C	GTT-V	TTT-F	GAT-D	GTC-V
194	AS-KR537582_PFA98	Thailand	NCBI	AAA-K	CCA-P	TTT-F	GGT-G	GAT-D	ATT-I	TGC-C	AAT-N	ACA-T	ATG-M	ACC-T	AAA-K	GCT-A	TTT-F	TTA-L	TAC-Y	TTT-F	GGT-G	ACT-T	AGA-R	GAT-D	AGT-S	CCT-P	AGA-R	GGT-G	GTT-V	AAT-N	GGT-G	AGA-R	ATT-I	TCT-S	CCG-P	GAA-E	CGT-R	GTA-V	GTG-V	GCA-A	CCT-P	AGA-R	GCT-A	ATG-M	TGT-C	GTT-V	TTT-F	GAT-D	GTC-V
195	AS-KR537581_PFA5	Thailand	NCBI	AAA-K	CCA-P	TTT-F	GGT-G	GAT-D	ATT-I	TGC-C	AAT-N	ACA-T	ATG-M	ACC-T	AAA-K	GCT-A	TTT-F	TTA-L	TAC-Y	TTT-F	GGT-G	ACT-T	AGA-R	GAT-D	AGT-S	CCT-P	AGA-R	GGT-G	GTT-V	AAT-N	GGT-G	AGA-R	ATT-I	TCT-S	CCG-P	GAA-E	CGT-R	GTA-V	GTG-V	GCA-A	CCT-P	AGA-R	GCT-A	ATG-M	TGT-C	GTT-V	TTT-F	GAT-D	GTC-V
196	AS-KR537580_PFCTR41	Thailand	NCBI	AAA-K	CCA-P	TTT-F	GGT-G	GAT-D	ATT-I	TGC-C	AAT-N	ACA-T	ATG-M	ACC-T	AAA-K	GCT-A	TTT-F	TTA-L	CAC-H	TTT-F	GGT-G	ACT-T	AGA-R	GAT-D	AGT-S	CCT-P	AGA-R	GGT-G	GTT-V	AAT-N	GGT-G	AGA-R	ATT-I	TCT-S	CCG-P	GAA-E	CGT-R	GTA-V	GTG-V	GCA-A	CCT-P	AGA-R	GCT-A	ATG-M	TGT-C	GTT-V	TTT-F	GAT-D	GTC-V
197	AS-KR537579_PFCT1731	Thailand	NCBI	AAA-K	CCA-P	TTT-F	GGT-G	GAT-D	ATT-I	TGC-C	AAT-N	ACA-T	ATG-M	ACC-T	AAA-K	GCT-A	TTT-F	TTA-L	TAC-Y	TTT-F	GGT-G	ACT-T	AGA-R	GAT-D	AGT-S	CCT-P	AGA-R	GGT-G	GTT-V	AAT-N	GGT-G	AGA-R	ATT-I	TCT-S	CCG-P	GAA-E	CGT-R	GTA-V	GTG-V	GCA-A	CCT-P	AGA-R	GCT-A	ATG-M	TAT-Y	GTT-V	TTT-F	GAT-D	GTC-V
198	AS-KR537578_PFCT1617	Thailand	NCBI	AAA-K	CCA-P	TTT-F	GGT-G	GAT-D	ATT-I	TGC-C	AAT-N	ACA-T	ATG-M	ACC-T	AAA-K	GCT-A	TTT-F	TTA-L	TAC-Y	TTT-F	GGT-G	ACT-T	AGA-R	GAT-D	AGT-S	CCT-P	AGA-R	GGT-G	GTT-V	AAT-N	GGT-G	AGA-R	ATT-I	TCT-S	CCG-P	GAA-E	CGT-R	GTA-V	GTG-V	GCA-A	CCT-P	AGA-R	GCT-A	ATG-M	TAT-Y	GTT-V	TTT-F	GAT-D	GTC-V
199	AS-KR537577_PFCT1598	Thailand	NCBI	AAA-K	CCA-P	TTT-F	GGT-G	GAT-D	ATT-I	TGC-C	AAT-N	ACA-T	ATG-M	ACC-T	AAA-K	GCT-A	TTT-F	TTA-L	TAC-Y	TTT-F	GGT-G	ACT-T	AGA-R	GAT-D	AGT-S	CCT-P	AGA-R	GGT-G	GTT-V	AAT-N	GGT-G	AGA-R	ATT-I	TCT-S	CCG-P	GAA-E	CGT-R	GTA-V	GTG-V	GCA-A	CCT-P	AGA-R	GCT-A	ATG-M	TGT-C	GTT-V	TTT-F	GAT-D	GTC-V
200	AS-KR537576_PFCT1597	Thailand	NCBI	AAA-K	CCA-P	TTT-F	GGT-G	GAT-D	ATT-I	TGC-C	AAT-N	ACA-T	ATG-M	ACC-T	AAA-K	GCT-A	TTT-F	TTA-L	TAC-Y	TTT-F	GGT-G	ACT-T	AGA-R	GAT-D	AGT-S	CCT-P	AGA-R	GGT-G	GTT-V	AAT-N	GGT-G	AGA-R	ATT-I	TCT-S	CCG-P	GAA-E	CGT-R	GTA-V	GTG-V	GCA-A	CCT-P	AGA-R	GCT-A	ATG-M	TGT-C	GTT-V	TTT-F	GAT-D	GTC-V
201	AS-KR537575_PFCT1587	Thailand	NCBI	AAA-K	CCA-P	TTT-F	GGT-G	GAT-D	ATT-I	TGC-C	AAT-N	ACA-T	ATG-M	ACC-T	AAA-K	GCT-A	TTT-F	TTA-L	TAC-Y	TTT-F	GGT-G	ACT-T	AGA-R	GAT-D	AGT-S	CCT-P	AGA-R	GGT-G	GTT-V	AAT-N	GGT-G	AGA-R	ATT-I	TCT-S	CCG-P	GAA-E	CGT-R	GTA-V	GTG-V	GCA-A	CCT-P	AGA-R	GCT-A	ATG-M	TGT-C	GTT-V	TTT-F	GAT-D	GTC-V
202	AS-KR537574_PFCT1585	Thailand	NCBI	AAA-K	CCA-P	TTT-F	GGT-G	GAT-D	ATT-I	TGC-C	AAT-N	ACA-T	ATG-M	ACC-T	AAA-K	GCT-A	TTT-F	TTA-L	TAC-Y	TTT-F	GGT-G	ACT-T	AGA-R	GAT-D	AGT-S	CCT-P	AGA-R	GGT-G	GTT-V	AAT-N	GGT-G	AGA-R	ATT-I	TCT-S	CCG-P	GAA-E	CGT-R	GTA-V	GTG-V	GCA-A	CCT-P	AGA-R	GCT-A	ATG-M	TGT-C	GTT-V	TTT-F	GAT-D	GTC-V
203	AS-KR537573_PFCT1565	Thailand	NCBI	AAA-K	CCA-P	TTT-F	GGT-G	GAT-D	ATT-I	TGC-C	AAT-N	ACA-T	ATG-M	ACC-T	AAA-K	GCT-A	TTT-F	TTA-L	TAC-Y	TTT-F	GGT-G	ACT-T	AGA-R	GAT-D	AGT-S	CCT-P	AGA-R	GGT-G	GTT-V	AAT-N	GGT-G	AGA-R	ATT-I	TCT-S	CCG-P	GAA-E	CGT-R	GTA-V	GTG-V	GCA-A	CCT-P	AGA-R	GCT-A	ATG-M	TAT-Y	GTT-V	TTT-F	GAT-D	GTC-V
204	AS-KR537572_PFCT1459	Thailand	NCBI	AAA-K	CCA-P	TTT-F	GGT-G	GAT-D	ATT-I	TGC-C	AAT-N	ACA-T	ATG-M	ACC-T	AAA-K	GCT-A	TTT-F	TTA-L	TAC-Y	TTT-F	GGT-G	ACT-T	AGA-R	GAT-D	AGT-S	CCT-P	AGA-R	GGT-G	GTT-V	AAT-N	GGT-G	AGA-R	ATT-I	TCT-S	CCG-P	GAA-E	CGT-R	GTA-V	GTG-V	GCA-A	CCT-P	AGA-R	GCT-A	ATG-M	TAT-Y	GTT-V	TTT-F	GAT-D	GTC-V
205	AS-KR537571_PFCT1491	Thailand	NCBI	AAA-K	CCA-P	TTT-F	GGT-G	GAT-D	ATT-I	TGC-C	AAT-N	ACA-T	ATG-M	ACC-T	AAA-K	GCT-A	TTT-F	TTA-L	TAC-Y	TTT-F	GGT-G	ACT-T	AGA-R	GAT-D	AGT-S	CCT-P	AGA-R	GGT-G	GTT-V	AAT-N	GGT-G	AGA-R	ATT-I	TCT-S	CCG-P	GAA-E	CGT-R	GTA-V	GTG-V	GCA-A	CCT-P	AGA-R	GCT-A	ATG-M	TGT-C	GTT-V	TTT-F	GAT-D	GTC-V
206	AS-KR537570_PFCT1339	Thailand	NCBI	AAA-K	CCA-P	TTT-F	GGT-G	GAT-D	ATT-I	TGC-C	AAT-N	ACA-T	ATG-M	ACC-T	AAA-K	GCT-A	TTT-F	TTA-L	TAC-Y	TTT-F	GGT-G	ACT-T	AGA-R	GAT-D	AGT-S	CCT-P	AGA-R	GGT-G	GTT-V	AAT-N	GGT-G	ACA-T	ATT-I	TCT-S	CCG-P	GAA-E	CGT-R	GTA-V	GTG-V	GCA-A	CCT-P	AGA-R	GCT-A	ATG-M	TGT-C	GTT-V	TTT-F	GAT-D	GTC-V
207	AS-KR537569_PFCT1334	Thailand	NCBI	AAA-K	CCA-P	TTT-F	GGT-G	GAT-D	ATT-I	TGC-C	AAT-N	ACA-T	ATG-M	ACC-T	AAA-K	GCT-A	TTT-F	TTA-L	CAC-H	TTT-F	GGT-G	ACT-T	AGA-R	GAT-D	AGT-S	CCT-P	AGA-R	GGT-G	GTT-V	AAT-N	GGT-G	AGA-R	ATT-I	TCT-S	CCG-P	GAA-E	CGT-R	GTA-V	GTG-V	GCA-A	CCT-P	AGA-R	GCT-A	ATG-M	TGT-C	GTT-V	TTT-F	GAT-D	GTC-V
208	AS-KR537568_PFCT1206	Thailand	NCBI	AAA-K	CCA-P	TTT-F	GGT-G	GAT-D	ATT-I	TGC-C	AAT-N	ACA-T	ATG-M	ACC-T	AAA-K	GCT-A	TTT-F	TTA-L	CAC-H	TTT-F	GGT-G	ACT-T	AGA-R	GAT-D	AGT-S	CCT-P	AGA-R	GGT-G	GTT-V	AAT-N	GGT-G	AGA-R	ATT-I	TCT-S	CCG-P	GAA-E	CGT-R	GTA-V	GTG-V	GCA-A	CCT-P	AGA-R	GCT-A	ATG-M	TGT-C	GTT-V	TTT-F	GAT-D	GTC-V
209	AS-KR537567_PFCT1203	Thailand	NCBI	AAA-K	CCA-P	TTT-F	GGT-G	GAT-D	ATT-I	TGC-C	AAT-N	ACA-T	ATG-M	ACC-T	AAA-K	GCT-A	TTT-F	TTA-L	TAC-Y	TTT-F	GGT-G	ACT-T	AGA-R	GAT-D	AGT-S	CCT-P	AGA-R	GGT-G	GTT-V	AAT-N	GGT-G	AGA-R	ATT-I	TCT-S	CCG-P	GAA-E	CGT-R	GTA-V	GTG-V	GCA-A	CCT-P	AGA-R	GCT-A	ATG-M	TGT-C	GTT-V	TTT-F	GAT-D	GTC-V
210	AS-KR537566_PFCT988	Thailand	NCBI	AAA-K	CCA-P	TTT-F	GGT-G	GAT-D	ATT-I	TGC-C	AAT-N	ACA-T	ATG-M	ACC-T	AAA-K	GCT-A	TTT-F	TTA-L	TAC-Y	TTT-F	GGT-G	ACT-T	AGA-R	GAT-D	AGT-S	CCT-P	AGA-R	GGT-G	GTT-V	AAT-N	GGT-G	AGA-R	ATT-I	TCT-S	CCG-P	GAA-E	CGT-R	GTA-V	GTG-V	GCA-A	CCT-P	AGA-R	GCT-A	ATG-M	TAT-Y	GTT-V	TTT-F	GAT-D	GTC-V
211	AS-KR537565_PFCT958	Thailand	NCBI	AAA-K	CCA-P	TTT-F	GGT-G	GAT-D	ATT-I	TGC-C	AAT-N	ACA-T	ATG-M	ACC-T	AAA-K	GCT-A	TTT-F	TTA-L	CAC-H	TTT-F	GGT-G	ACT-T	AGA-R	GAT-D	AGT-S	CCT-P	AGA-R	GGT-G	GTT-V	AAT-N	GGT-G	AGA-R	ATT-I	TCT-S	CCG-P	GAA-E	CGT-R	GTA-V	GTG-V	GCA-A	CCT-P	AGA-R	GCT-A	ATG-M	TGT-C	GTT-V	TTT-F	GAT-D	GTC-V
212	AS-KR537564_PFCT875	Thailand	NCBI	AAA-K	CCA-P	TTT-F	GGT-G	GAT-D	ATT-I	TGC-C	AAT-N	ACA-T	ATG-M	ACC-T	AAA-K	GCT-A	TTT-F	TTA-L	TAC-Y	TTT-F	GGT-G	ACT-T	AGA-R	GAT-D	AGT-S	CCT-P	AGA-R	GGT-G	GTT-V	AAT-N	GGT-G	AGA-R	ATT-I	TCT-S	CCG-P	GAA-E	CGT-R	GTA-V	GTG-V	GCA-A	CCT-P	AGA-R	GCT-A	ATG-M	TAT-Y	GTT-V	TTT-F	GAT-D	GTC-V
213	AS-KR537563_PFCT738	Thailand	NCBI	AAA-K	CCA-P	TTT-F	GGT-G	GAT-D	ATT-I	TGC-C	AAT-N	ACA-T	ATG-M	ACC-T	AAA-K	GCT-A	TTT-F	TTA-L	TAC-Y	TTT-F	GGT-G	ACT-T	AGA-R	GAT-D	AGT-S	CCT-P	AGA-R	GGT-G	GTT-V	AAT-N	GGT-G	AGA-R	ATT-I	TCT-S	CCG-P	GAA-E	CGT-R	GTA-V	GTG-V	GCA-A	CCT-P	AGA-R	GCT-A	ATG-M	TAT-Y	GTT-V	TTT-F	GAT-D	GTC-V
214	AS-KR537562_PFCT727	Thailand	NCBI	AAA-K	CCA-P	TTT-F	GGT-G	GAT-D	ATT-I	TGC-C	AAT-N	ACA-T	ATG-M	ACC-T	AAA-K	GCT-A	TTT-F	TTA-L	TAC-Y	TTT-F	GGT-G	ACT-T	AGA-R	GAT-D	AGT-S	CCT-P	AGA-R	GGT-G	GTT-V	AAT-N	GGT-G	AGA-R	ATT-I	TCT-S	CCG-P	GAA-E	CGT-R	GTA-V	GTG-V	GCA-A	CCT-P	AGA-R	GCT-A	ATG-M	TGT-C	GTT-V	TTT-F	GAT-D	GTC-V
215	AS-KR537561_PFCT489	Thailand	NCBI	AAA-K	CCA-P	TTT-F	GGT-G	GAT-D	ATT-I	TGC-C	AAT-N	ACA-T	ATG-M	ACC-T	AAA-K	GCT-A	TTT-F	TTA-L	TAC-Y	TTT-F	GGT-G	ACT-T	AGA-R	GAT-D	AGT-S	CCT-P	AGA-R	GGT-G	GTT-V	AAT-N	GGT-G	AGA-R	ATT-I	TCT-S	CCG-P	GAA-E	CGT-R	GTA-V	GTG-V	GCA-A	CCT-P	AGA-R	GCT-A	ATG-M	TAT-Y	GTT-V	TTT-F	GAT-D	GTC-V
216	AS-KR537560_PFCT476	Thailand	NCBI	AAA-K	CCA-P	TTT-F	GGT-G	GAT-D	ATT-I	TGC-C	AAT-N	ACA-T	ATG-M	ACC-T	AAA-K	GCT-A	TTT-F	TTA-L	TAC-Y	TTT-F	GGT-G	ACT-T	AGA-R	GAT-D	AGT-S	CCT-P	AGA-R	GGT-G	GTT-V	AAT-N	GGT-G	AGA-R	ATT-I	TCT-S	CCG-P	GAA-E	CGT-R	GTA-V	GTG-V	GCA-A	CCT-P	AGA-R	GCT-A	ATG-M	TAT-Y	GTT-V	TTT-F	GAT-D	GTC-V
217	AS-KR537559_PFCT453	Thailand	NCBI	AAA-K	CCA-P	TTT-F	GGT-G	GAT-D	ATT-I	TGC-C	AAT-N	ACA-T	ATG-M	ACC-T	AAA-K	GCT-A	TTT-F	TTA-L	TAC-Y	TTT-F	GGT-G	ACT-T	AGA-R	GAT-D	AGT-S	CCT-P	AGA-R	GGT-G	GTT-V	AAT-N	GGT-G	ACA-T	ATT-I	TCT-S	CCG-P	GAA-E	CGT-R	GTA-V	GTG-V	GCA-A	CCT-P	AGA-R	GCT-A	ATG-M	TGT-C	GTT-V	TTT-F	GAT-D	GTC-V
218	AS-KR537558_PFCT450	Thailand	NCBI	AAA-K	CCA-P	TTT-F	GCT-A	GAT-D	ATT-I	TGC-C	AAT-N	ACA-T	ATG-M	ACC-T	AAA-K	GCT-A	TTT-F	TTA-L	TAC-Y	TTT-F	GGT-G	ACT-T	AGA-R	GAT-D	AGT-S	CCT-P	AGA-R	GGT-G	GTT-V	AAT-N	GGT-G	AGA-R	ATT-I	TCT-S	CCG-P	GAA-E	CGT-R	GTA-V	GTG-V	GCA-A	CCT-P	AGA-R	GCT-A	ATG-M	TGT-C	GTT-V	TTT-F	GAT-D	GTC-V
219	AS-KR537557_PFCT449	Thailand	NCBI	AAA-K	CCA-P	TTT-F	GGT-G	GAT-D	ATT-I	TGC-C	AAT-N	ACA-T	ATG-M	ACC-T	AAA-K	GCT-A	TTT-F	TTA-L	TAC-Y	TTT-F	GGT-G	ACT-T	AGA-R	GAT-D	AGT-S	CCT-P	AGA-R	GGT-G	GTT-V	AAT-N	GGT-G	AGA-R	ATT-I	TCT-S	CCG-P	GAA-E	CGT-R	GTA-V	GTG-V	GCA-A	CCT-P	AGA-R	GCT-A	ATG-M	TAT-Y	GTT-V	TTT-F	GAT-D	GTC-V
220	AS-KR537556_PFCT448	Thailand	NCBI	AAA-K	CCA-P	TTT-F	GGT-G	GAT-D	ATT-I	TGC-C	AAT-N	ACA-T	ATG-M	ACC-T	AAA-K	GCT-A	TTT-F	TTA-L	TAC-Y	TTT-F	GGT-G	ACT-T	AGA-R	GAT-D	AGT-S	CCT-P	AGA-R	GGT-G	GTT-V	AAT-N	GGT-G	AGA-R	ATT-I	TCT-S	CCG-P	GAA-E	CGT-R	GTA-V	GTG-V	GCA-A	CCT-P	AGA-R	GCT-A	ATG-M	TGT-C	GTT-V	TTT-F	GAT-D	GTC-V
221	AS-KR537555_PFCT447	Thailand	NCBI	AAA-K	CCA-P	TTT-F	GCT-A	GAT-D	ATT-I	TGC-C	AAT-N	ACA-T	ATG-M	ACC-T	AAA-K	GCT-A	TTT-F	TTA-L	TAC-Y	TTT-F	GGT-G	ACT-T	AGA-R	GAT-D	AGT-S	CCT-P	AGA-R	GGT-G	GTT-V	AAT-N	GGT-G	AGA-R	ATT-I	TCT-S	CCG-P	GAA-E	CGT-R	GTA-V	GTG-V	GCA-A	CCT-P	AGA-R	GCT-A	ATG-M	TGT-C	GTT-V	TTT-F	GAT-D	GTC-V
222	AS-KR537554_PFCT446	Thailand	NCBI	AAA-K	CCA-P	TTT-F	GGT-G	GAT-D	ATT-I	TGC-C	AAT-N	ACA-T	ATG-M	ACC-T	AAA-K	GCT-A	TTT-F	TTA-L	TAC-Y	TTT-F	GGT-G	ACT-T	AGA-R	GAT-D	AGT-S	CCT-P	AGA-R	GGT-G	GTT-V	AAT-N	GGT-G	AGA-R	ATT-I	TCT-S	CCG-P	GAA-E	CGT-R	GTA-V	GTG-V	GCA-A	CCT-P	AGA-R	GCT-A	ATG-M	TGT-C	GTT-V	TTT-F	GAT-D	GTC-V
223	AS-KR537553_PFCT436	Thailand	NCBI	AAA-K	CCA-P	TTT-F	GGT-G	GAT-D	ATT-I	TGC-C	AAT-N	ACA-T	ATG-M	ACC-T	AAA-K	GCT-A	TTT-F	TTA-L	TAC-Y	TTT-F	GGT-G	ACT-T	AGA-R	GAT-D	AGT-S	CCT-P	AGA-R	GGT-G	GTT-V	AAT-N	GGT-G	AGA-R	ATT-I	TCT-S	CCG-P	GAA-E	CGT-R	GTA-V	GTG-V	GCA-A	CCT-P	AGA-R	GCT-A	ATG-M	TGT-C	GTT-V	TTT-F	GAT-D	GTC-V
224	AS-KR537552_PFCT435	Thailand	NCBI	AAA-K	CCA-P	TTT-F	GGT-G	GAT-D	ATT-I	TGC-C	AAT-N	ACA-T	ATG-M	ACC-T	AAA-K	GCT-A	TTT-F	TTA-L	TAC-Y	TTT-F	GGT-G	ACT-T	AGA-R	GAT-D	AGT-S	CCT-P	AGA-R	GGT-G	GTT-V	AAT-N	GGT-G	AGA-R	ATT-I	TCT-S	CCG-P	GAA-E	CGT-R	GTA-V	GTG-V	GCA-A	CCT-P	AGA-R	GCT-A	ATG-M	TAT-Y	GTT-V	TTT-F	GAT-D	GTC-V
225	AS-KR537551_PFCT415	Thailand	NCBI	AAA-K	CCA-P	TTT-F	GGT-G	GAT-D	ATT-I	TGC-C	AAT-N	ACA-T	ATG-M	ACC-T	AAA-K	GCT-A	TTT-F	TTA-L	TAC-Y	TTT-F	GGT-G	ACT-T	AGA-R	GAT-D	AGT-S	CCT-P	AGA-R	GGT-G	GTT-V	AAT-N	GGT-G	AGA-R	ATT-I	TCT-S	CCG-P	GAA-E	CGT-R	GTA-V	GTG-V	GCA-A	CCT-P	AGA-R	GCT-A	ATG-M	TGT-C	GTT-V	TTT-F	GAT-D	GTC-V
226	AS-KR537550_PFCT353	Thailand	NCBI	AAA-K	CCA-P	TTT-F	GGT-G	GAT-D	ATT-I	TGC-C	AAT-N	ACA-T	ATG-M	ACC-T	AAA-K	GCT-A	TTT-F	TTA-L	TAC-Y	TTT-F	GGT-G	ACT-T	AGA-R	GAT-D	AGT-S	CCT-P	AGA-R	GGT-G	GTT-V	AAT-N	GGT-G	AGA-R	ATT-I	TCT-S	CCG-P	GAA-E	CGT-R	GTA-V	GTG-V	GCA-A	CCT-P	AGA-R	GCT-A	ATG-M	TAT-Y	GTT-V	TTT-F	GAT-D	GTC-V
227	AS-KR537549_PFCT350	Thailand	NCBI	AAA-K	CCA-P	TTT-F	GCT-A	GAT-D	ATT-I	TGC-C	AAT-N	ACA-T	ATG-M	ACC-T	AAA-K	GCT-A	TTT-F	TTA-L	TAC-Y	TTT-F	GGT-G	ACT-T	AGA-R	GAT-D	AGT-S	CCT-P	AGA-R	GGT-G	GTT-V	AAT-N	GGT-G	AGA-R	ATT-I	TCT-S	CCG-P	GAA-E	CGT-R	GTA-V	GTG-V	GCA-A	CCT-P	AGA-R	GCT-A	ATG-M	TGT-C	GTT-V	TTT-F	GAT-D	GTC-V
228	AS-KR537548_PFCT346	Thailand	NCBI	AAA-K	CCA-P	TTT-F	GCT-A	GAT-D	ATT-I	TGC-C	AAT-N	ACA-T	ATG-M	ACC-T	AAA-K	GCT-A	TTT-F	TTA-L	TAC-Y	TTT-F	GGT-G	ACT-T	AGA-R	GAT-D	AGT-S	CCT-P	AGA-R	GGT-G	GTT-V	AAT-N	GGT-G	AGA-R	ATT-I	TCT-S	CCG-P	GAA-E	CGT-R	GTA-V	GTG-V	GCA-A	CCT-P	AGA-R	GCT-A	ATG-M	TGT-C	GTT-V	TTT-F	GAT-D	GTC-V
229	AS-KR537547_PFCT344	Thailand	NCBI	AAA-K	CCA-P	TTT-F	GCT-A	GAT-D	ATT-I	TGC-C	AAT-N	ACA-T	ATG-M	ACC-T	AAA-K	GCT-A	TTT-F	TTA-L	TAC-Y	TTT-F	GGT-G	ACT-T	AGA-R	GAT-D	AGT-S	CCT-P	AGA-R	GGT-G	GTT-V	AAT-N	GGT-G	AGA-R	ATT-I	TCT-S	CCG-P	GAA-E	CGT-R	GTA-V	GTG-V	GCA-A	CCT-P	AGA-R	GCT-A	ATG-M	TGT-C	GTT-V	TTT-F	GAT-D	GTC-V
230	AS-KR537546_PFCT339	Thailand	NCBI	AAA-K	CCA-P	TTT-F	GCT-A	GAT-D	ATT-I	TGC-C	AAT-N	ACA-T	ATG-M	ACC-T	AAA-K	GCT-A	TTT-F	TTA-L	TAC-Y	TTT-F	GGT-G	ACT-T	AGA-R	GAT-D	AGT-S	CCT-P	AGA-R	GGT-G	GTT-V	AAT-N	GGT-G	AGA-R	ATT-I	TCT-S	CCG-P	GAA-E	CGT-R	GTA-V	GTG-V	GCA-A	CCT-P	AGA-R	GCT-A	ATG-M	TGT-C	GTT-V	TTT-F	GAT-D	GTC-V
231	AS-KR537545_PFCT338	Thailand	NCBI	AAA-K	CCA-P	TTT-F	GGT-G	GAT-D	ATT-I	TGC-C	AAT-N	ACA-T	ATG-M	ACC-T	AAA-K	GCT-A	TTT-F	TTA-L	TAC-Y	TTT-F	GGT-G	ACT-T	AGA-R	GAT-D	AGT-S	CCT-P	AGA-R	GGT-G	GTT-V	AAT-N	GGT-G	AGA-R	ATT-I	TCT-S	CCG-P	GAA-E	CGT-R	GTA-V	GTG-V	GCA-A	CCT-P	AGA-R	GCT-A	ATG-M	TAT-Y	GTT-V	TTT-F	GAT-D	GTC-V
232	AS-KR537544_PFCT315	Thailand	NCBI	AAA-K	CCA-P	TTT-F	GGT-G	GAT-D	ATT-I	TGC-C	AAT-N	ACA-T	ATG-M	ACC-T	AAA-K	GCT-A	TTT-F	TTA-L	CAC-H	TTT-F	GGT-G	ACT-T	AGA-R	GAT-D	AGT-S	CCT-P	AGA-R	GGT-G	GTT-V	AAT-N	GGT-G	AGA-R	ATT-I	TCT-S	CCG-P	GAA-E	CGT-R	GTA-V	GTG-V	GCA-A	CCT-P	AGA-R	GCT-A	ATG-M	TGT-C	GTT-V	TTT-F	GAT-D	GTC-V
233	AS-KR537543_PFCT312	Thailand	NCBI	AAA-K	CCA-P	TTT-F	GGT-G	GAT-D	ATT-I	TGC-C	AAT-N	ACA-T	ATG-M	ACC-T	AAA-K	GCT-A	TTT-F	TTA-L	CAC-H	TTT-F	GGT-G	ACT-T	AGA-R	GAT-D	AGT-S	CCT-P	AGA-R	GGT-G	GTT-V	AAT-N	GGT-G	AGA-R	ATT-I	TCT-S	CCG-P	GAA-E	CGT-R	GTA-V	GTG-V	GCA-A	CCT-P	AGA-R	GCT-A	ATG-M	TGT-C	GTT-V	TTT-F	GAT-D	GTC-V
234	AS-KR537542_PFCT263	Thailand	NCBI	AAA-K	CCA-P	TTT-F	GCT-A	GAT-D	ATT-I	TGC-C	AAT-N	ACA-T	ATG-M	ACC-T	AAA-K	GCT-A	TTT-F	TTA-L	TAC-Y	TTT-F	GGT-G	ACT-T	AGA-R	GAT-D	AGT-S	CCT-P	AGA-R	GGT-G	GTT-V	AAT-N	GGT-G	AGA-R	ATT-I	TCT-S	CCG-P	GAA-E	CGT-R	GTA-V	GTG-V	GCA-A	CCT-P	AGA-R	GCT-A	ATG-M	TGT-C	GTT-V	TTT-F	GAT-D	GTC-V
235	AS-KR537541_PFCT229	Thailand	NCBI	AAA-K	CCA-P	TTT-F	GGT-G	GAT-D	ATT-I	TGC-C	AAT-N	ACA-T	ATG-M	ACC-T	AAA-K	GCT-A	TTT-F	TTA-L	TAC-Y	TTT-F	GGT-G	ACT-T	AGA-R	GAT-D	AGT-S	CCT-P	AGA-R	GGT-G	GTT-V	AAT-N	GGT-G	AGA-R	ATT-I	TCT-S	CCG-P	GAA-E	CGT-R	GTA-V	GTG-V	GCA-A	CCT-P	AGA-R	GCT-A	ATG-M	TAT-Y	GTT-V	TTT-F	GAT-D	GTC-V
236	AS-KR537540_PFCT222	Thailand	NCBI	AAA-K	CCA-P	TTT-F	GGT-G	GAT-D	ATT-I	TGC-C	AAT-N	ACA-T	ATG-M	ACC-T	AAA-K	GCT-A	TTT-F	TTA-L	TAC-Y	TTT-F	GGT-G	ACT-T	AGA-R	GAT-D	AGT-S	CCT-P	AGA-R	GGT-G	GTT-V	AAT-N	GGT-G	AGA-R	ATT-I	TCT-S	CCG-P	GAA-E	CGT-R	GTA-V	GTG-V	GCA-A	CCT-P	AGA-R	GCT-A	ATG-M	TAT-Y	GTT-V	TTT-F	GAT-D	GTC-V
237	AS-KR537539_PFCT213	Thailand	NCBI	AAA-K	CCA-P	TTT-F	GGT-G	GAT-D	ATT-I	TGC-C	AAT-N	ACA-T	ATG-M	ACC-T	AAA-K	GCT-A	TTT-F	TTA-L	TAC-Y	TTT-F	GGT-G	ACT-T	AGA-R	GAT-D	AGT-S	CCT-P	AGA-R	GGT-G	GTT-V	AAT-N	GGT-G	ACA-T	ATT-I	TCT-S	CCG-P	GAA-E	CGT-R	GTA-V	GTG-V	GCA-A	CCT-P	AGA-R	GCT-A	ATG-M	TGT-C	GTT-V	TTT-F	GAT-D	GTC-V
238	AS-KR537538_PFCT154	Thailand	NCBI	AAA-K	CCA-P	TTT-F	GGT-G	GAT-D	ATT-I	TGC-C	AAT-N	ACA-T	ATG-M	ACC-T	AAA-K	GCT-A	TTT-F	TTA-L	TAC-Y	TTT-F	GGT-G	ACT-T	AGA-R	GAT-D	AGT-S	CCT-P	AGA-R	GGT-G	GTT-V	AAT-N	GGT-G	ACA-T	ATT-I	TCT-S	CCG-P	GAA-E	CGT-R	GTA-V	GTG-V	GCA-A	CCT-P	AGA-R	GCT-A	ATG-M	TGT-C	GTT-V	TTT-F	GAT-D	GTC-V
239	AS-KR537537_PFCT150	Thailand	NCBI	AAA-K	CCA-P	TTT-F	GGT-G	GAT-D	ATT-I	TGC-C	AAT-N	ACA-T	ATG-M	ACC-T	AAA-K	GCT-A	TTT-F	TTA-L	TAC-Y	TTT-F	GGT-G	ACT-T	AGA-R	GAT-D	AGT-S	CCT-P	AGA-R	GGT-G	GTT-V	AAT-N	GGT-G	AGA-R	ATT-I	TCT-S	CCG-P	GAA-E	CGT-R	GTA-V	GTG-V	GCA-A	CCT-P	AGA-R	GCT-A	ATG-M	TAT-Y	GTT-V	TTT-F	GAT-D	GTC-V
240	AS-KR537536_PFCT149	Thailand	NCBI	AAA-K	CCA-P	TTT-F	GGT-G	GAT-D	ATT-I	TGC-C	AAT-N	ACA-T	ATG-M	ACC-T	AAA-K	GCT-A	TTT-F	TTA-L	TAC-Y	TTT-F	GGT-G	ACT-T	AGA-R	GAT-D	AGT-S	CCT-P	AGA-R	GGT-G	GTT-V	AAT-N	GGT-G	AGA-R	ATT-I	TCT-S	CCG-P	GAA-E	CGT-R	GTA-V	GTG-V	GCA-A	CCT-P	AGA-R	GCT-A	ATG-M	TGT-C	GTT-V	TTT-F	GAT-D	GTC-V
241	AS-KR537535_PFCT18	Thailand	NCBI	AAA-K	CCA-P	TTT-F	GGT-G	GAT-D	ATT-I	TGC-C	AAT-N	ACA-T	ATG-M	ACC-T	AAA-K	GCT-A	TTT-F	TTA-L	TAC-Y	TTT-F	GGT-G	ACT-T	AGA-R	GAT-D	AGT-S	CCT-P	AGA-R	GGT-G	GTT-V	AAT-N	GGT-G	AGA-R	ATT-I	TCT-S	CCG-P	GAA-E	CGT-R	GTA-V	GTG-V	GCA-A	CCT-P	AGA-R	GCT-A	ATG-M	TGT-C	GTT-V	TTT-F	GAT-D	GTC-V
242	AS-KR537534_PFTD311	Thailand	NCBI	AAA-K	CCA-P	TTT-F	GGT-G	GAT-D	ATT-I	TGC-C	AAT-N	ACA-T	ATG-M	ACC-T	AAA-K	GCT-A	TTT-F	TTA-L	TAC-Y	TTT-F	GGT-G	ACT-T	AGA-R	GAT-D	AGT-S	CCT-P	AGA-R	GGT-G	GTT-V	AAT-N	GGT-G	AGA-R	ATT-I	TCT-S	CCG-P	GAA-E	CGT-R	GTA-V	GTG-V	GCA-A	CCT-P	AGA-R	GCT-A	ATG-M	TGT-C	GTT-V	TTT-F	GAT-D	GTC-V
243	AS-KR537533_PFTD304	Thailand	NCBI	AAA-K	CCA-P	TTT-F	GGT-G	GAT-D	ATT-I	TGC-C	AAT-N	ACA-T	ATG-M	ACC-T	AAA-K	GCT-A	TTT-F	TTA-L	TAC-Y	TTT-F	GGT-G	ACT-T	AGA-R	GAT-D	AGT-S	CCT-P	AGA-R	GGT-G	GTT-V	AAT-N	GGT-G	AGA-R	ATT-I	TCT-S	CCG-P	GAA-E	CGT-R	GTA-V	GTG-V	GCA-A	CCT-P	AGA-R	GCT-A	ATG-M	TGT-C	GTT-V	TTT-F	GAT-D	GTC-V
244	AS-KR537532_PFTD302	Thailand	NCBI	AAA-K	CCA-P	TTT-F	GGT-G	GAT-D	ATT-I	TGC-C	AAT-N	ACA-T	ATG-M	ACC-T	AAA-K	GCT-A	TTT-F	TTA-L	TAC-Y	TTT-F	GGT-G	ACT-T	AGA-R	GAT-D	AGT-S	CCT-P	AGA-R	GGT-G	GTT-V	AAT-N	GGT-G	AGA-R	ATT-I	TCT-S	CCG-P	GAA-E	CGT-R	GTA-V	GTG-V	GCA-A	CCT-P	AGA-R	GCT-A	ATG-M	TGT-C	GTT-V	TTT-F	GAT-D	GTC-V
245	AS-KR537531_PFTD301	Thailand	NCBI	AAA-K	CCA-P	TTT-F	GGT-G	GAT-D	ATT-I	TGC-C	AAT-N	ACA-T	ATG-M	ACC-T	AAA-K	GCT-A	TTT-F	TTA-L	TAC-Y	TTT-F	GGT-G	ACT-T	AGA-R	GAT-D	AGT-S	CCT-P	AGA-R	GGT-G	GTT-V	AAT-N	GGT-G	AGA-R	ATT-I	TCT-S	CCG-P	GAA-E	CGT-R	GTA-V	GTG-V	GCA-A	CCT-P	AGA-R	GCT-A	ATG-M	TGT-C	GTT-V	TTT-F	GAT-D	GTC-V
246	AS-KR537530_PFTD300	Thailand	NCBI	AAA-K	CCA-P	TTT-F	GGT-G	GAT-D	ATT-I	TGC-C	AAT-N	ACA-T	ATG-M	ACC-T	AAA-K	GCT-A	TTT-F	TTA-L	TAC-Y	TTT-F	GGT-G	ACT-T	AGA-R	GAT-D	AGT-S	CCT-P	AGA-R	GGT-G	GTT-V	AAT-N	GGT-G	AGA-R	ATT-I	TCT-S	CCG-P	GAA-E	CGT-R	GTA-V	GTG-V	GCA-A	CCT-P	AGA-R	GCT-A	ATG-M	TGT-C	GTT-V	TTT-F	GAT-D	GTC-V
247	AS-KR537529_PFTD299	Thailand	NCBI	AAA-K	CCA-P	TTT-F	GGT-G	GAT-D	ATT-I	TGC-C	AAT-N	ACA-T	ATG-M	ACC-T	AAA-K	GCT-A	TTT-F	TTA-L	TAC-Y	TTT-F	GGT-G	ACT-T	AGA-R	GAT-D	AGT-S	CCT-P	AGA-R	GGT-G	GTT-V	AAT-N	GGT-G	AGA-R	ATT-I	TCT-S	CCG-P	GAA-E	CGT-R	GTA-V	GTG-V	GCA-A	CCT-P	AGA-R	GCT-A	ATG-M	TGT-C	GTT-V	TTT-F	GAT-D	GTC-V
248	AS-KR537528_PFTD297	Thailand	NCBI	AAA-K	CCA-P	TTT-F	GGT-G	GAT-D	ATT-I	TGC-C	AAT-N	ACA-T	ATG-M	ACC-T	AAA-K	GCT-A	TTT-F	TTA-L	TAC-Y	TTT-F	GGT-G	ACT-T	AGA-R	GAT-D	AGT-S	CCT-P	AGA-R	GGT-G	GTT-V	AAT-N	GGT-G	AGA-R	ATT-I	TCT-S	CCG-P	GAA-E	CGT-R	GTA-V	GTG-V	GCA-A	CCT-P	AGA-R	GCT-A	ATG-M	TGT-C	GTT-V	TTT-F	GAT-D	GTC-V
249	AS-KR537527_PFTD280	Thailand	NCBI	AAA-K	CCA-P	TTT-F	GGT-G	GAT-D	ATT-I	TGC-C	AAT-N	ACA-T	ATG-M	ACC-T	AAA-K	GCT-A	TTT-F	TTA-L	TAC-Y	TTT-F	GGT-G	ACT-T	AGA-R	GAT-D	AGT-S	CCT-P	AGA-R	GGT-G	GTT-V	AAT-N	GGT-G	AGA-R	ATT-I	TCT-S	CCG-P	GAA-E	CGT-R	GTA-V	GTG-V	GCA-A	CCT-P	AGA-R	GCT-A	ATG-M	TGT-C	GTT-V	TTT-F	GAT-D	GTC-V
250	AS-KR537526_PFTD251	Thailand	NCBI	AAA-K	CCA-P	TTT-F	GGT-G	GAT-D	ATT-I	TGC-C	AAT-N	ACA-T	ATG-M	ACC-T	AAA-K	GCT-A	TTT-F	TTA-L	TAC-Y	TTT-F	GGT-G	ACT-T	AGA-R	GAT-D	AGT-S	CCT-P	AGA-R	GGT-G	GTT-V	AAT-N	GGT-G	AGA-R	ATT-I	TCT-S	CCG-P	GAA-E	CGT-R	GTA-V	GTG-V	GCA-A	CCT-P	AGA-R	GCT-A	ATG-M	TGT-C	GTT-V	TTT-F	GAT-D	GTC-V
251	AS-KR537525_PFTD249	Thailand	NCBI	AAA-K	CCA-P	TTT-F	GGT-G	GAT-D	ATT-I	TGC-C	AAT-N	ACA-T	ATG-M	ACC-T	AAA-K	GCT-A	TTT-F	TTA-L	TAC-Y	TTT-F	GGT-G	ACT-T	AGA-R	GAT-D	AGT-S	CCT-P	AGA-R	GGT-G	GTT-V	AAT-N	GGT-G	AGA-R	ATT-I	TCT-S	CCG-P	GAA-E	CGT-R	GTA-V	GTG-V	GCA-A	CCT-P	AGA-R	GCT-A	ATG-M	TGT-C	GTT-V	TTT-F	GAT-D	GTC-V
252	AS-KR537524_PFTD248	Thailand	NCBI	AAA-K	CCA-P	TTT-F	GGT-G	GAT-D	ATT-I	TGC-C	AAT-N	ACA-T	ATG-M	ACC-T	AAA-K	GCT-A	TTT-F	TTA-L	TAC-Y	TTT-F	GGT-G	ACT-T	AGA-R	GAT-D	AGT-S	CCT-P	AGA-R	GGT-G	GTT-V	AAT-N	GGT-G	AGA-R	ATT-I	TCT-S	CCG-P	GAA-E	CGT-R	GTA-V	GTG-V	GCA-A	CCT-P	AGA-R	GCT-A	ATG-M	TGT-C	GTT-V	TTT-F	GAT-D	GTC-V
253	AS-KR537523_PFTD245	Thailand	NCBI	AAA-K	CCA-P	TTT-F	GGT-G	GAT-D	ATT-I	TGC-C	AAT-N	ACA-T	ATG-M	ACC-T	AAA-K	GCT-A	TTT-F	TTA-L	TAC-Y	TTT-F	GGT-G	ACT-T	AGA-R	GAT-D	AGT-S	CCT-P	AGA-R	GGT-G	GTT-V	AAT-N	GGT-G	AGA-R	ATT-I	TCT-S	CCG-P	GAA-E	CGT-R	GTA-V	GTG-V	GCA-A	CCT-P	AGA-R	GCT-A	ATG-M	TGT-C	GTT-V	TTT-F	GAT-D	GTC-V
254	AS-KR537522_PFTD244	Thailand	NCBI	AAA-K	CCA-P	TTT-F	GGT-G	GAT-D	ATT-I	TGC-C	AAT-N	ACA-T	ATG-M	ACC-T	AAA-K	GCT-A	TTT-F	TTA-L	TAC-Y	TTT-F	GGT-G	ACT-T	AGA-R	GAT-D	AGT-S	CCT-P	AGA-R	GGT-G	GTT-V	AAT-N	GGT-G	AGA-R	ATT-I	TCT-S	CCG-P	GAA-E	CGT-R	GTA-V	GTG-V	GCA-A	CCT-P	AGA-R	GCT-A	ATG-M	TGT-C	GTT-V	TTT-F	GAT-D	GTC-V
255	AS-KR537521_PFTD243	Thailand	NCBI	AAA-K	CCA-P	TTT-F	GGT-G	GAT-D	ATT-I	TGC-C	AAT-N	ACA-T	ATG-M	ACC-T	AAA-K	GCT-A	TTT-F	TTA-L	TAC-Y	TTT-F	GGT-G	ACT-T	AGA-R	GAT-D	AGT-S	CCT-P	AGA-R	GGT-G	GTT-V	AAT-N	GGT-G	AGA-R	ATT-I	TCT-S	CCG-P	GAA-E	CGT-R	GTA-V	GTG-V	GCA-A	CCT-P	AGA-R	GCT-A	ATG-M	TGT-C	GTT-V	TTT-F	GAT-D	GTC-V
256	AS-KR537520_PFTD241	Thailand	NCBI	AAA-K	CCA-P	TTT-F	GGT-G	GAT-D	ATT-I	TGC-C	AAT-N	ACA-T	ATG-M	ACC-T	AAA-K	GCT-A	TTT-F	TTA-L	TAC-Y	TTT-F	GGT-G	ACT-T	AGA-R	GAT-D	AGT-S	CCT-P	AGA-R	GGT-G	GTT-V	AAT-N	GGT-G	AGA-R	ATT-I	TCT-S	CCG-P	GAA-E	CGT-R	GTA-V	GTG-V	GCA-A	CCT-P	AGA-R	GCT-A	ATG-M	TGT-C	GTT-V	TTT-F	GAT-D	GTC-V
257	AS-KR537519_PFTD233	Thailand	NCBI	AAA-K	CCA-P	TTT-F	GGT-G	GAT-D	ATT-I	TGC-C	AAT-N	ACA-T	ATG-M	ACC-T	AAA-K	GCT-A	TTT-F	TTA-L	TAC-Y	TTT-F	GGT-G	ACT-T	AGA-R	GAT-D	AGT-S	CCT-P	AGA-R	GGT-G	GTT-V	AAT-N	GGT-G	AGA-R	ATT-I	TCT-S	CCG-P	GAA-E	CGT-R	GTA-V	GTG-V	GCA-A	CCT-P	AGA-R	GCT-A	ATG-M	TGT-C	GTT-V	TTT-F	GAT-D	GTC-V
258	AS-KR537518_PFTD222	Thailand	NCBI	AAA-K	CCA-P	TTT-F	GGT-G	GAT-D	ATT-I	TGC-C	AAT-N	ACA-T	ATG-M	ACC-T	AAA-K	GCT-A	TTT-F	TTA-L	TAC-Y	TTT-F	GGT-G	ACT-T	AGA-R	GAT-D	AGT-S	CCT-P	AGA-R	GGT-G	GTT-V	AAT-N	GGT-G	AGA-R	ATT-I	TCT-S	CCG-P	GAA-E	CGT-R	GTA-V	GTG-V	GCA-A	CCT-P	AGA-R	GCT-A	ATG-M	TGT-C	GTT-V	TTT-F	GAT-D	GTC-V
259	AS-KR537517_PFTD221	Thailand	NCBI	AAA-K	CCA-P	TTT-F	GGT-G	GAT-D	ATT-I	TGC-C	AAT-N	ACA-T	ATG-M	ACC-T	AAA-K	GCT-A	TTT-F	TTA-L	TAC-Y	TTT-F	GGT-G	ACT-T	AGA-R	GAT-D	AGT-S	CCT-P	AGA-R	GGT-G	GTT-V	AAT-N	GGT-G	AGA-R	ATT-I	TCT-S	CCG-P	GAA-E	CGT-R	GTA-V	GTG-V	GCA-A	CCT-P	AGA-R	GCT-A	ATG-M	TGT-C	GTT-V	TTT-F	GAT-D	GTC-V
260	AS-KR537516_PFTD220	Thailand	NCBI	AAA-K	CCA-P	TTT-F	GGT-G	GAT-D	ATT-I	TGC-C	AAT-N	ACA-T	ATG-M	ACC-T	AAA-K	GCT-A	TTT-F	TTA-L	TAC-Y	TTT-F	GGT-G	ACT-T	AGA-R	GAT-D	AGT-S	CCT-P	AGA-R	GGT-G	GTT-V	AAT-N	GGT-G	AGA-R	ATT-I	TCT-S	CCG-P	GAA-E	CGT-R	GTA-V	GTG-V	GCA-A	CCT-P	AGA-R	GCT-A	ATG-M	TGT-C	GTT-V	TTT-F	GAT-D	GTC-V
261	AS-KR537515_PFTD217	Thailand	NCBI	AAA-K	CCA-P	TTT-F	GGT-G	GAT-D	ATT-I	TGC-C	AAT-N	ACA-T	ATG-M	ACC-T	AAA-K	GCT-A	TTT-F	TTA-L	TAC-Y	TTT-F	GGT-G	ACT-T	AGA-R	GAT-D	AGT-S	CCT-P	AGA-R	GGT-G	GTT-V	AAT-N	GGT-G	AGA-R	ATT-I	TCT-S	CCG-P	GAA-E	CGT-R	GTA-V	GTG-V	GCA-A	CCT-P	AGA-R	GCT-A	ATG-M	TGT-C	GTT-V	TTT-F	GAT-D	GTC-V
262	AS-KR537514_PFTD216	Thailand	NCBI	AAA-K	CCA-P	TTT-F	GGT-G	GAT-D	ATT-I	TGC-C	AAT-N	ACA-T	ATG-M	ACC-T	AAA-K	GCT-A	TTT-F	TTA-L	TAC-Y	TTT-F	GGT-G	ACT-T	AGA-R	GAT-D	AGT-S	CCT-P	AGA-R	GGT-G	GTT-V	AAT-N	GGT-G	AGA-R	ATT-I	TCT-S	CCG-P	GAA-E	CGT-R	GTA-V	GTG-V	GCA-A	CCT-P	AGA-R	GCT-A	ATG-M	TGT-C	GTT-V	TTT-F	GAT-D	GTC-V
263	AS-KR537513_PFTD214	Thailand	NCBI	AAA-K	CCA-P	TTT-F	GGT-G	GAT-D	ATT-I	TGC-C	AAT-N	ACA-T	ATG-M	ACC-T	AAA-K	GCT-A	TTT-F	TTA-L	TAC-Y	TTT-F	GGT-G	ACT-T	AGA-R	GAT-D	AGT-S	CCT-P	AGA-R	GGT-G	GTT-V	AAT-N	GGT-G	AGA-R	ATT-I	TCT-S	CCG-P	GAA-E	CGT-R	GTA-V	GTG-V	GCA-A	CCT-P	AGA-R	GCT-A	ATG-M	TGT-C	GTT-V	TTT-F	GAT-D	GTC-V
264	AS-KR537512_PFTD207	Thailand	NCBI	AAA-K	CCA-P	TTT-F	GGT-G	GAT-D	ATT-I	TGC-C	AAT-N	ACA-T	ATG-M	ACC-T	AAA-K	GCT-A	TTT-F	TTA-L	TAC-Y	TTT-F	GGT-G	ACT-T	AGA-R	GAT-D	AGT-S	CCT-P	AGA-R	GGT-G	GTT-V	AAT-N	GGT-G	AGA-R	ATT-I	TCT-S	CCG-P	GAA-E	CGT-R	GTA-V	GTG-V	GCA-A	CCT-P	AGA-R	GCT-A	ATG-M	TGT-C	GTT-V	TTT-F	GAT-D	GTC-V
265	AS-KR537511_PFTD203	Thailand	NCBI	AAA-K	CCA-P	TTT-F	GGT-G	GAT-D	ATT-I	TGC-C	AAT-N	ACA-T	ATG-M	ACC-T	AAA-K	GCT-A	TTT-F	TTA-L	TAC-Y	TTT-F	GGT-G	ACT-T	AGA-R	GAT-D	AGT-S	CCT-P	AGA-R	GGT-G	GTT-V	AAT-N	GGT-G	AGA-R	ATT-I	TCT-S	CCG-P	GAA-E	CGT-R	GTA-V	GTG-V	GCA-A	CCT-P	AGA-R	GCT-A	ATG-M	TGT-C	GTT-V	TTT-F	GAT-D	GTC-V
266	AS-KR537510_PFTD202	Thailand	NCBI	AAA-K	CCA-P	TTT-F	GGT-G	GAT-D	ATT-I	TGC-C	AAT-N	ACA-T	ATG-M	ACC-T	AAA-K	GCT-A	TTT-F	TTA-L	TAC-Y	TTT-F	GGT-G	ACT-T	AGA-R	GAT-D	AGT-S	CCT-P	AGA-R	GGT-G	GTT-V	AAT-N	GGT-G	AGA-R	ATT-I	TCT-S	CCG-P	GAA-E	CGT-R	GTA-V	GTG-V	GCA-A	CCT-P	AGA-R	GCT-A	ATG-M	TGT-C	GTT-V	TTT-F	GAT-D	GTC-V
267	AS-KR537509_PFTD197	Thailand	NCBI	AAA-K	CCA-P	TTT-F	GGT-G	GAT-D	ATT-I	TGC-C	AAT-N	ACA-T	ATG-M	ACC-T	AAA-K	GCT-A	TTT-F	TTA-L	TAC-Y	TTT-F	GGT-G	ACT-T	AGA-R	GAT-D	AGT-S	CCT-P	AGA-R	GGT-G	GTT-V	AAT-N	GGT-G	AGA-R	ATT-I	TCT-S	CCG-P	GAA-E	CGT-R	GTA-V	GTG-V	GCA-A	CCT-P	AGA-R	GCT-A	ATG-M	TGT-C	GTT-V	TTT-F	GAT-D	GTC-V
268	AS-KR537508_PFTD193	Thailand	NCBI	AAA-K	CCA-P	TTT-F	GGT-G	GAT-D	ATT-I	TGC-C	AAT-N	ACA-T	ATG-M	ACC-T	AAA-K	GCT-A	TTT-F	TTA-L	TAC-Y	TTT-F	GGT-G	ACT-T	AGA-R	GAT-D	AGT-S	CCT-P	AGA-R	GGT-G	GTT-V	AAT-N	GGT-G	AGA-R	ATT-I	TCT-S	CCG-P	GAA-E	CGT-R	GTA-V	GTG-V	GCA-A	CCT-P	AGA-R	GCT-A	ATG-M	TGT-C	GTT-V	TTT-F	GAT-D	GTC-V
269	AS-KR537507_PFTD192	Thailand	NCBI	AAA-K	CCA-P	TTT-F	GGT-G	GAT-D	ATT-I	TGC-C	AAT-N	ACA-T	ATG-M	ACC-T	AAA-K	GCT-A	TTT-F	TTA-L	TAC-Y	TTT-F	GGT-G	ACT-T	AGA-R	GAT-D	AGT-S	CCT-P	AGA-R	GGT-G	GTT-V	AAT-N	GGT-G	AGA-R	ATT-I	TCT-S	CCG-P	GAA-E	CGT-R	GTA-V	GTG-V	GCA-A	CCT-P	AGA-R	GCT-A	ATG-M	TGT-C	GTT-V	TTT-F	GAT-D	GTC-V
270	AS-KR537506_PFTD99	Thailand	NCBI	AAA-K	CCA-P	TTT-F	GGT-G	GAT-D	ATT-I	TGC-C	AAT-N	ACA-T	ATG-M	ACC-T	AAA-K	GCT-A	TTT-F	TTA-L	TAC-Y	TTT-F	GGT-G	ACT-T	AGA-R	GAT-D	AGT-S	CCT-P	AGA-R	GGT-G	GTT-V	AAT-N	GGT-G	AGA-R	ATT-I	TCT-S	CCG-P	GAA-E	CGT-R	GTA-V	GTG-V	GCA-A	CCT-P	AGA-R	GCT-A	ATG-M	TGT-C	GTT-V	TTT-F	GAT-D	GTC-V
271	AS-KR537505_PFTD92	Thailand	NCBI	AAA-K	CCA-P	TTT-F	GGT-G	GAT-D	ATT-I	TGC-C	AAT-N	ACA-T	ATG-M	ACC-T	AAA-K	GCT-A	TTT-F	TTA-L	TAC-Y	TTT-F	GGT-G	ACT-T	AGA-R	GAT-D	AGT-S	CCT-P	AGA-R	GGT-G	GTT-V	AAT-N	GGT-G	AGA-R	ATT-I	TCT-S	CCG-P	GAA-E	CGT-R	GTA-V	GTG-V	GCA-A	CCT-P	AGA-R	GCT-A	ATG-M	TGT-C	GTT-V	TTT-F	GAT-D	GTC-V
272	AS-KR537504_PFTD90	Thailand	NCBI	AAA-K	CCA-P	TTT-F	GGT-G	GAT-D	ATT-I	TGC-C	AAT-N	ACA-T	ATG-M	ACC-T	AAA-K	GCT-A	TTT-F	TTA-L	TAC-Y	TTT-F	GGT-G	ACT-T	AGA-R	GAT-D	AGT-S	CCT-P	AGA-R	GGT-G	GTT-V	AAT-N	GGT-G	AGA-R	ATT-I	TCT-S	CCG-P	GAA-E	CGT-R	GTA-V	GTG-V	GCA-A	CCT-P	AGA-R	GCT-A	ATG-M	TGT-C	GTT-V	TTT-F	GAT-D	GTC-V
273	AS-KR537503_PFTD83	Thailand	NCBI	AAA-K	CCA-P	TTT-F	GGT-G	GAT-D	ATT-I	TGC-C	AAT-N	ACA-T	ATG-M	ACC-T	AAA-K	GCT-A	TTT-F	TTA-L	TAC-Y	TTT-F	GGT-G	ACT-T	AGA-R	GAT-D	AGT-S	CCT-P	AGA-R	GGT-G	GTT-V	AAT-N	GGT-G	AGA-R	ATT-I	TCT-S	CCG-P	GAA-E	CGT-R	GTA-V	GTG-V	GCA-A	CCT-P	AGA-R	GCT-A	ATG-M	TGT-C	GTT-V	TTT-F	GAT-D	GTC-V
274	AS-KR537502_PFTD68	Thailand	NCBI	AAA-K	CCA-P	TTT-F	GGT-G	GAT-D	ATT-I	TGC-C	AAT-N	ACA-T	ATG-M	ACC-T	AAA-K	GCT-A	TTT-F	TTA-L	TAC-Y	TTT-F	GGT-G	ACT-T	AGA-R	GAT-D	AGT-S	CCT-P	AGA-R	GGT-G	GTT-V	AAT-N	GGT-G	AGA-R	ATT-I	TCT-S	CCG-P	GAA-E	CGT-R	GTA-V	GTG-V	GCA-A	CCT-P	AGA-R	GCT-A	ATG-M	TGT-C	GTT-V	TTT-F	GAT-D	GTC-V
275	AS-KR537501_PFTD66	Thailand	NCBI	AAA-K	CCA-P	TTT-F	GGT-G	GAT-D	ATT-I	TGC-C	AAT-N	ACA-T	ATG-M	ACC-T	AAA-K	GCT-A	TTT-F	TTA-L	TAC-Y	TTT-F	GGT-G	ACT-T	AGA-R	GAT-D	AGT-S	CCT-P	AGA-R	GGT-G	GTT-V	AAT-N	GGT-G	AGA-R	ATT-I	TCT-S	CCG-P	GAA-E	CGT-R	GTA-V	GTG-V	GCA-A	CCT-P	AGA-R	GCT-A	ATG-M	TGT-C	GTT-V	TTT-F	GAT-D	GTC-V
276	AS-KR537500_PFTD63	Thailand	NCBI	AAA-K	CCA-P	TTT-F	GGT-G	GAT-D	ATT-I	TGC-C	AAT-N	ACA-T	ATG-M	ACC-T	AAA-K	GCT-A	TTT-F	TTA-L	TAC-Y	TTT-F	GGT-G	ACT-T	AGA-R	GAT-D	AGT-S	CCT-P	AGA-R	GGT-G	GTT-V	AAT-N	GGT-G	AGA-R	ATT-I	TCT-S	CCG-P	GAA-E	CGT-R	GTA-V	GTG-V	GCA-A	CCT-P	AGA-R	GCT-A	ATG-M	TGT-C	GTT-V	TTT-F	GAT-D	GTC-V
277	AS-KR537499_PFTD37	Thailand	NCBI	AAA-K	CCA-P	TTT-F	GGT-G	GAT-D	ATT-I	TGC-C	AAT-N	ACA-T	ATG-M	ACC-T	AAA-K	GCT-A	TTT-F	TTA-L	TAC-Y	TTT-F	GGT-G	ACT-T	AGA-R	GAT-D	AGT-S	CCT-P	AGA-R	GGT-G	GTT-V	AAT-N	GGT-G	AGA-R	ATT-I	TCT-S	CCG-P	GAA-E	CGT-R	GTA-V	GTG-V	GCA-A	CCT-P	AGA-R	GCT-A	ATG-M	TGT-C	GTT-V	TTT-F	GAT-D	GTC-V
278	AS-KR537498_PFUBY26	Thailand	NCBI	AAA-K	CCA-P	TTT-F	GGT-G	GAT-D	ATT-I	TGC-C	AAT-N	ACA-T	ATG-M	ACC-T	AAA-K	GCT-A	TTT-F	TTA-L	TAC-Y	TTT-F	GGT-G	ACT-T	AGA-R	GAT-D	AGT-S	CCT-P	AGA-R	GGT-G	GTT-V	AAT-N	GGT-G	AGA-R	ATT-I	TCT-S	CCG-P	GAA-E	CGT-R	GTA-V	GTG-V	GCA-A	CCT-P	AGA-R	GCT-A	ATG-M	TAT-Y	GTT-V	TTT-F	GAT-D	GTC-V
279	AS-KR537497_PFUBY24	Thailand	NCBI	AAA-K	CCA-P	TTT-F	GGT-G	GAT-D	ATT-I	TGC-C	AAT-N	ACA-T	ATG-M	ACC-T	AAA-K	GCT-A	TTT-F	TTA-L	TAC-Y	TTT-F	GGT-G	ACT-T	AGA-R	GAT-D	AGT-S	CCT-P	AGA-R	GGT-G	GTT-V	AAT-N	GGT-G	AGA-R	ATT-I	TCT-S	CCG-P	GAA-E	CGT-R	GTA-V	GTG-V	GCA-A	CCT-P	AGA-R	GCT-A	ATG-M	TAT-Y	GTT-V	TTT-F	GAT-D	GTC-V
280	AS-KR537496_PFUBY10	Thailand	NCBI	AAA-K	CCA-P	TTT-F	GGT-G	GAT-D	ATT-I	TGC-C	AAT-N	ACA-T	ATG-M	ACC-T	AAA-K	GCT-A	TTT-F	TTA-L	TAC-Y	TTT-F	GGT-G	ACT-T	AGA-R	GAT-D	AGT-S	CCT-P	AGA-R	GGT-G	GTT-V	AAT-N	GGT-G	AGA-R	ATT-I	TCT-S	CCG-P	GAA-E	CGT-R	GTA-V	GTG-V	GCA-A	CCT-P	AGA-R	GCT-A	ATG-M	TGT-C	GTT-V	TTT-F	GAT-D	GTC-V
281	AS-KR537495_PFUBY9	Thailand	NCBI	AAA-K	CCA-P	TTT-F	GGT-G	GAT-D	ATT-I	TGC-C	AAT-N	ACA-T	ATG-M	ACC-T	AAA-K	GCT-A	TTT-F	TTA-L	TAC-Y	TTT-F	GGT-G	ACT-T	AGA-R	GAT-D	AGT-S	CCT-P	AGA-R	GGT-G	GTT-V	AAT-N	GGT-G	AGA-R	ATT-I	TCT-S	CCG-P	GAA-E	CGT-R	GTA-V	GTG-V	GCA-A	CCT-P	AGA-R	GCT-A	ATG-M	TAT-Y	GTT-V	TTT-F	GAT-D	GTC-V
282	AS-KR537494_PFUBY8	Thailand	NCBI	AAA-K	CCA-P	TTT-F	GGT-G	GAT-D	ATT-I	TGC-C	AAT-N	ACA-T	ATG-M	ACC-T	AAA-K	GCT-A	TTT-F	TTA-L	TAC-Y	TTT-F	GGT-G	ACT-T	AGA-R	GAT-D	AGT-S	CCT-P	AGA-R	GGT-G	GTT-V	AAT-N	GGT-G	AGA-R	ATT-I	TCT-S	CCG-P	GAA-E	CGT-R	GTA-V	GTG-V	GCA-A	CCT-P	AGA-R	GCT-A	ATG-M	TGT-C	GTT-V	TTT-F	GAT-D	GTC-V
283	AS-KR537493_PFUBY7	Thailand	NCBI	AAA-K	CCA-P	TTT-F	GGT-G	GAT-D	ATT-I	TGC-C	AAT-N	ACA-T	ATG-M	ACC-T	AAA-K	GCT-A	TTT-F	TTA-L	TAC-Y	TTT-F	GGT-G	ACT-T	AGA-R	GAT-D	AGT-S	CCT-P	AGA-R	GGT-G	GTT-V	AAT-N	GGT-G	AGA-R	ATT-I	TCT-S	CCG-P	GAA-E	CGT-R	GTA-V	GTG-V	GCA-A	CCT-P	AGA-R	GCT-A	ATG-M	TAT-Y	GTT-V	TTT-F	GAT-D	GTC-V
284	AS-KR537492_PFUBY6	Thailand	NCBI	AAA-K	CCA-P	TTT-F	GGT-G	GAT-D	ATT-I	TGC-C	AAT-N	ACA-T	ATG-M	ACC-T	AAA-K	GCT-A	TTT-F	TTA-L	TAC-Y	TTT-F	GGT-G	ACT-T	AGA-R	GAT-D	AGT-S	CCT-P	AGA-R	GGT-G	GTT-V	AAT-N	GGT-G	AGA-R	ATT-I	TCT-S	CCG-P	GAA-E	CGT-R	GTA-V	GTG-V	GCA-A	CCT-P	AGA-R	GCT-A	ATG-M	TAT-Y	GTT-V	TTT-F	GAT-D	GTC-V
285	AS-KR537491_PFUBY5	Thailand	NCBI	AAA-K	CCA-P	TTT-F	GGT-G	GAT-D	ATT-I	TGC-C	AAT-N	ACA-T	ATG-M	ACC-T	AAA-K	GCT-A	TTT-F	TTA-L	TAC-Y	TTT-F	GGT-G	ACT-T	AGA-R	GAT-D	AGT-S	CCT-P	AGA-R	GGT-G	GTT-V	AAT-N	GGT-G	AGA-R	ATT-I	TCT-S	CCG-P	GAA-E	CGT-R	GTA-V	GTG-V	GCA-A	CCT-P	AGA-R	GCT-A	ATG-M	TAT-Y	GTT-V	TTT-F	GAT-D	GTC-V
286	AS-KR537490_PFUBY4	Thailand	NCBI	AAA-K	CCA-P	TTT-F	GGT-G	GAT-D	ATT-I	TGC-C	AAT-N	ACA-T	ATG-M	ACC-T	AAA-K	GCT-A	TTT-F	TTA-L	TAC-Y	TTT-F	GGT-G	ACT-T	AGA-R	GAT-D	AGT-S	CCT-P	AGA-R	GGT-G	GTT-V	AAT-N	GGT-G	AGA-R	ATT-I	TCT-S	CCG-P	GAA-E	CGT-R	GTA-V	GTG-V	GCA-A	CCT-P	AGA-R	GCT-A	ATG-M	TAT-Y	GTT-V	TTT-F	GAT-D	GTC-V
287	AS-KR537489_PFUBY3	Thailand	NCBI	AAA-K	CCA-P	TTT-F	GGT-G	GAT-D	ATT-I	TGC-C	AAT-N	ACA-T	ATG-M	ACC-T	AAA-K	GCT-A	TTT-F	TTA-L	TAC-Y	TTT-F	GGT-G	ACT-T	AGA-R	GAT-D	AGT-S	CCT-P	AGA-R	GGT-G	GTT-V	AAT-N	GGT-G	AGA-R	ATT-I	TCT-S	CCG-P	GAA-E	CGT-R	GTA-V	GTG-V	GCA-A	CCT-P	AGA-R	GCT-A	ATG-M	TAT-Y	GTT-V	TTT-F	GAT-D	GTC-V
288	AS-KR537488_PFUBY2	Thailand	NCBI	AAA-K	CCA-P	TTT-F	GGT-G	GAT-D	ATT-I	TGC-C	AAT-N	ACA-T	ATG-M	ACC-T	AAA-K	GCT-A	TTT-F	TTA-L	TAC-Y	TTT-F	GGT-G	ACT-T	AGA-R	GAT-D	AGT-S	CCT-P	AGA-R	GGT-G	GTT-V	AAT-N	GGT-G	AGA-R	ATT-I	TCT-S	CCG-P	GAA-E	CGT-R	GTA-V	GTG-V	GCA-A	CCT-P	AGA-R	GCT-A	ATG-M	TAT-Y	GTT-V	TTT-F	GAT-D	GTC-V
289	AS-KR537487_PFUBY1	Thailand	NCBI	AAA-K	CCA-P	TTT-F	GGT-G	GAT-D	ATT-I	TGC-C	AAT-N	ACA-T	ATG-M	ACC-T	AAA-K	GCT-A	TTT-F	TTA-L	TAC-Y	TTT-F	GGT-G	ACT-T	AGA-R	GAT-D	AGT-S	CCT-P	AGA-R	GGT-G	GTT-V	AAT-N	GGT-G	AGA-R	ATT-I	TCT-S	CCG-P	GAA-E	CGT-R	GTA-V	GTG-V	GCA-A	CCT-P	AGA-R	GCT-A	ATG-M	TAT-Y	GTT-V	TTT-F	GAT-D	GTC-V
290	AS-KR537486_PFUBT72	Thailand	NCBI	AAA-K	CCA-P	TTT-F	GGT-G	GAT-D	ATT-I	TGC-C	AAT-N	ACA-T	ATG-M	ACC-T	AAA-K	GCT-A	TTT-F	TTA-L	TAC-Y	TTT-F	GGT-G	ACT-T	AGA-R	GAT-D	AGT-S	CCT-P	AGA-R	GGT-G	GTT-V	AAT-N	GGT-G	AGA-R	ATT-I	TCT-S	CCG-P	GAA-E	CGT-R	GTA-V	GTG-V	GCA-A	CCT-P	AGA-R	GCT-A	ATG-M	TGT-C	GTT-V	TTT-F	GAT-D	GTC-V
291	AS-KR537485_PFUBT70	Thailand	NCBI	AAA-K	CCA-P	TTT-F	GGT-G	GAT-D	ATT-I	TGC-C	AAT-N	ACA-T	ATG-M	ACC-T	AAA-K	GCT-A	TTT-F	TTA-L	TAC-Y	TTT-F	GGT-G	ACT-T	AGA-R	GAT-D	AGT-S	CCT-P	AGA-R	GGT-G	GTT-V	AAT-N	GGT-G	AGA-R	ATT-I	TCT-S	CCG-P	GAA-E	CGT-R	GTA-V	GTG-V	GCA-A	CCT-P	AGA-R	GCT-A	ATG-M	TAT-Y	GTT-V	TTT-F	GAT-D	GTC-V
292	AS-KR537484_PFUBT62	Thailand	NCBI	AAA-K	CCA-P	TTT-F	GCT-A	GAT-D	ATT-I	TGC-C	AAT-N	ACA-T	ATG-M	ACC-T	AAA-K	GCT-A	TTT-F	TTA-L	TAC-Y	TTT-F	GGT-G	ACT-T	AGA-R	GAT-D	AGT-S	CCT-P	AGA-R	GGT-G	GTT-V	AAT-N	GGT-G	AGA-R	ATT-I	TCT-S	CCG-P	GAA-E	CGT-R	GTA-V	GTG-V	GCA-A	CCT-P	AGA-R	GCT-A	ATG-M	TGT-C	GTT-V	TTT-F	GAT-D	GTC-V
293	AS-KR537483_PFUBT59	Thailand	NCBI	AAA-K	CCA-P	TTT-F	GGT-G	GAT-D	ATT-I	TGC-C	AAT-N	ACA-T	ATG-M	ACC-T	AAA-K	GCT-A	TTT-F	TTA-L	TAC-Y	TTT-F	GGT-G	ACT-T	AGA-R	GAT-D	AGT-S	CCT-P	AGA-R	GGT-G	GTT-V	AAT-N	GGT-G	AGA-R	ATT-I	TCT-S	CCG-P	GAA-E	CGT-R	GTA-V	GTG-V	GCA-A	CCT-P	AGA-R	GCT-A	ATG-M	TAT-Y	GTT-V	TTT-F	GAT-D	GTC-V
294	AS-KR537482_PFUBT57	Thailand	NCBI	AAA-K	CCA-P	TTT-F	GGT-G	GAT-D	ATT-I	TGC-C	AAT-N	ACA-T	ATG-M	ACC-T	AAA-K	GCT-A	TTT-F	TTA-L	TAC-Y	TTT-F	GGT-G	ACT-T	AGA-R	GAT-D	AGT-S	CCT-P	AGA-R	GGT-G	GTT-V	AAT-N	GGT-G	AGA-R	ATT-I	TCT-S	CCG-P	GAA-E	CGT-R	GTA-V	GTG-V	GCA-A	CCT-P	AGA-R	GCT-A	ATG-M	TAT-Y	GTT-V	TTT-F	GAT-D	GTC-V
295	AS-KR537481_PFUBT49	Thailand	NCBI	AAA-K	CCA-P	TTT-F	GGT-G	GAT-D	ATT-I	TGC-C	AAT-N	ACA-T	ATG-M	ACC-T	AAA-K	GCT-A	TTT-F	TTA-L	TAC-Y	TTT-F	GGT-G	ACT-T	AGA-R	GAT-D	AGT-S	CCT-P	AGA-R	GGT-G	GTT-V	AAT-N	GGT-G	AGA-R	ATT-I	TCT-S	CCG-P	GAA-E	CGT-R	GTA-V	GTG-V	GCA-A	CCT-P	AGA-R	GCT-A	ATG-M	TAT-Y	GTT-V	TTT-F	GAT-D	GTC-V
296	AS-KR537480_PFUBT44	Thailand	NCBI	AAA-K	CCA-P	TTT-F	GGT-G	GAT-D	ATT-I	TGC-C	AAT-N	ACA-T	ATG-M	ACC-T	AAA-K	GCT-A	TTT-F	TTA-L	TAC-Y	TTT-F	GGT-G	ACT-T	AGA-R	GAT-D	AGT-S	CCT-P	AGA-R	GGT-G	GTT-V	AAT-N	GGT-G	AGA-R	ATT-I	TCT-S	CCG-P	GAA-E	CGT-R	GTA-V	GTG-V	GCA-A	CCT-P	AGA-R	GCT-A	ATG-M	TAT-Y	GTT-V	TTT-F	GAT-D	GTC-V
297	AS-KR537479_PFUBN81	Thailand	NCBI	AAA-K	CCA-P	TTT-F	GGT-G	GAT-D	ATT-I	TGC-C	AAT-N	ACA-T	ATG-M	ACC-T	AAA-K	GCT-A	TTT-F	TTA-L	TAC-Y	TTT-F	GGT-G	ACT-T	AGA-R	GAT-D	AGT-S	CCT-P	AGA-R	GGT-G	GTT-V	AAT-N	GGT-G	AGA-R	ATT-I	TCT-S	CCG-P	GAA-E	CGT-R	GTA-V	GTG-V	GCA-A	CCT-P	AGA-R	GCT-A	ATG-M	TAT-Y	GTT-V	TTT-F	GAT-D	GTC-V
298	AS-KR537478_PFUBN49	Thailand	NCBI	AAA-K	CCA-P	TTT-F	GGT-G	GAT-D	ATT-I	TGC-C	AAT-N	ACA-T	ATG-M	ACC-T	AAA-K	GCT-A	TTT-F	TTA-L	TAC-Y	TTT-F	GGT-G	ACT-T	AGA-R	GAT-D	AGT-S	CCT-P	AGA-R	GGT-G	GTT-V	AAT-N	GGT-G	AGA-R	ATT-I	TCT-S	CCG-P	GAA-E	CGT-R	GTA-V	GTG-V	GCA-A	CCT-P	AGA-R	GCT-A	ATG-M	TAT-Y	GTT-V	TTT-F	GAT-D	GTC-V
299	AS-KR537477_PFUBN16	Thailand	NCBI	AAA-K	CCA-P	TTT-F	GGT-G	GAT-D	ATT-I	TGC-C	AAT-N	ACA-T	ATG-M	ACC-T	AAA-K	GCT-A	TTT-F	TTA-L	TAC-Y	TTT-F	GGT-G	ACT-T	AGA-R	GAT-D	AGT-S	CCT-P	AGA-R	GGT-G	GTT-V	AAT-N	GGT-G	AGA-R	ATT-I	TCT-S	CCG-P	GAA-E	CGT-R	GTA-V	GTG-V	GCA-A	CCT-P	AGA-R	GCT-A	ATG-M	TAT-Y	GTT-V	TTT-F	GAT-D	GTC-V
300	AS-KR537476_PFUBN12	Thailand	NCBI	AAA-K	CCA-P	TTT-F	GGT-G	GAT-D	ATT-I	TGC-C	AAT-N	ACA-T	ATG-M	ACC-T	AAA-K	GCT-A	TTT-F	TTA-L	TAC-Y	TTT-F	GGT-G	ACT-T	AGA-R	GAT-D	AGT-S	CCT-P	AGA-R	GGT-G	GTT-V	AAT-N	GGT-G	AGA-R	ATT-I	TCT-S	CCG-P	GAA-E	CGT-R	GTA-V	GTG-V	GCA-A	CCT-P	AGA-R	GCT-A	ATG-M	TAT-Y	GTT-V	TTT-F	GAT-D	GTC-V
301	AS-KR537475_PFUBN10	Thailand	NCBI	AAA-K	CCA-P	TTT-F	GGT-G	GAT-D	ATT-I	TGC-C	AAT-N	ACA-T	ATG-M	ACC-T	AAA-K	GCT-A	TTT-F	TTA-L	TAC-Y	TTT-F	GGT-G	ACT-T	AGA-R	GAT-D	AGT-S	CCT-P	AGA-R	GGT-G	GTT-V	AAT-N	GGT-G	AGA-R	ATT-I	TCT-S	CCG-P	GAA-E	CGT-R	GTA-V	GTG-V	GCA-A	CCT-P	AGA-R	GCT-A	ATG-M	TAT-Y	GTT-V	TTT-F	GAT-D	GTC-V
302	AS-KR537474_PFUBN5	Thailand	NCBI	AAA-K	CCA-P	TTT-F	GGT-G	GAT-D	ATT-I	TGC-C	AAT-N	ACA-T	ATG-M	ACC-T	AAA-K	GCT-A	TTT-F	TTA-L	TAC-Y	TTT-F	GGT-G	ACT-T	AGA-R	GAT-D	AGT-S	CCT-P	AGA-R	GGT-G	GTT-V	AAT-N	GGT-G	AGA-R	ATT-I	TCT-S	CCG-P	GAA-E	CGT-R	GTA-V	GTG-V	GCA-A	CCT-P	AGA-R	GCT-A	ATG-M	TAT-Y	GTT-V	TTT-F	GAT-D	GTC-V
303	AS-KR537473_PFUBN4	Thailand	NCBI	AAA-K	CCA-P	TTT-F	GGT-G	GAT-D	ATT-I	TGC-C	AAT-N	ACA-T	ATG-M	ACC-T	AAA-K	GCT-A	TTT-F	TTA-L	TAC-Y	TTT-F	GGT-G	ACT-T	AGA-R	GAT-D	AGT-S	CCT-P	AGA-R	GGT-G	GTT-V	AAT-N	GGT-G	AGA-R	ATT-I	TCT-S	CCG-P	GAA-E	CGT-R	GTA-V	GTG-V	GCA-A	CCT-P	AGA-R	GCT-A	ATG-M	TGT-C	GTT-V	TTT-F	GAT-D	GTC-V
304	AS-KR537472_PFUBN1	Thailand	NCBI	AAA-K	CCA-P	TTT-F	GGT-G	GAT-D	ATT-I	TGC-C	AAT-N	ACA-T	ATG-M	ACC-T	AAA-K	GCT-A	TTT-F	TTA-L	TAC-Y	TTT-F	GGT-G	ACT-T	AGA-R	GAT-D	AGT-S	CCT-P	AGA-R	GGT-G	GTT-V	AAT-N	GGT-G	AGA-R	ATT-I	TCT-S	CCG-P	GAA-E	CGT-R	GTA-V	GTG-V	GCA-A	CCT-P	AGA-R	GCT-A	ATG-M	TAT-Y	GTT-V	TTT-F	GAT-D	GTC-V
305	AS-KR537471_PFUB40	Thailand	NCBI	AAA-K	CCA-P	TTT-F	GGT-G	GAT-D	ATT-I	TGC-C	AAT-N	ACA-T	ATG-M	ACC-T	AAA-K	GCT-A	TTT-F	TTA-L	TAC-Y	TTT-F	GGT-G	ACT-T	AGA-R	GAT-D	AGT-S	CCT-P	AGA-R	GGT-G	GTT-V	AAT-N	GGT-G	AGA-R	ATT-I	TCT-S	CCG-P	GAA-E	CGT-R	GTA-V	GTG-V	GCA-A	CCT-P	AGA-R	GCT-A	ATG-M	TAT-Y	GTT-V	TTT-F	GAT-D	GTC-V
306	AS-KR537470_PFUB31	Thailand	NCBI	AAA-K	CCA-P	TTT-F	GGT-G	GAT-D	ATT-I	TGC-C	AAT-N	ACA-T	ATG-M	ACC-T	AAA-K	GCT-A	TTT-F	TTA-L	TAC-Y	TTT-F	GGT-G	ACT-T	AGA-R	GAT-D	AGT-S	CCT-P	AGA-R	GGT-G	GTT-V	AAT-N	GGT-G	AGA-R	ATT-I	TCT-S	CCG-P	GAA-E	CGT-R	GTA-V	GTG-V	GCA-A	CCT-P	AGA-R	GCT-A	ATG-M	TAT-Y	GTT-V	TTT-F	GAT-D	GTC-V
307	AS-KR537469_PFUB21	Thailand	NCBI	AAA-K	CCA-P	TTT-F	GGT-G	GAT-D	ATT-I	TGC-C	AAT-N	ACA-T	ATG-M	ACC-T	AAA-K	GCT-A	TTT-F	TTA-L	CAC-H	TTT-F	GGT-G	ACT-T	AGA-R	GAT-D	AGT-S	CCT-P	AGA-R	GGT-G	GTT-V	AAT-N	GGT-G	AGA-R	ATT-I	TCT-S	CCG-P	GAA-E	CGT-R	GTA-V	GTG-V	GCA-A	CCT-P	AGA-R	GCT-A	ATG-M	TGT-C	GTT-V	TTT-F	GAT-D	GTC-V
308	AS-KR537468_PFUB18	Thailand	NCBI	AAA-K	CCA-P	TTT-F	GGT-G	GAT-D	ATT-I	TGC-C	AAT-N	ACA-T	ATG-M	ACC-T	AAA-K	GCT-A	TTT-F	TTA-L	TAC-Y	TTT-F	GGT-G	ACT-T	AGA-R	GAT-D	AGT-S	CCT-P	AGA-R	GGT-G	GTT-V	AAT-N	GGT-G	AGA-R	ATT-I	TCT-S	CCG-P	GAA-E	CGT-R	GTA-V	GTG-V	GCA-A	CCT-P	AGA-R	GCT-A	ATG-M	TAT-Y	GTT-V	TTT-F	GAT-D	GTC-V
309	AS-KR537467_PFUBT13	Thailand	NCBI	AAA-K	CCA-P	TTT-F	GGT-G	GAT-D	ATT-I	TGC-C	AAT-N	ACA-T	ATG-M	ACC-T	AAA-K	GCT-A	TTT-F	TTA-L	TAC-Y	TTT-F	GGT-G	ACT-T	AGA-R	GAT-D	AGT-S	CCT-P	AGA-R	GGT-G	GTT-V	AAT-N	GGT-G	AGA-R	ATT-I	TCT-S	CCG-P	GAA-E	CGT-R	GTA-V	GTG-V	GCA-A	CCT-P	AGA-R	GCT-A	ATG-M	TAT-Y	GTT-V	TTT-F	GAT-D	GTC-V
310	AS-KR537466_PFUBT2	Thailand	NCBI	AAA-K	CCA-P	TTT-F	GGT-G	GAT-D	ATT-I	TGC-C	AAT-N	ACA-T	ATG-M	ACC-T	AAA-K	GCT-A	TTT-F	TTA-L	TAC-Y	TTT-F	GGT-G	ACT-T	AGA-R	GAT-D	AGT-S	CCT-P	AGA-R	GGT-G	GTT-V	AAT-N	GGT-G	AGA-R	ATT-I	TCT-S	CCG-P	GAA-E	CGT-R	GTA-V	GTG-V	GCA-A	CCT-P	AGA-R	GCT-A	ATG-M	TGT-C	GTT-V	TTT-F	GAT-D	GTC-V
311	AS-KR537465_PFUB25	Thailand	NCBI	AAA-K	CCA-P	TTT-F	GGT-G	GAT-D	ATT-I	TGC-C	AAT-N	ACA-T	ATG-M	ACC-T	AAA-K	GCT-A	TTT-F	TTA-L	TAC-Y	TTT-F	GGT-G	ACT-T	AGA-R	GAT-D	AGT-S	CCT-P	AGA-R	GGT-G	GTT-V	AAT-N	GGT-G	AGA-R	ATT-I	TCT-S	CCG-P	GAA-E	CGT-R	GTA-V	GTG-V	GCA-A	CCT-P	AGA-R	GCT-A	ATG-M	TAT-Y	GTT-V	TTT-F	GAT-D	GTC-V
312	AS-KR537464_PFUB24	Thailand	NCBI	AAA-K	CCA-P	TTT-F	GGT-G	GAT-D	ATT-I	TGC-C	AAT-N	ACA-T	ATG-M	ACC-T	AAA-K	GCT-A	TTT-F	TTA-L	TAC-Y	TTT-F	GGT-G	ACT-T	AGA-R	GAT-D	AGT-S	CCT-P	AGA-R	GGT-G	GTT-V	AAT-N	GGT-G	AGA-R	ATT-I	TCT-S	CCG-P	GAA-E	CGT-R	GTA-V	GTG-V	GCA-A	CCT-P	AGA-R	GCT-A	ATG-M	TGT-C	GTT-V	TTT-F	GAT-D	GTC-V
313	AS-KR537463_PFUB11	Thailand	NCBI	AAA-K	CCA-P	TTT-F	GGT-G	GAT-D	ATT-I	TGC-C	AAT-N	ACA-T	ATG-M	ACC-T	AAA-K	GCT-A	TTT-F	TTA-L	TAC-Y	TTT-F	GGT-G	ACT-T	AGA-R	GAT-D	AGT-S	CCT-P	AGA-R	GGT-G	GTT-V	AAT-N	GGT-G	AGA-R	ATT-I	TCT-S	CCG-P	GAA-E	CGT-R	GTA-V	GTG-V	GCA-A	CCT-P	AGA-R	GCT-A	ATG-M	TAT-Y	GTT-V	TTT-F	GAT-D	GTC-V
314	AS-KR537462_PFUB10	Thailand	NCBI	AAA-K	CCA-P	TTT-F	GGT-G	GAT-D	ATT-I	TGC-C	AAT-N	ACA-T	ATG-M	ACC-T	AAA-K	GCT-A	TTT-F	TTA-L	TAC-Y	TTT-F	GGT-G	ACT-T	AGA-R	GAT-D	AGT-S	CCT-P	AGA-R	GGT-G	GTT-V	AAT-N	GGT-G	AGA-R	ATT-I	TCT-S	CCG-P	GAA-E	CGT-R	GTA-V	GTG-V	GCA-A	CCT-P	AGA-R	GCT-A	ATG-M	TGT-C	GTT-V	TTT-F	GAT-D	GTC-V
315	AS-KR537461_PFUB9	Thailand	NCBI	AAA-K	CCA-P	TTT-F	GGT-G	GAT-D	ATT-I	TGC-C	AAT-N	ACA-T	ATG-M	ACC-T	AAA-K	GCT-A	TTT-F	TTA-L	TAC-Y	TTT-F	GGT-G	ACT-T	AGA-R	GAT-D	AGT-S	CCT-P	AGA-R	GGT-G	GTT-V	AAT-N	GGT-G	AGA-R	ATT-I	TCT-S	CCG-P	GAA-E	CGT-R	GTA-V	GTG-V	GCA-A	CCT-P	AGA-R	GCT-A	ATG-M	TAT-Y	GTT-V	TTT-F	GAT-D	GTC-V
316	AS-KR537460_PFUB7	Thailand	NCBI	AAA-K	CCA-P	TTT-F	GGT-G	GAT-D	ATT-I	TGC-C	AAT-N	ACA-T	ATG-M	ACC-T	AAA-K	GCT-A	TTT-F	TTA-L	TAC-Y	TTT-F	GGT-G	ACT-T	AGA-R	GAT-D	AGT-S	CCT-P	AGA-R	GGT-G	GTT-V	AAT-N	GGT-G	AGA-R	ATT-I	TCT-S	CCG-P	GAA-E	CGT-R	GTA-V	GTG-V	GCA-A	CCT-P	AGA-R	GCT-A	ATG-M	TAT-Y	GTT-V	TTT-F	GAT-D	GTC-V
317	AS-KR537459_PFUB5	Thailand	NCBI	AAA-K	CCA-P	TTT-F	GGT-G	GAT-D	ATT-I	TGC-C	AAT-N	ACA-T	ATG-M	ACC-T	AAA-K	GCT-A	TTT-F	TTA-L	CAC-H	TTT-F	GGT-G	ACT-T	AGA-R	GAT-D	AGT-S	CCT-P	AGA-R	GGT-G	GTT-V	AAT-N	GGT-G	AGA-R	ATT-I	TCT-S	CCG-P	GAA-E	CGT-R	GTA-V	GTG-V	GCA-A	CCT-P	AGA-R	GCT-A	ATG-M	TGT-C	GTT-V	TTT-F	GAT-D	GTC-V
318	AF-AB936067_PFS5	Kenya	NCBI	AAA-K	CCA-P	TTT-F	GGT-G	GAT-D	ATT-I	TGC-C	AAT-N	ACA-T	ATG-M	ACC-T	AAA-K	GCT-A	TTT-F	TTA-L	TAC-Y	TTT-F	GGT-G	ACT-T	AGA-R	GAT-D	AGT-S	CCT-P	AGA-R	GGT-G	GTT-V	AAT-N	GGA-G	AGA-R	ATT-I	TCT-S	CCG-P	GAA-E	CGT-R	GTA-V	GTG-V	GCA-A	CCT-P	AGA-R	GCT-A	ATG-M	TGT-C	GTT-V	TTT-F	GAT-D	GTC-V
319	AF-AB936066_PFS4	Kenya	NCBI	AAA-K	CCA-P	TTT-F	GGT-G	GAT-D	ATT-I	TGC-C	AAT-N	ACA-T	ATG-M	ACC-T	AAA-K	GCT-A	TTT-F	TTA-L	TAC-Y	TTT-F	GGT-G	ACT-T	AGA-R	GAT-D	AGT-S	CCT-P	AGA-R	GGT-G	GTT-V	AAT-N	GGT-G	AGA-R	ATT-I	TCT-S	CCG-P	GAA-E	CGT-R	GTA-V	GTG-V	GCA-A	CCT-P	AGA-R	GCT-A	ATG-M	TGT-C	GTT-V	TTT-F	GAT-D	GTC-V
320	AF-AB936065_PFS3	Kenya	NCBI	AAA-K	CCA-P	TTT-F	GGT-G	GAT-D	ATT-I	TGC-C	AAT-N	ACA-T	ATG-M	ACC-T	AAA-K	GCT-A	TTT-F	TTA-L	TAC-Y	TTT-F	GGT-G	ACT-T	AGA-R	GAT-D	AGT-S	CCT-P	AGA-R	GGT-G	GTT-V	AAT-N	GGT-G	AGA-R	ATT-I	TCT-S	CCG-P	GAA-E	CGT-R	GTA-V	GTG-V	GCA-A	CCT-P	AGA-R	GCT-A	ATG-M	TGT-C	GTT-V	TTT-F	GAT-D	GTC-V
321	AF-AB936064_PFS2	Kenya	NCBI	AAA-K	CCA-P	TTT-F	GGT-G	GAT-D	ATT-I	TGC-C	AAT-N	ACA-T	ATG-M	ACC-T	AAA-K	GCT-A	TTT-F	TTA-L	TAC-Y	TTT-F	GGT-G	ACT-T	AGA-R	GAT-D	AGT-S	CCT-P	AGA-R	GGT-G	GTT-V	AAT-N	GGT-G	AGA-R	ATT-I	TCT-S	CCG-P	GAA-E	CGT-R	GTA-V	GTG-V	GCA-A	CCT-P	AGA-R	GCT-A	ATG-M	TGT-C	GTT-V	TTT-F	GAT-D	GTC-V
322	AF-AB936063_PFS1	Kenya	NCBI	AAA-K	CCA-P	TTT-F	GGT-G	GAT-D	ATT-I	TGT-C	AAT-N	ACA-T	ATG-M	ACC-T	AAA-K	GCT-A	TTT-F	TTA-L	TAC-Y	TTT-F	GGT-G	ACT-T	AGA-R	GAT-D	AGT-S	CCT-P	AGA-R	GGT-G	GTT-V	AAT-N	GGT-G	AGA-R	ATT-I	TCT-S	CCG-P	GAA-E	CGT-R	GTA-V	GTG-V	GCA-A	CCT-P	AGA-R	GCT-A	ATG-M	TGT-C	GTT-V	TTT-F	GAT-D	GTC-V
323	AF-AB936062_PFNS4	Kenya	NCBI	AAA-K	CCA-P	TTT-F	GGT-G	GAT-D	ATT-I	TGC-C	AAT-N	ACA-T	ATG-M	ACC-T	AAA-K	GCT-A	TTT-F	TTA-L	TAC-Y	TTT-F	GGT-G	ACT-T	AGA-R	GAT-D	AGT-S	CCT-P	AGA-R	GGT-G	GTT-V	AAT-N	GGT-G	AGA-R	ATT-I	TCT-S	CCG-P	GAA-E	CGT-R	GTA-V	GTG-V	GCA-A	CCT-P	AGA-R	TCT-S	ATG-M	TGT-C	GTT-V	TTT-F	GAT-D	GTC-V
324	AF-AB936061_PFNS3	Kenya	NCBI	AAA-K	CCA-P	TTT-F	GGT-G	GAT-D	ATT-I	TGC-C	AAT-N	ACA-T	ATG-M	ACC-T	AAA-K	GCT-A	TTT-F	TTA-L	TAC-Y	TTT-F	GGT-G	ACT-T	AGA-R	GAT-D	AGT-S	CCT-P	AGA-R	GGT-G	GTT-V	AAT-N	GGT-G	AGA-R	ATT-I	TCT-S	CCG-P	GAA-E	CGT-R	GTA-V	GTG-V	TCA-S	CCT-P	AGA-R	GCT-A	ATG-M	TGT-C	GTT-V	TTT-F	GAT-D	GTC-V
325	AF-AB936060_PFNS2	Kenya	NCBI	AAA-K	CCA-P	TTT-F	GGT-G	GAT-D	ATT-I	TGC-C	AAT-N	ACA-T	ATG-M	ACC-T	AAA-K	GCT-A	TTT-F	TTA-L	TAC-Y	TTT-F	GGT-G	ACT-T	AGA-R	GAT-D	AGT-S	CCT-P	AGA-R	GGT-G	GTT-V	AAT-N	GGT-G	AGA-R	ATT-I	TCT-S	CCG-P	GAA-E	CGT-R	GTA-V	GTG-V	GCA-A	CCT-P	AGA-R	GCT-A	ATG-M	TGT-C	GTT-V	TTT-F	GAT-D	GTC-V
326	AF-AB936059_PFNS1	Kenya	NCBI	AAA-K	CCA-P	TTT-F	GGT-G	GAT-D	ATT-I	TGC-C	AAT-N	ACA-T	ATG-M	ACC-T	AAA-K	GCT-A	TTT-F	TTA-L	TAC-Y	TTT-F	GGT-G	ACT-T	AGA-R	GAT-D	AGT-S	CCT-P	AGA-R	GGT-G	GTT-V	AAT-N	GGT-G	AGA-R	ATT-I	TCT-S	CCG-P	GAA-E	CGT-R	GTA-V	GTG-V	GCA-A	CCT-P	AGA-R	GCT-A	ATG-M	TGT-C	GTT-V	TTT-F	GAT-D	GTC-V
327	AGAM-RV_3614	Gambia	PlasmoDB	ACA-T	CCA-P	TTT-F	GGT-G	GAT-D	ATT-I	TGC-C	AAT-N	ACA-T	ATG-M	ACC-T	AAA-K	GCT-A	TTT-F	TTA-L	TAC-Y	TTT-F	GGT-G	ACT-T	AGA-R	GAT-D	AGT-S	CCT-P	AGA-R	GGT-G	GTT-V	AAT-N	GGT-G	AGA-R	ATT-I	TCT-S	CCG-P	GAA-E	CGT-R	GTA-V	GTG-V	GCA-A	CCT-P	AGA-R	GCT-A	ATG-M	TGT-C	GTT-V	TTT-F	GAT-D	GTC-V
328	BGAM-RV_3614	Gambia	PlasmoDB	AAA-K	CCA-P	TTT-F	GGT-G	GAT-D	ATT-I	TGC-C	AAT-N	ACA-T	ATG-M	ACC-T	AAA-K	GCT-A	TTT-F	TTA-L	TAC-Y	TTT-F	GGT-G	ACT-T	AGA-R	GAT-D	AGT-S	CCT-P	AGA-R	GGT-G	GTT-V	AAT-N	GGT-G	AGA-R	ATT-I	TCT-S	CCG-P	GAA-E	CGT-R	GTA-V	GTG-V	GCA-A	CCT-P	AGA-R	GCT-A	ATG-M	TGT-C	GTT-V	TTT-F	GAT-D	GTC-V
329	BR-7G8	Brazil	PlasmoDB	AAA-K	CCA-P	TTT-F	GGT-G	GAT-D	ATT-I	TGC-C	AAT-N	ACA-T	ATG-M	ACC-T	AAA-K	GCT-A	TTT-F	TTA-L	TAC-Y	TTT-F	GGT-G	ACT-T	AGA-R	GAT-D	AGT-S	CCT-P	AGA-R	GGT-G	GTT-V	AAT-N	GGT-G	AGA-R	ATT-I	TCT-S	CCG-P	GAA-E	CGT-R	GTA-V	GTG-V	GCA-A	CCT-P	AGA-R	GCT-A	ATG-M	TGT-C	GTT-V	TTT-F	GAT-D	GTC-V
330	BR-CS2	Brazil	PlasmoDB	AAA-K	CCA-P	TTT-F	GGT-G	GAT-D	ATT-I	TGC-C	AAT-N	ACA-T	ATG-M	ACC-T	AAA-K	GCT-A	TTT-F	TTA-L	TAC-Y	TTT-F	GGT-G	ACT-T	AGA-R	GAT-D	AGT-S	CCT-P	AGA-R	GGT-G	GTT-V	AAT-N	GGT-G	AGA-R	ATT-I	TCT-S	CCG-P	GAA-E	CGT-R	GTA-V	GTG-V	GCA-A	CCT-P	AGA-R	GCT-A	ATG-M	TGT-C	GTT-V	TTT-F	GAT-D	GTC-V
331	BR-IT	Brazil	PlasmoDB	AAA-K	CCA-P	TTT-F	GGT-G	GAT-D	ATT-I	TGC-C	AAT-N	ACA-T	ATG-M	ACC-T	AAA-K	GCT-A	TTT-F	TTA-L	TAC-Y	TTT-F	GGT-G	ACT-T	AGA-R	GAT-D	AGT-S	CCT-P	AGA-R	GGT-G	GTT-V	AAT-N	GGT-G	AGA-R	ATT-I	TCT-S	CCG-P	GAA-E	CGT-R	GTA-V	GTG-V	GCA-A	CCT-P	AGA-R	GCT-A	ATG-M	TGT-C	GTT-V	TTT-F	GAT-D	GTC-V
332	BR-SantaLucia_SalvadorI	Brazil	PlasmoDB	ACA-T	CCA-P	TTT-F	GGT-G	GAT-D	ATT-I	TGC-C	AAT-N	ACA-T	ATG-M	ACC-T	AAA-K	GCT-A	TTT-F	TTA-L	TAC-Y	TTT-F	GGT-G	ACT-T	AGA-R	GAT-D	AGT-S	CCT-P	AGA-R	GGT-G	GTT-V	AAT-N	GGT-G	AGA-R	ATT-I	TCT-S	CCG-P	GAA-E	CGT-R	GTA-V	GTG-V	GCA-A	CCT-P	AGA-R	GCT-A	ATG-M	TGT-C	GTT-V	TTT-F	GAT-D	GTC-V
333	ES-P196J3-C	El Salvador	PlasmoDB	AAA-K	CCA-P	TTT-F	GGT-G	GAT-D	ATT-I	TGC-C	AAT-N	ACA-T	ATG-M	ACC-T	AAA-K	GCT-A	TTT-F	TTA-L	TAC-Y	TTT-F	GGT-G	ACT-T	AGA-R	GAT-D	AGT-S	CCT-P	AGA-R	GGT-G	GTT-V	AAT-N	GGT-G	AGA-R	ATT-I	TCT-S	CCG-P	GAA-E	CGT-R	GTA-V	GTG-V	GCA-A	CCT-P	AGA-R	GCT-A	ATG-M	TGT-C	GTT-V	TTT-F	GAT-D	GTC-V
334	FG-G224	French Guiana	PlasmoDB	ACA-T	CCA-P	TTT-F	GGT-G	GAT-D	ATT-I	TGC-C	AAT-N	ACA-T	ATG-M	ACC-T	AAA-K	GCT-A	TTT-F	TTA-L	TAC-Y	TTT-F	GGT-G	ACT-T	AGA-R	GAT-D	AGT-S	CCT-P	AGA-R	GGT-G	GTT-V	AAT-N	GGT-G	AGA-R	ATT-I	TCT-S	CCG-P	GAA-E	CGT-R	GTA-V	GTG-V	GCA-A	CCT-P	AGA-R	GCT-A	ATG-M	TGT-C	GTT-V	TTT-F	GAT-D	GTC-V
335	FG-H209	French Guiana	PlasmoDB	AAA-K	CCA-P	TTT-F	GGT-G	GAT-D	ATT-I	TGC-C	AAT-N	ACA-T	ATG-M	ACC-T	AAA-K	GCT-A	TTT-F	TTA-L	TAC-Y	TTT-F	GGT-G	ACT-T	AGA-R	GAT-D	AGT-S	CCT-P	AGA-R	GGT-G	GTT-V	AAT-N	GGT-G	AGA-R	ATT-I	TCT-S	CCG-P	GAA-E	CGT-R	GTA-V	GTG-V	GCA-A	CCT-P	AGA-R	GCT-A	ATG-M	TGT-C	GTT-V	TTT-F	GAT-D	GTC-V
336	FG-N011-A	French Guiana	PlasmoDB	ACA-T	CCA-P	TTT-F	GGT-G	GAT-D	ATT-I	TGC-C	AAT-N	ACA-T	ATG-M	ACC-T	AAA-K	GCT-A	TTT-F	TTA-L	TAC-Y	TTT-F	GGT-G	ACT-T	AGA-R	GAT-D	AGT-S	CCT-P	AGA-R	GGT-G	GTT-V	AAT-N	GGT-G	AGA-R	ATT-I	TCT-S	CCG-P	GAA-E	CGT-R	GTA-V	GTG-V	GCA-A	CCT-P	AGA-R	GCT-A	ATG-M	TGT-C	GTT-V	TTT-F	GAT-D	GTC-V
337	FG-N023-A	French Guiana	PlasmoDB	ACA-T	CCA-P	TTT-F	GGT-G	GAT-D	ATT-I	TGC-C	AAT-N	ACA-T	ATG-M	ACC-T	AAA-K	GCT-A	TTT-F	TTA-L	TAC-Y	TTT-F	GGT-G	ACT-T	AGA-R	GAT-D	AGT-S	CCT-P	AGA-R	GGT-G	GTT-V	AAT-N	GGT-G	AGA-R	ATT-I	TCT-S	CCG-P	GAA-E	CGT-R	GTA-V	GTG-V	GCA-A	CCT-P	AGA-R	GCT-A	ATG-M	TGT-C	GTT-V	TTT-F	GAT-D	GTC-V
338	FG-N071-I	French Guiana	PlasmoDB	ACA-T	CCA-P	TTT-F	GGT-G	GAT-D	ATT-I	TGC-C	AAT-N	ACA-T	ATG-M	ACC-T	AAA-K	GCT-A	TTT-F	TTA-L	TAC-Y	TTT-F	GGT-G	ACT-T	AGA-R	GAT-D	AGT-S	CCT-P	AGA-R	GGT-G	GTT-V	AAT-N	GGT-G	AGA-R	ATT-I	TCT-S	CCG-P	GAA-E	CGT-R	GTA-V	GTG-V	GCA-A	CCT-P	AGA-R	GCT-A	ATG-M	TGT-C	GTT-V	TTT-F	GAT-D	GTC-V
339	FG-N164-A	French Guiana	PlasmoDB	ACA-T	CCA-P	TTT-F	GGT-G	GAT-D	ATT-I	TGC-C	AAT-N	ACA-T	ATG-M	ACC-T	AAA-K	GCT-A	TTT-F	TTA-L	TAC-Y	TTT-F	GGT-G	ACT-T	AGA-R	GAT-D	AGT-S	CCT-P	AGA-R	GGT-G	GTT-V	AAT-N	GGT-G	AGA-R	ATT-I	TCT-S	CCG-P	GAA-E	CGT-R	GTA-V	GTG-V	GCA-A	CCT-P	AGA-R	GCT-A	ATG-M	TGT-C	GTT-V	TTT-F	GAT-D	GTC-V
340	FG-N497-C	French Guiana	PlasmoDB	ACA-T	CCA-P	TTT-F	GGT-G	GAT-D	ATT-I	TGC-C	AAT-N	ACA-T	ATG-M	ACC-T	AAA-K	GCT-A	TTT-F	TTA-L	TAC-Y	TTT-F	GGT-G	ACT-T	AGA-R	GAT-D	AGT-S	CCT-P	AGA-R	GGT-G	GTT-V	AAT-N	GGT-G	AGA-R	ATT-I	TCT-S	CCG-P	GAA-E	CGT-R	GTA-V	GTG-V	GCA-A	CCT-P	AGA-R	GCT-A	ATG-M	TGT-C	GTT-V	TTT-F	GAT-D	GTC-V
341	FG-N579-A	French Guiana	PlasmoDB	AAA-K	CCA-P	TTT-F	GGT-G	GAT-D	ATT-I	TGC-C	AAT-N	ACA-T	ATG-M	ACC-T	AAA-K	GCT-A	TTT-F	TTA-L	TAC-Y	TTT-F	GGT-G	ACT-T	AGA-R	GAT-D	AGT-S	CCT-P	AGA-R	GGT-G	GTT-V	AAT-N	GGT-G	AGA-R	ATT-I	TCT-S	CCG-P	GAA-E	CGT-R	GTA-V	GTG-V	GCA-A	CCT-P	AGA-R	GCT-A	ATG-M	TGT-C	GTT-V	TTT-F	GAT-D	GTC-V
342	FG-O079-B	French Guiana	PlasmoDB	ACA-T	CCA-P	TTT-F	GGT-G	GAT-D	ATT-I	TGC-C	AAT-N	ACA-T	ATG-M	ACC-T	AAA-K	GCT-A	TTT-F	TTA-L	TAC-Y	TTT-F	GGT-G	ACT-T	AGA-R	GAT-D	AGT-S	CCT-P	AGA-R	GGT-G	GTT-V	AAT-N	GGT-G	AGA-R	ATT-I	TCT-S	CCG-P	GAA-E	CGT-R	GTA-V	GTG-V	GCA-A	CCT-P	AGA-R	GCT-A	ATG-M	TGT-C	GTT-V	TTT-F	GAT-D	GTC-V
343	FG-O141-A	French Guiana	PlasmoDB	AAA-K	CCA-P	TTT-F	GGT-G	GAT-D	ATT-I	TGC-C	AAT-N	ACA-T	ATG-M	ACC-T	AAA-K	GCT-A	TTT-F	TTA-L	TAC-Y	TTT-F	GGT-G	ACT-T	AGA-R	GAT-D	AGT-S	CCT-P	AGA-R	GGT-G	GTT-V	AAT-N	GGT-G	AGA-R	ATT-I	TCT-S	CCG-P	GAA-E	CGT-R	GTA-V	GTG-V	GCA-A	CCT-P	AGA-R	GCT-A	ATG-M	TGT-C	GTT-V	TTT-F	GAT-D	GTC-V
344	FG-O222-A	French Guiana	PlasmoDB	AAA-K	CCA-P	TTT-F	GGT-G	GAT-D	ATT-I	TGC-C	AAT-N	ACA-T	ATG-M	ACC-T	AAA-K	GCT-A	TTT-F	TTA-L	TAC-Y	TTT-F	GGT-G	ACT-T	AGA-R	GAT-D	AGT-S	CCT-P	AGA-R	GGT-G	GTT-V	AAT-N	GGT-G	AGA-R	ATT-I	TCT-S	CCG-P	GAA-E	CGT-R	GTA-V	GTG-V	GCA-A	CCT-P	AGA-R	GCT-A	ATG-M	TGT-C	GTT-V	TTT-F	GAT-D	GTC-V
345	FG-O306-A	French Guiana	PlasmoDB	AAA-K	CCA-P	TTT-F	GGT-G	GAT-D	ATT-I	TGC-C	AAT-N	ACA-T	ATG-M	ACC-T	AAA-K	GCT-A	TTT-F	TTA-L	TAC-Y	TTT-F	GGT-G	ACT-T	AGA-R	GAT-D	AGT-S	CCT-P	AGA-R	GGT-G	GTT-V	AAT-N	GGT-G	AGA-R	ATT-I	TCT-S	CCG-P	GAA-E	CGT-R	GTA-V	GTG-V	GCA-A	CCT-P	AGA-R	GCT-A	ATG-M	TGT-C	GTT-V	TTT-F	GAT-D	GTC-V
346	FG-O314	French Guiana	PlasmoDB	ACA-T	CCA-P	TTT-F	GGT-G	GAT-D	ATT-I	TGC-C	AAT-N	ACA-T	ATG-M	ACC-T	AAA-K	GCT-A	TTT-F	TTA-L	TAC-Y	TTT-F	GGT-G	ACT-T	AGA-R	GAT-D	AGT-S	CCT-P	AGA-R	GGT-G	GTT-V	AAT-N	GGT-G	AGA-R	ATT-I	TCT-S	CCG-P	GAA-E	CGT-R	GTA-V	GTG-V	GCA-A	CCT-P	AGA-R	GCT-A	ATG-M	TGT-C	GTT-V	TTT-F	GAT-D	GTC-V
347	FG-P164-C	French Guiana	PlasmoDB	ACA-T	CCA-P	TTT-F	GGT-G	GAT-D	ATT-I	TGC-C	AAT-N	ACA-T	ATG-M	ACC-T	AAA-K	GCT-A	TTT-F	TTA-L	TAC-Y	TTT-F	GGT-G	ACT-T	AGA-R	GAT-D	AGT-S	CCT-P	AGA-R	GGT-G	GTT-V	AAT-N	GGT-G	AGA-R	ATT-I	TCT-S	CCG-P	GAA-E	CGT-R	GTA-V	GTG-V	GCA-A	CCT-P	AGA-R	GCT-A	ATG-M	TGT-C	GTT-V	TTT-F	GAT-D	GTC-V
348	FG-P167-B	French Guiana	PlasmoDB	AAA-K	CCA-P	TTT-F	GGT-G	GAT-D	ATT-I	TGC-C	AAT-N	ACA-T	ATG-M	ACC-T	AAA-K	GCT-A	TTT-F	TTA-L	TAC-Y	TTT-F	GGT-G	ACT-T	AGA-R	GAT-D	AGT-S	CCT-P	AGA-R	GGT-G	GTT-V	AAT-N	GGT-G	AGA-R	ATT-I	TCT-S	CCG-P	GAA-E	CGT-R	GTA-V	GTG-V	GCA-A	CCT-P	AGA-R	GCT-A	ATG-M	TGT-C	GTT-V	TTT-F	GAT-D	GTC-V
349	FG-P237-C	French Guiana	PlasmoDB	ACA-T	CCA-P	TTT-F	GGT-G	GAT-D	ATT-I	TGC-C	AAT-N	ACA-T	ATG-M	ACC-T	AAA-K	GCT-A	TTT-F	TTA-L	TAC-Y	TTT-F	GGT-G	ACT-T	AGA-R	GAT-D	AGT-S	CCT-P	AGA-R	GGT-G	GTT-V	AAT-N	GGT-G	AGA-R	ATT-I	TCT-S	CCG-P	GAA-E	CGT-R	GTA-V	GTG-V	GCA-A	CCT-P	AGA-R	GCT-A	ATG-M	TGT-C	GTT-V	TTT-F	GAT-D	GTC-V
350	FG-P241-D	French Guiana	PlasmoDB	ACA-T	CCA-P	TTT-F	GGT-G	GAT-D	ATT-I	TGC-C	AAT-N	ACA-T	ATG-M	ACC-T	AAA-K	GCT-A	TTT-F	TTA-L	TAC-Y	TTT-F	GGT-G	ACT-T	AGA-R	GAT-D	AGT-S	CCT-P	AGA-R	GGT-G	GTT-V	AAT-N	GGT-G	AGA-R	ATT-I	TCT-S	CCG-P	GAA-E	CGT-R	GTA-V	GTG-V	GCA-A	CCT-P	AGA-R	GCT-A	ATG-M	TGT-C	GTT-V	TTT-F	GAT-D	GTC-V
351	FG-PS103	French Guiana	PlasmoDB	ACA-T	CCA-P	TTT-F	GGT-G	GAT-D	ATT-I	TGC-C	AAT-N	ACA-T	ATG-M	ACC-T	AAA-K	GCT-A	TTT-F	TTA-L	TAC-Y	TTT-F	GGT-G	ACT-T	AGA-R	GAT-D	AGT-S	CCT-P	AGA-R	GGT-G	GTT-V	AAT-N	GGT-G	AGA-R	ATT-I	TCT-S	CCG-P	GAA-E	CGT-R	GTA-V	GTG-V	GCA-A	CCT-P	AGA-R	GCT-A	ATG-M	TGT-C	GTT-V	TTT-F	GAT-D	GTC-V
352	FG-PS122_G11	French Guiana	PlasmoDB	AAA-K	CCA-P	TTT-F	GGT-G	GAT-D	ATT-I	TGC-C	AAT-N	ACA-T	ATG-M	ACC-T	AAA-K	GCT-A	TTT-F	TTA-L	TAC-Y	TTT-F	GGT-G	ACT-T	AGA-R	GAT-D	AGT-S	CCT-P	AGA-R	GGT-G	GTT-V	AAT-N	GGT-G	AGA-R	ATT-I	TCT-S	CCG-P	GAA-E	CGT-R	GTA-V	GTG-V	GCA-A	CCT-P	AGA-R	GCT-A	ATG-M	TGT-C	GTT-V	TTT-F	GAT-D	GTC-V
353	GAM-BM_0008	Gambia	PlasmoDB	ACA-T	CCA-P	TTT-F	GGT-G	GAT-D	ATT-I	TGC-C	AAT-N	ACA-T	ATG-M	ACC-T	AAA-K	GCT-A	TTT-F	TTA-L	TAC-Y	TTT-F	GGT-G	ACT-T	AGA-R	GAT-D	AGT-S	CCT-P	AGA-R	GGT-G	GTT-V	AAT-N	GGT-G	AGA-R	ATT-I	TCT-S	CCG-P	GAA-E	CGT-R	GTA-V	GTG-V	GCA-A	CCT-P	AGA-R	GCT-A	ATG-M	TGT-C	GTT-V	TTT-F	GAT-D	GTC-V
354	GAM-BM_0009	Gambia	PlasmoDB	AAA-K	CCA-P	TTT-F	GGT-G	GAT-D	ATT-I	TGC-C	AAT-N	ACA-T	ATG-M	ACC-T	AAA-K	GCT-A	TTT-F	TTA-L	TAC-Y	TTT-F	GGT-G	ACT-T	AGA-R	GAT-D	AGT-S	CCT-P	AGA-R	GGT-G	GTT-V	AAT-N	GGT-G	AGA-R	ATT-I	TCT-S	CCG-P	GAA-E	CGT-R	GTA-V	GTG-V	GCA-A	CCT-P	AGA-R	GCT-A	ATG-M	TGT-C	GTT-V	TTT-F	GAT-D	GTC-V
355	GAM-RV_3600	Gambia	PlasmoDB	ACA-T	CCA-P	TTT-F	GGT-G	GAT-D	ATT-I	TGC-C	AAT-N	ACA-T	ATG-M	ACC-T	AAA-K	GCT-A	TTT-F	TTA-L	TAC-Y	TTT-F	GGT-G	ACT-T	AGA-R	GAT-D	AGT-S	CCT-P	AGA-R	GGT-G	GTT-V	AAT-N	GGT-G	AGA-R	ATT-I	TCT-S	CCG-P	GAA-E	CGT-R	GTA-V	GTG-V	GCA-A	CCT-P	AGA-R	GCT-A	ATG-M	TGT-C	GTT-V	TTT-F	GAT-D	GTC-V
356	GAM-RV_3606	Gambia	PlasmoDB	ACA-T	CCA-P	TTT-F	GGT-G	GAT-D	ATT-I	TGC-C	AAT-N	ACA-T	ATG-M	ACC-T	AAA-K	GCT-A	TTT-F	TTA-L	TAC-Y	TTT-F	GGT-G	ACT-T	AGA-R	GAT-D	AGT-S	CCT-P	AGA-R	GGT-G	GTT-V	AAT-N	GGT-G	AGA-R	ATT-I	TCT-S	CCG-P	GAA-E	CGT-R	GTA-V	GTG-V	GCA-A	CCT-P	AGA-R	GCT-A	ATG-M	TGT-C	GTT-V	TTT-F	GAT-D	GTC-V
357	GAM-RV_3610	Gambia	PlasmoDB	ACA-T	CCA-P	TTT-F	GGT-G	GAT-D	ATT-I	TGC-C	AAT-N	ACA-T	ATG-M	ACC-T	AAA-K	GCT-A	TTT-F	TTA-L	TAC-Y	TTT-F	GGT-G	ACT-T	AGA-R	GAT-D	AGT-S	CCT-P	AGA-R	GGT-G	GTT-V	AAT-N	GGT-G	AGA-R	ATT-I	TCT-S	CCG-P	GAA-E	CGT-R	GTA-V	GTG-V	GCA-A	CCT-P	AGA-R	GCT-A	ATG-M	TGT-C	GTT-V	TTT-F	GAT-D	GTC-V
358	GAM-RV_3611	Gambia	PlasmoDB	AAA-K	CCA-P	TTT-F	GGT-G	GAT-D	ATT-I	TGC-C	AAT-N	ACA-T	ATG-M	ACC-T	AAA-K	GCT-A	TTT-F	TTA-L	TAC-Y	TTT-F	GGT-G	ACT-T	AGA-R	GAT-D	AGT-S	CCT-P	AGA-R	GGT-G	GTT-V	AAT-N	GGT-G	AGA-R	ATT-I	TCT-S	CCG-P	GAA-E	CGT-R	GTA-V	GTG-V	GCA-A	CCT-P	AGA-R	GCT-A	ATG-M	TGT-C	GTT-V	TTT-F	GAT-D	GTC-V
359	GAM-RV_3630	Gambia	PlasmoDB	AAA-K	CCA-P	TTT-F	GGT-G	GAT-D	ATT-I	TGC-C	AAT-N	ACA-T	ATG-M	ACC-T	AAA-K	GCT-A	TTT-F	TTA-L	TAC-Y	TTT-F	GGT-G	ACT-T	AGA-R	GAT-D	AGT-S	CCT-P	AGA-R	GGT-G	GTT-V	AAT-N	GGT-G	AGA-R	ATT-I	TCT-S	CCG-P	GAA-E	CGT-R	GTA-V	GTG-V	GCA-A	CCT-P	AGA-R	GCT-A	ATG-M	TGT-C	GTT-V	TTT-F	GAT-D	GTC-V
360	GAM-RV_3635	Gambia	PlasmoDB	ACA-T	CCA-P	TTT-F	GGT-G	GAT-D	ATT-I	TGC-C	AAT-N	ACA-T	ATG-M	ACC-T	AAA-K	GCT-A	TTT-F	TTA-L	TAC-Y	TTT-F	GGT-G	ACT-T	AGA-R	GAT-D	AGT-S	CCT-P	AGA-R	GGT-G	GTT-V	AAT-N	GGT-G	AGA-R	ATT-I	TCT-S	CCG-P	GAA-E	CGT-R	GTA-V	GTG-V	GCA-A	CCT-P	AGA-R	GCT-A	ATG-M	TGT-C	GTT-V	TTT-F	GAT-D	GTC-V
361	GAM-RV_3637	Gambia	PlasmoDB	AAA-K	CCA-P	TTT-F	GGT-G	GAT-D	ATT-I	TGC-C	AAT-N	ACA-T	ATG-M	ACC-T	AAA-K	GCT-A	TTT-F	TTA-L	TAC-Y	TTT-F	GGT-G	ACT-T	AGA-R	GAT-D	AGT-S	CCT-P	AGA-R	GGT-G	GTT-V	AAT-N	GGT-G	AGA-R	ATT-I	TCT-S	CCG-P	GAA-E	CGT-R	GTA-V	GTG-V	GCA-A	CCT-P	AGA-R	GCT-A	ATG-M	TGT-C	GTT-V	TTT-F	GAT-D	GTC-V
362	GAM-RV_3642	Gambia	PlasmoDB	ACA-T	CCA-P	TTT-F	GGT-G	GAT-D	ATT-I	TGC-C	AAT-N	ACA-T	ATG-M	ACC-T	AAA-K	GCT-A	TTT-F	TTA-L	TAC-Y	TTT-F	GGT-G	ACT-T	AGA-R	GAT-D	AGT-S	CCT-P	AGA-R	GGT-G	GTT-V	AAT-N	GGT-G	AGA-R	ATT-I	TCT-S	CCG-P	GAA-E	CGT-R	GTA-V	GTG-V	GCA-A	CCT-P	AGA-R	GCT-A	ATG-M	TGT-C	GTT-V	TTT-F	GAT-D	GTC-V
363	GAM-RV_3650	Gambia	PlasmoDB	ACA-T	CCA-P	TTT-F	GGT-G	GAT-D	ATT-I	TGC-C	AAT-N	ACA-T	ATG-M	ACC-T	AAA-K	GCT-A	TTT-F	TTA-L	TAC-Y	TTT-F	GGT-G	ACT-T	AGA-R	GAT-D	AGT-S	CCT-P	AGA-R	GGT-G	GTT-V	AAT-N	GGT-G	AGA-R	ATT-I	TCT-S	CCG-P	GAA-E	CGT-R	GTA-V	GTG-V	GCA-A	CCT-P	AGA-R	GCT-A	ATG-M	TGT-C	GTT-V	TTT-F	GAT-D	GTC-V
364	GAM-RV_3655	Gambia	PlasmoDB	ACA-T	CCA-P	TTT-F	GGT-G	GAT-D	ATT-I	TGC-C	AAT-N	ACA-T	ATG-M	ACC-T	AAA-K	GCT-A	TTT-F	TTA-L	TAC-Y	TTT-F	GGT-G	ACT-T	AGA-R	GAT-D	AGT-S	CCT-P	AGA-R	GGT-G	GTT-V	AAT-N	GGT-G	AGA-R	ATT-I	TCT-S	CCG-P	GAA-E	CGT-R	GTA-V	GTG-V	GCA-A	CCT-P	AGA-R	GCT-A	ATG-M	TGT-C	GTT-V	TTT-F	GAT-D	GTC-V
365	GAM-RV_3671	Gambia	PlasmoDB	AAA-K	CCA-P	TTT-F	GGT-G	GAT-D	ATT-I	TGC-C	AAT-N	ACA-T	ATG-M	ACC-T	AAA-K	GCT-A	TTT-F	TTA-L	TAC-Y	TTT-F	GGT-G	ACT-T	AGA-R	GAT-D	AGT-S	CCT-P	AGA-R	GGT-G	GTT-V	AAT-N	GGT-G	AGA-R	ATT-I	TCT-S	CCG-P	GAA-E	CGT-R	GTA-V	GTG-V	GCA-A	CCT-P	AGA-R	GCT-A	ATG-M	TGT-C	GTT-V	TTT-F	GAT-D	GTC-V
366	GAM-RV_3672	Gambia	PlasmoDB	AAA-K	CCA-P	TTT-F	GGT-G	GAT-D	ATT-I	TGC-C	AAT-N	ACA-T	ATG-M	ACC-T	AAA-K	GCT-A	TTT-F	TTA-L	TAC-Y	TTT-F	GGT-G	ACT-T	AGA-R	GAT-D	AGT-S	CCT-P	AGA-R	GGT-G	GTT-V	AAT-N	GGT-G	AGA-R	ATT-I	TCT-S	CCG-P	GAA-E	CGT-R	GTA-V	GTG-V	GCA-A	CCT-P	AGA-R	GCT-A	ATG-M	TGT-C	GTT-V	TTT-F	GAT-D	GTC-V
367	GAM-RV_3673	Gambia	PlasmoDB	AAA-K	CCA-P	TTT-F	GGT-G	GAT-D	ATT-I	TGC-C	AAT-N	ACA-T	ATG-M	ACC-T	AAA-K	GCT-A	TTT-F	TTA-L	TAC-Y	TTT-F	GGT-G	ACT-T	AGA-R	GAT-D	AGT-S	CCT-P	AGA-R	GGT-G	GTT-V	AAT-N	GGT-G	AGA-R	ATT-I	TCT-S	CCG-P	GAA-E	CGT-R	GTA-V	GTG-V	GCA-A	CCT-P	AGA-R	GCT-A	ATG-M	TGT-C	GTT-V	TTT-F	GAT-D	GTC-V
368	GAM-RV_3675	Gambia	PlasmoDB	AAT-N	CCA-P	TTT-F	GGT-G	GAT-D	ATT-I	TGC-C	AAT-N	ACA-T	ATG-M	ACC-T	AAA-K	GCT-A	TTT-F	TTA-L	TAC-Y	TTT-F	GGT-G	ACT-T	AGA-R	GAT-D	AGT-S	CCT-P	AGA-R	GGT-G	GTT-V	AAT-N	GGT-G	AGA-R	ATT-I	TCT-S	CCG-P	GAA-E	CGT-R	GTA-V	GTG-V	GCA-A	CCT-P	AGA-R	GCT-A	ATG-M	TGT-C	GTT-V	TTT-F	GAT-D	GTC-V
369	GAM-RV_3687	Gambia	PlasmoDB	ACA-T	CCA-P	TTT-F	GGT-G	GAT-D	ATT-I	TGC-C	AAT-N	ACA-T	ATG-M	ACC-T	AAA-K	GCT-A	TTT-F	TTA-L	TAC-Y	TTT-F	GGT-G	ACT-T	AGA-R	GAT-D	AGT-S	CCT-P	AGA-R	GGT-G	GTT-V	AAT-N	GGT-G	AGA-R	ATT-I	TCT-S	CCG-P	GAA-E	CGT-R	GTA-V	GTG-V	GCA-A	CCT-P	AGA-R	GCT-A	ATG-M	TGT-C	GTT-V	TTT-F	GAT-D	GTC-V
370	GAM-RV_3695	Gambia	PlasmoDB	AAA-K	CCA-P	TTT-F	GGT-G	GAT-D	ATT-I	TGC-C	AAT-N	ACA-T	ATG-M	ACC-T	AAA-K	GCT-A	TTT-F	TTA-L	TAC-Y	TTT-F	GGT-G	ACT-T	AGA-R	GAT-D	AGT-S	CCT-P	AGA-R	GGT-G	GTT-V	AAT-N	GGT-G	AGA-R	ATT-I	TCT-S	CCG-P	GAA-E	CGT-R	GTA-V	GTG-V	GCA-A	CCT-P	AGA-R	GCT-A	ATG-M	TGT-C	GTT-V	TTT-F	GAT-D	GTC-V
371	GAM-RV_3696	Gambia	PlasmoDB	ACA-T	CCA-P	TTT-F	GGT-G	GAT-D	ATT-I	TGC-C	AAT-N	ACA-T	ATG-M	ACC-T	AAA-K	GCT-A	TTT-F	TTA-L	TAC-Y	TTT-F	GGT-G	ACT-T	AGA-R	GAT-D	AGT-S	CCT-P	AGA-R	GGT-G	GTT-V	AAT-N	GGT-G	AGA-R	ATT-I	TCT-S	CCG-P	GAA-E	CGT-R	GTA-V	GTG-V	GCA-A	CCT-P	AGA-R	GCT-A	ATG-M	TGT-C	GTT-V	TTT-F	GAT-D	GTC-V
372	GAM-RV_3701	Gambia	PlasmoDB	AAT-N	CCA-P	TTT-F	GGT-G	GAT-D	ATT-I	TGC-C	AAT-N	ACA-T	ATG-M	ACC-T	AAA-K	GCT-A	TTT-F	TTA-L	TAC-Y	TTT-F	GGT-G	ACT-T	AGA-R	GAT-D	AGT-S	CCT-P	AGA-R	GGT-G	GTT-V	AAT-N	GGT-G	AGA-R	ATT-I	TCT-S	CCG-P	GAA-E	CGT-R	GTA-V	GTG-V	GCA-A	CCT-P	AGA-R	GCT-A	ATG-M	TGT-C	GTT-V	TTT-F	GAT-D	GTC-V
373	GAM-RV_3702	Gambia	PlasmoDB	ACA-T	CCA-P	TTT-F	GGT-G	GAT-D	ATT-I	TGC-C	AAT-N	ACA-T	ATG-M	ACC-T	AAA-K	GCT-A	TTT-F	TTA-L	TAC-Y	TTT-F	GGT-G	ACT-T	AGA-R	GAT-D	AGT-S	CCT-P	AGA-R	GGT-G	GTT-V	AAT-N	GGT-G	AGA-R	ATT-I	TCT-S	CCG-P	GAA-E	CGT-R	GTA-V	GTG-V	GCA-A	CCT-P	AGA-R	GCT-A	ATG-M	TGT-C	GTT-V	TTT-F	GAT-D	GTC-V
374	GAM-RV_3703	Gambia	PlasmoDB	AAA-K	CCA-P	TTT-F	GGT-G	GAT-D	ATT-I	TGC-C	AAT-N	ACA-T	ATG-M	ACC-T	AAA-K	GCT-A	TTT-F	TTA-L	TAC-Y	TTT-F	GGT-G	ACT-T	AGA-R	GAT-D	AGT-S	CCT-P	AGA-R	GGT-G	GTT-V	AAT-N	GGT-G	AGA-R	ATT-I	TCT-S	CCG-P	GAA-E	CGT-R	GTA-V	GTG-V	GCA-A	CCT-P	AGA-R	GCT-A	ATG-M	TGT-C	GTT-V	TTT-F	GAT-D	GTC-V
375	GAM-RV_3708	Gambia	PlasmoDB	AAA-K	CCA-P	TTT-F	GGT-G	GAT-D	ATT-I	TGC-C	AAT-N	ACA-T	ATG-M	ACC-T	AAA-K	GCT-A	TTT-F	TTA-L	TAC-Y	TTT-F	GGT-G	ACT-T	AGA-R	GAT-D	AGT-S	CCT-P	AGA-R	GGT-G	GTT-V	AAT-N	GGT-G	AGA-R	ATT-I	TCT-S	CCG-P	GAA-E	CGT-R	GTA-V	GTG-V	GCA-A	CCT-P	AGA-R	GCT-A	ATG-M	TGT-C	GTT-V	TTT-F	GAT-D	GTC-V
376	GAM-RV_3714	Gambia	PlasmoDB	ACA-T	CCA-P	TTT-F	GGT-G	GAT-D	ATT-I	TGC-C	AAT-N	ACA-T	ATG-M	ACC-T	AAA-K	GCT-A	TTT-F	TTA-L	TAC-Y	TTT-F	GGT-G	ACT-T	AGA-R	GAT-D	AGT-S	CCT-P	AGA-R	GGT-G	GTT-V	AAT-N	GGT-G	AGA-R	ATT-I	TCT-S	CCG-P	GAA-E	CGT-R	GTA-V	GTG-V	GCA-A	CCT-P	AGA-R	GCT-A	ATG-M	TGT-C	GTT-V	TTT-F	GAT-D	GTC-V
377	GAM-RV_3717	Gambia	PlasmoDB	ACA-T	CCA-P	TTT-F	GGT-G	GAT-D	ATT-I	TGC-C	AAT-N	ACA-T	ATG-M	ACC-T	AAA-K	GCT-A	TTT-F	TTA-L	TAC-Y	TTT-F	GGT-G	ACT-T	AGA-R	GAT-D	AGT-S	CCT-P	AGA-R	GGT-G	GTT-V	AAT-N	GGT-G	AGA-R	ATT-I	TCT-S	CCG-P	GAA-E	CGT-R	GTA-V	GTG-V	GCA-A	CCT-P	AGA-R	GCT-A	ATG-M	TGT-C	GTT-V	TTT-F	GAT-D	GTC-V
378	GAM-RV_3721	Gambia	PlasmoDB	AAA-K	CCA-P	TTT-F	GGT-G	GAT-D	ATT-I	TGC-C	AAT-N	ACA-T	ATG-M	ACC-T	AAA-K	GCT-A	TTT-F	TTA-L	TAC-Y	TTT-F	GGT-G	ACT-T	AGA-R	GAT-D	AGT-S	CCT-P	AGA-R	GGT-G	GTT-V	AAT-N	GGT-G	AGA-R	ATT-I	TCT-S	CCG-P	GAA-E	CGT-R	GTA-V	GTG-V	GCA-A	CCT-P	AGA-R	GCT-A	ATG-M	TGT-C	GTT-V	TTT-F	GAT-D	GTC-V
379	GAM-RV_3729	Gambia	PlasmoDB	ACA-T	CCA-P	TTT-F	GGT-G	GAT-D	ATT-I	TGC-C	AAT-N	ACA-T	ATG-M	ACC-T	AAA-K	GCT-A	TTT-F	TTA-L	TAC-Y	TTT-F	GGT-G	ACT-T	AGA-R	GAT-D	AGT-S	CCT-P	AGA-R	GGT-G	GTT-V	AAT-N	GGT-G	AGA-R	ATT-I	TCT-S	CCG-P	GAA-E	CGT-R	GTA-V	GTG-V	GCA-A	CCT-P	AGA-R	GCT-A	ATG-M	TGT-C	GTT-V	TTT-F	GAT-D	GTC-V
380	GAM-RV_3730	Gambia	PlasmoDB	AAA-K	CCA-P	TTT-F	GGT-G	GAT-D	ATT-I	TGC-C	AAT-N	ACA-T	ATG-M	ACC-T	AAA-K	GCT-A	TTT-F	TTA-L	TAC-Y	TTT-F	GGT-G	ACT-T	AGA-R	GAT-D	AGT-S	CCT-P	AGA-R	GGT-G	GTT-V	AAT-N	GGT-G	AGA-R	ATT-I	TCT-S	CCG-P	GAA-E	CGT-R	GTA-V	GTG-V	GCA-A	CCT-P	AGA-R	GCT-A	ATG-M	TGT-C	GTT-V	TTT-F	GAT-D	GTC-V
381	GAM-RV_3731	Gambia	PlasmoDB	AAA-K	CCA-P	TTT-F	GGT-G	GAT-D	ATT-I	TGC-C	AAT-N	ACA-T	ATG-M	ACC-T	AAA-K	GCT-A	TTT-F	TTA-L	TAC-Y	TTT-F	GGT-G	ACT-T	AGA-R	GAT-D	AGT-S	CCT-P	AGA-R	GGT-G	GTT-V	AAT-N	GGT-G	AGA-R	ATT-I	TCT-S	CCG-P	GAA-E	CGT-R	GTA-V	GTG-V	GCA-A	CCT-P	AGA-R	GCT-A	ATG-M	TGT-C	GTT-V	TTT-F	GAT-D	GTC-V
382	GAM-RV_3735	Gambia	PlasmoDB	AAT-N	CCA-P	TTT-F	GGT-G	GAT-D	ATT-I	TGC-C	AAT-N	ACA-T	ATG-M	ACC-T	AAA-K	GCT-A	TTT-F	TTA-L	TAC-Y	TTT-F	GGT-G	ACT-T	AGA-R	GAT-D	AGT-S	CCT-P	AGA-R	GGT-G	GTT-V	AAT-N	GGT-G	AGA-R	ATT-I	TCT-S	CCG-P	GAA-E	CGT-R	GTA-V	GTG-V	GCA-A	CCT-P	AGA-R	GCT-A	ATG-M	TGT-C	GTT-V	TTT-F	GAT-D	GTC-V
383	GAM-RV_3736	Gambia	PlasmoDB	AAT-N	CCA-P	TTT-F	GGT-G	GAT-D	ATT-I	TGC-C	AAT-N	ACA-T	ATG-M	ACC-T	AAA-K	GCT-A	TTT-F	TTA-L	TAC-Y	TTT-F	GGT-G	ACT-T	AGA-R	GAT-D	AGT-S	CCT-P	AGA-R	GGT-G	GTT-V	AAT-N	GGT-G	AGA-R	ATT-I	TCT-S	CCG-P	GAA-E	CGT-R	GTA-V	GTG-V	GCA-A	CCT-P	AGA-R	GCT-A	ATG-M	TGT-C	GTT-V	TTT-F	GAT-D	GTC-V
384	GAM-RV_3737	Gambia	PlasmoDB	ACA-T	CCA-P	TTT-F	GGT-G	GAT-D	ATT-I	TGC-C	AAT-N	ACA-T	ATG-M	ACC-T	AAA-K	GCT-A	TTT-F	TTA-L	TAC-Y	TTT-F	GGT-G	ACT-T	AGA-R	GAT-D	AGT-S	CCT-P	AGA-R	GGT-G	GTT-V	AAT-N	GGT-G	AGA-R	ATT-I	TCT-S	CCG-P	GAA-E	CGT-R	GTA-V	GTG-V	GCA-A	CCT-P	AGA-R	GCT-A	ATG-M	TGT-C	GTT-V	TTT-F	GAT-D	GTC-V
385	GAM-RV_3739	Gambia	PlasmoDB	ACA-T	CCA-P	TTT-F	GGT-G	GAT-D	ATT-I	TGC-C	AAT-N	ACA-T	ATG-M	ACC-T	AAA-K	GCT-A	TTT-F	TTA-L	TAC-Y	TTT-F	GGT-G	ACT-T	AGA-R	GAT-D	AGT-S	CCT-P	AGA-R	GGT-G	GTT-V	AAT-N	GGT-G	AGA-R	ATT-I	TCT-S	CCG-P	GAA-E	CGT-R	GTA-V	GTG-V	GCA-A	CCT-P	AGA-R	GCT-A	ATG-M	TGT-C	GTT-V	TTT-F	GAT-D	GTC-V
386	GAM-RV_3740	Gambia	PlasmoDB	AAA-K	CCA-P	TTT-F	GGT-G	GAT-D	ATT-I	TGC-C	AAT-N	ACA-T	ATG-M	ACC-T	AAA-K	GCT-A	TTT-F	TTA-L	TAC-Y	TTT-F	GGT-G	ACT-T	AGA-R	GAT-D	AGT-S	CCT-P	AGA-R	GGT-G	GTT-V	AAT-N	GGT-G	AGA-R	ATT-I	TCT-S	CCG-P	GAA-E	CGT-R	GTA-V	GTG-V	GCA-A	CCT-P	AGA-R	GCT-A	ATG-M	TGT-C	GTT-V	TTT-F	GAT-D	GTC-V
387	GAM-RV_3741	Gambia	PlasmoDB	AAA-K	CCA-P	TTT-F	GGT-G	GAT-D	ATT-I	TGC-C	AAT-N	ACA-T	ATG-M	ACC-T	AAA-K	GCT-A	TTT-F	TTA-L	TAC-Y	TTT-F	GGT-G	ACT-T	AGA-R	GAT-D	AGT-S	CCT-P	AGA-R	GGT-G	GTT-V	AAT-N	GGT-G	AGA-R	ATT-I	TCT-S	CCG-P	GAA-E	CGT-R	GTA-V	GTG-V	GCA-A	CCT-P	AGA-R	GCT-A	ATG-M	TGT-C	GTT-V	TTT-F	GAT-D	GTC-V
388	GAM-RV_3764	Gambia	PlasmoDB	AAA-K	CCA-P	TTT-F	GGT-G	GAT-D	ATT-I	TGC-C	AAT-N	ACA-T	ATG-M	ACC-T	AAA-K	GCT-A	TTT-F	TTA-L	TAC-Y	TTT-F	GGT-G	ACT-T	AGA-R	GAT-D	AGT-S	CCT-P	AGA-R	GGT-G	GTT-V	AAT-N	GGT-G	AGA-R	ATT-I	TCT-S	CCG-P	GAA-E	CGT-R	GTA-V	GTG-V	GCA-A	CCT-P	AGA-R	GCT-A	ATG-M	TGT-C	GTT-V	TTT-F	GAT-D	GTC-V
389	GAM-RV_3766	Gambia	PlasmoDB	AAA-K	CCA-P	TTT-F	GGT-G	GAT-D	ATT-I	TGC-C	AAT-N	ACA-T	ATG-M	ACC-T	AAA-K	GCT-A	TTT-F	TTA-L	TAC-Y	TTT-F	GGT-G	ACT-T	AGA-R	GAT-D	AGT-S	CCT-P	AGA-R	GGT-G	GTT-V	AAT-N	GGT-G	AGA-R	ATT-I	TCT-S	CCG-P	GAA-E	CGT-R	GTA-V	GTG-V	GCA-A	CCT-P	AGA-R	GCT-A	ATG-M	TGT-C	GTT-V	TTT-F	GAT-D	GTC-V
390	GAM-RV_3769	Gambia	PlasmoDB	ACA-T	CCA-P	TTT-F	GGT-G	GAT-D	ATT-I	TGC-C	AAT-N	ACA-T	ATG-M	ACC-T	AAA-K	GCT-A	TTT-F	TTA-L	TAC-Y	TTT-F	GGT-G	ACT-T	AGA-R	GAT-D	AGT-S	CCT-P	AGA-R	GGT-G	GTT-V	AAT-N	GGT-G	AGA-R	ATT-I	TCT-S	CCG-P	GAA-E	CGT-R	GTA-V	GTG-V	GCA-A	CCT-P	AGA-R	GCT-A	ATG-M	TGT-C	GTT-V	TTT-F	GAT-D	GTC-V
391	GAM-TRIPS_301	Gambia	PlasmoDB	ACA-T	CCA-P	TTT-F	GGT-G	GAT-D	ATT-I	TGC-C	AAT-N	ACA-T	ATG-M	ACC-T	AAA-K	GCT-A	TTT-F	TTA-L	TAC-Y	TTT-F	GGT-G	ACT-T	AGA-R	GAT-D	AGT-S	CCT-P	AGA-R	GGT-G	GTT-V	AAT-N	GGT-G	AGA-R	ATT-I	TCT-S	CCG-P	GAA-E	CGT-R	GTA-V	GTG-V	GCA-A	CCT-P	AGA-R	GCT-A	ATG-M	TGT-C	GTT-V	TTT-F	GAT-D	GTC-V
392	GAM-TRIPS_303	Gambia	PlasmoDB	AAA-K	CCA-P	TTT-F	GGT-G	GAT-D	ATT-I	TGC-C	AAT-N	ACA-T	ATG-M	ACC-T	AAA-K	GCT-A	TTT-F	TTA-L	TAC-Y	TTT-F	GGT-G	ACT-T	AGA-R	GAT-D	AGT-S	CCT-P	AGA-R	GGT-G	GTT-V	AAT-N	GGT-G	AGA-R	ATT-I	TCT-S	CCG-P	GAA-E	CGT-R	GTA-V	GTG-V	GCA-A	CCT-P	AGA-R	GCT-A	ATG-M	TGT-C	GTT-V	TTT-F	GAT-D	GTC-V
393	GAM-TRIPS_331	Gambia	PlasmoDB	AAA-K	CCA-P	TTT-F	GGT-G	GAT-D	ATT-I	TGC-C	AAT-N	ACA-T	ATG-M	ACC-T	AAA-K	GCT-A	TTT-F	TTA-L	TAC-Y	TTT-F	GGT-G	ACT-T	AGA-R	GAT-D	AGT-S	CCT-P	AGA-R	GGT-G	GTT-V	AAT-N	GGT-G	AGA-R	ATT-I	TCT-S	CCG-P	GAA-E	CGT-R	GTA-V	GTG-V	GCA-A	CCT-P	AGA-R	GCT-A	ATG-M	TGT-C	GTT-V	TTT-F	GAT-D	GTC-V
394	GAM-TRIPS_355	Gambia	PlasmoDB	AAA-K	CCA-P	TTT-F	GGT-G	GAT-D	ATT-I	TGC-C	AAT-N	ACA-T	ATG-M	ACC-T	AAA-K	GCT-A	TTT-F	TTA-L	TAC-Y	TTT-F	GGT-G	ACT-T	AGA-R	GAT-D	AGT-S	CCT-P	AGA-R	GGT-G	GTT-V	AAT-N	GGT-G	AGA-R	ATT-I	TCT-S	CCG-P	GAA-E	CGT-R	GTA-V	GTG-V	GCA-A	CCT-P	AGA-R	GCT-A	ATG-M	TGT-C	GTT-V	TTT-F	GAT-D	GTC-V
395	GAM-TRIPS_364	Gambia	PlasmoDB	AAA-K	CCA-P	TTT-F	GGT-G	GAT-D	ATT-I	TGC-C	AAT-N	ACA-T	ATG-M	ACC-T	AAA-K	GCT-A	TTT-F	TTA-L	TAC-Y	TTT-F	GGT-G	ACT-T	AGA-R	GAT-D	AGT-S	CCT-P	AGA-R	GGT-G	GTT-V	AAT-N	GGT-G	AGA-R	ATT-I	TCT-S	CCG-P	GAA-E	CGT-R	GTA-V	GTG-V	GCA-A	CCT-P	AGA-R	GCT-A	ATG-M	TGT-C	GTT-V	TTT-F	GAT-D	GTC-V
396	GAM-TRIPS_373	Gambia	PlasmoDB	AAA-K	CCA-P	TTT-F	GGT-G	GAT-D	ATT-I	TGC-C	AAT-N	ACA-T	ATG-M	ACC-T	AAA-K	GCT-A	TTT-F	TTA-L	TAC-Y	TTT-F	GGT-G	ACT-T	AGA-R	GAT-D	AGT-S	CCT-P	AGA-R	GGT-G	GTT-V	AAT-N	GGT-G	AGA-R	ATT-I	TCT-S	CCG-P	GAA-E	CGT-R	GTA-V	GTG-V	GCA-A	CCT-P	AGA-R	GCT-A	ATG-M	TGT-C	GTT-V	TTT-F	GAT-D	GTC-V
397	GAM-TRIPS_410	Gambia	PlasmoDB	AAA-K	CCA-P	TTT-F	GGT-G	GAT-D	ATT-I	TGC-C	AAT-N	ACA-T	ATG-M	ACC-T	AAA-K	GCT-A	TTT-F	TTA-L	TAC-Y	TTT-F	GGT-G	ACT-T	AGA-R	GAT-D	AGT-S	CCT-P	AGA-R	GGT-G	GTT-V	AAT-N	GGT-G	AGA-R	ATT-I	TCT-S	CCG-P	GAA-E	CGT-R	GTA-V	GTG-V	GCA-A	CCT-P	AGA-R	GCT-A	ATG-M	TGT-C	GTT-V	TTT-F	GAT-D	GTC-V
398	GAM-TRIPS_433	Gambia	PlasmoDB	ACA-T	CCA-P	TTT-F	GGT-G	GAT-D	ATT-I	TGC-C	AAT-N	ACA-T	ATG-M	ACC-T	AAA-K	GCT-A	TTT-F	TTA-L	TAC-Y	TTT-F	GGT-G	ACT-T	AGA-R	GAT-D	AGT-S	CCT-P	AGA-R	GGT-G	GTT-V	AAT-N	GGT-G	AGA-R	ATT-I	TCT-S	CCG-P	GAA-E	CGT-R	GTA-V	GTG-V	GCA-A	CCT-P	AGA-R	GCT-A	ATG-M	TGT-C	GTT-V	TTT-F	GAT-D	GTC-V
399	GAM-TRIPS_437	Gambia	PlasmoDB	ACA-T	CCA-P	TTT-F	GGT-G	GAT-D	ATT-I	TGC-C	AAT-N	ACA-T	ATG-M	ACC-T	AAA-K	GCT-A	TTT-F	TTA-L	TAC-Y	TTT-F	GGT-G	ACT-T	AGA-R	GAT-D	AGT-S	CCT-P	AGA-R	GGT-G	GTT-V	AAT-N	GGT-G	AGA-R	ATT-I	TCT-S	CCG-P	GAA-E	CGT-R	GTA-V	GTG-V	GCA-A	CCT-P	AGA-R	GCT-A	ATG-M	TGT-C	GTT-V	TTT-F	GAT-D	GTC-V
400	GAM-TRIPS_440	Gambia	PlasmoDB	ACA-T	CCA-P	TTT-F	GGT-G	GAT-D	ATT-I	TGC-C	AAT-N	ACA-T	ATG-M	ACC-T	AAA-K	GCT-A	TTT-F	TTA-L	TAC-Y	TTT-F	GGT-G	ACT-T	AGA-R	GAT-D	AGT-S	CCT-P	AGA-R	GGT-G	GTT-V	AAT-N	GGT-G	AGA-R	ATT-I	TCT-S	CCG-P	GAA-E	CGT-R	GTA-V	GTG-V	GCA-A	CCT-P	AGA-R	GCT-A	ATG-M	TGT-C	GTT-V	TTT-F	GAT-D	GTC-V
401	GAM-TRIPS_456	Gambia	PlasmoDB	AAA-K	CCA-P	TTT-F	GGT-G	GAT-D	ATT-I	TGC-C	AAT-N	ACA-T	ATG-M	ACC-T	AAA-K	GCT-A	TTT-F	TTA-L	TAC-Y	TTT-F	GGT-G	ACT-T	AGA-R	GAT-D	AGT-S	CCT-P	AGA-R	GGT-G	GTT-V	AAT-N	GGT-G	AGA-R	ATT-I	TCT-S	CCG-P	GAA-E	CGT-R	GTA-V	GTG-V	GCA-A	CCT-P	AGA-R	GCT-A	ATG-M	TGT-C	GTT-V	TTT-F	GAT-D	GTC-V
402	GAM-TRIPS_461	Gambia	PlasmoDB	AAA-K	CCA-P	TTT-F	GGT-G	GAT-D	ATT-I	TGC-C	AAT-N	ACA-T	ATG-M	ACC-T	AAA-K	GCT-A	TTT-F	TTA-L	TAC-Y	TTT-F	GGT-G	ACT-T	AGA-R	GAT-D	AGT-S	CCT-P	AGA-R	GGT-G	GTT-V	AAT-N	GGT-G	AGA-R	ATT-I	TCT-S	CCG-P	GAA-E	CGT-R	GTA-V	GTG-V	GCA-A	CCT-P	AGA-R	GCT-A	ATG-M	TGT-C	GTT-V	TTT-F	GAT-D	GTC-V
403	GAM-TRIPS_467	Gambia	PlasmoDB	AAA-K	CCA-P	TTT-F	GGT-G	GAT-D	ATT-I	TGC-C	AAT-N	ACA-T	ATG-M	ACC-T	AAA-K	GCT-A	TTT-F	TTA-L	TAC-Y	TTT-F	GGT-G	ACT-T	AGA-R	GAT-D	AGT-S	CCT-P	AGA-R	GGT-G	GTT-V	AAT-N	GGT-G	AGA-R	ATT-I	TCT-S	CCG-P	GAA-E	CGT-R	GTA-V	GTG-V	GCA-A	CCT-P	AGA-R	GCT-A	ATG-M	TGT-C	GTT-V	TTT-F	GAT-D	GTC-V
404	GAM-TRIPS_470	Gambia	PlasmoDB	AAA-K	CCA-P	TTT-F	GGT-G	GAT-D	ATT-I	TGC-C	AAT-N	ACA-T	ATG-M	ACC-T	AAA-K	GCT-A	TTT-F	TTA-L	TAC-Y	TTT-F	GGT-G	ACT-T	AGA-R	GAT-D	AGT-S	CCT-P	AGA-R	GGT-G	GTT-V	AAT-N	GGT-G	AGA-R	ATT-I	TCT-S	CCG-P	GAA-E	CGT-R	GTA-V	GTG-V	GCA-A	CCT-P	AGA-R	GCT-A	ATG-M	TGT-C	GTT-V	TTT-F	GAT-D	GTC-V
405	GAM-TRIPS_474	Gambia	PlasmoDB	AAA-K	CCA-P	TTT-F	GGT-G	GAT-D	ATT-I	TGC-C	AAT-N	ACA-T	ATG-M	ACC-T	AAA-K	GCT-A	TTT-F	TTA-L	TAC-Y	TTT-F	GGT-G	ACT-T	AGA-R	GAT-D	AGT-S	CCT-P	AGA-R	GGT-G	GTT-V	AAT-N	GGT-G	AGA-R	ATT-I	TCT-S	CCG-P	GAA-E	CGT-R	GTA-V	GTG-V	GCA-A	CCT-P	AGA-R	GCT-A	ATG-M	TGT-C	GTT-V	TTT-F	GAT-D	GTC-V
406	GAM-TRIPS_480	Gambia	PlasmoDB	ACA-T	CCA-P	TTT-F	GGT-G	GAT-D	ATT-I	TGC-C	AAT-N	ACA-T	ATG-M	ACC-T	AAA-K	GCT-A	TTT-F	TTA-L	TAC-Y	TTT-F	GGT-G	ACT-T	AGA-R	GAT-D	AGT-S	CCT-P	AGA-R	GGT-G	GTT-V	AAT-N	GGT-G	AGA-R	ATT-I	TCT-S	CCG-P	GAA-E	CGT-R	GTA-V	GTG-V	GCA-A	CCT-P	AGA-R	GCT-A	ATG-M	TGT-C	GTT-V	TTT-F	GAT-D	GTC-V
407	GAM-TRIPS_482	Gambia	PlasmoDB	ACA-T	CCA-P	TTT-F	GGT-G	GAT-D	ATT-I	TGC-C	AAT-N	ACA-T	ATG-M	ACC-T	AAA-K	GCT-A	TTT-F	TTA-L	TAC-Y	TTT-F	GGT-G	ACT-T	AGA-R	GAT-D	AGT-S	CCT-P	AGA-R	GGT-G	GTT-V	AAT-N	GGT-G	AGA-R	ATT-I	TCT-S	CCG-P	GAA-E	CGT-R	GTA-V	GTG-V	GCA-A	CCT-P	AGA-R	GCT-A	ATG-M	TGT-C	GTT-V	TTT-F	GAT-D	GTC-V
408	GAM-TRIPS_487	Gambia	PlasmoDB	ACA-T	CCA-P	TTT-F	GGT-G	GAT-D	ATT-I	TGC-C	AAT-N	ACA-T	ATG-M	ACC-T	AAA-K	GCT-A	TTT-F	TTA-L	TAC-Y	TTT-F	GGT-G	ACT-T	AGA-R	GAT-D	AGT-S	CCT-P	AGA-R	GGT-G	GTT-V	AAT-N	GGT-G	AGA-R	ATT-I	TCT-S	CCG-P	GAA-E	CGT-R	GTA-V	GTG-V	GCA-A	CCT-P	AGA-R	GCT-A	ATG-M	TGT-C	GTT-V	TTT-F	GAT-D	GTC-V
409	GAM-TRIPS_490	Gambia	PlasmoDB	ACA-T	CCA-P	TTT-F	GGT-G	GAT-D	ATT-I	TGC-C	AAT-N	ACA-T	ATG-M	ACC-T	AAA-K	GCT-A	TTT-F	TTA-L	TAC-Y	TTT-F	GGT-G	ACT-T	AGA-R	GAT-D	AGT-S	CCT-P	AGA-R	GGT-G	GTT-V	AAT-N	GGT-G	AGA-R	ATT-I	TCT-S	CCG-P	GAA-E	CGT-R	GTA-V	GTG-V	GCA-A	CCT-P	AGA-R	GCT-A	ATG-M	TGT-C	GTT-V	TTT-F	GAT-D	GTC-V
410	GAM-TRIPS_499	Gambia	PlasmoDB	ACA-T	CCA-P	TTT-F	GGT-G	GAT-D	ATT-I	TGC-C	AAT-N	ACA-T	ATG-M	ACC-T	AAA-K	GCT-A	TTT-F	TTA-L	TAC-Y	TTT-F	GGT-G	ACT-T	AGA-R	GAT-D	AGT-S	CCT-P	AGA-R	GGT-G	GTT-V	AAT-N	GGT-G	AGA-R	ATT-I	TCT-S	CCG-P	GAA-E	CGT-R	GTA-V	GTG-V	GCA-A	CCT-P	AGA-R	GCT-A	ATG-M	TGT-C	GTT-V	TTT-F	GAT-D	GTC-V
411	GAM-TRIPS_501	Gambia	PlasmoDB	AAA-K	CCA-P	TTT-F	GGT-G	GAT-D	ATT-I	TGC-C	AAT-N	ACA-T	ATG-M	ACC-T	AAA-K	GCT-A	TTT-F	TTA-L	TAC-Y	TTT-F	GGT-G	ACT-T	AGA-R	GAT-D	AGT-S	CCT-P	AGA-R	GGT-G	GTT-V	AAT-N	GGT-G	AGA-R	ATT-I	TCT-S	CCG-P	GAA-E	CGT-R	GTA-V	GTG-V	GCA-A	CCT-P	AGA-R	GCT-A	ATG-M	TGT-C	GTT-V	TTT-F	GAT-D	GTC-V
412	GAM-TRIPS_504	Gambia	PlasmoDB	AAA-K	CCA-P	TTT-F	GGT-G	GAT-D	ATT-I	TGC-C	AAT-N	ACA-T	ATG-M	ACC-T	AAA-K	GCT-A	TTT-F	TTA-L	TAC-Y	TTT-F	GGT-G	ACT-T	AGA-R	GAT-D	AGT-S	CCT-P	AGA-R	GGT-G	GTT-V	AAT-N	GGT-G	AGA-R	ATT-I	TCT-S	CCG-P	GAA-E	CGT-R	GTA-V	GTG-V	GCA-A	CCT-P	AGA-R	GCT-A	ATG-M	TGT-C	GTT-V	TTT-F	GAT-D	GTC-V
413	GAM-TRIPS_700	Gambia	PlasmoDB	ACA-T	CCA-P	TTT-F	GGT-G	GAT-D	ATT-I	TGC-C	AAT-N	ACA-T	ATG-M	ACC-T	AAA-K	GCT-A	TTT-F	TTA-L	TAC-Y	TTT-F	GGT-G	ACT-T	AGA-R	GAT-D	AGT-S	CCT-P	AGA-R	GGT-G	GTT-V	AAT-N	GGT-G	AGA-R	ATT-I	TCT-S	CCG-P	GAA-E	CGT-R	GTA-V	GTG-V	GCA-A	CCT-P	AGA-R	GCT-A	ATG-M	TGT-C	GTT-V	TTT-F	GAT-D	GTC-V
414	GAM-TRIPS_704	Gambia	PlasmoDB	ACA-T	CCA-P	TTT-F	GGT-G	GAT-D	ATT-I	TGC-C	AAT-N	ACA-T	ATG-M	ACC-T	AAA-K	GCT-A	TTT-F	TTA-L	TAC-Y	TTT-F	GGT-G	ACT-T	AGA-R	GAT-D	AGT-S	CCT-P	AGA-R	GGT-G	GTT-V	AAT-N	GGT-G	AGA-R	ATT-I	TCT-S	CCG-P	GAA-E	CGT-R	GTA-V	GTG-V	GCA-A	CCT-P	AGA-R	GCT-A	ATG-M	TGT-C	GTT-V	TTT-F	GAT-D	GTC-V
415	GAM-TRIPS_708	Gambia	PlasmoDB	AAA-K	CCA-P	TTT-F	GGT-G	GAT-D	ATT-I	TGC-C	AAT-N	ACA-T	ATG-M	ACC-T	AAA-K	GCT-A	TTT-F	TTA-L	TAC-Y	TTT-F	GGT-G	ACT-T	AGA-R	GAT-D	AGT-S	CCT-P	AGA-R	GGT-G	GTT-V	AAT-N	GGT-G	AGA-R	ATT-I	TCT-S	CCG-P	GAA-E	CGT-R	GTA-V	GTG-V	GCA-A	CCT-P	AGA-R	GCT-A	ATG-M	TGT-C	GTT-V	TTT-F	GAT-D	GTC-V
416	GAM-TRIPS_759	Gambia	PlasmoDB	AAT-N	CCA-P	TTT-F	GGT-G	GAT-D	ATT-I	TGC-C	AAT-N	ACA-T	ATG-M	ACC-T	AAA-K	GCT-A	TTT-F	TTA-L	TAC-Y	TTT-F	GGT-G	ACT-T	AGA-R	GAT-D	AGT-S	CCT-P	AGA-R	GGT-G	GTT-V	AAT-N	GGT-G	AGA-R	ATT-I	TCT-S	CCG-P	GAA-E	CGT-R	GTA-V	GTG-V	GCA-A	CCT-P	AGA-R	GCT-A	ATG-M	TGT-C	GTT-V	TTT-F	GAT-D	GTC-V
417	GH-GB4	Ghana	PlasmoDB	ACA-T	CCA-P	TTT-F	GGT-G	GAT-D	ATT-I	TGC-C	AAT-N	ACA-T	ATG-M	ACC-T	AAA-K	GCT-A	TTT-F	TTA-L	TAC-Y	TTT-F	GGT-G	ACT-T	AGA-R	GAT-D	AGT-S	CCT-P	AGA-R	GGT-G	GTT-V	AAT-N	GGT-G	AGA-R	ATT-I	TCT-S	CCG-P	GAA-E	CGT-R	GTA-V	GTG-V	GCA-A	CCT-P	AGA-R	GCT-A	ATG-M	TGT-C	GTT-V	TTT-F	GAT-D	GTC-V
418	HON-HB3	Honduras	PlasmoDB	ACA-T	CCA-P	TTT-F	GGT-G	GAT-D	ATT-I	TGC-C	AAT-N	ACA-T	ATG-M	ACC-T	AAA-K	GCT-A	TTT-F	TTA-L	TAC-Y	TTT-F	GGT-G	ACT-T	AGA-R	GAT-D	AGT-S	CCT-P	AGA-R	GGT-G	GTT-V	AAT-N	GGT-G	AGA-R	ATT-I	TCT-S	CCG-P	GAA-E	CGT-R	GTA-V	GTG-V	GCA-A	CCT-P	AGA-R	GCT-A	ATG-M	TGT-C	GTT-V	TTT-F	GAT-D	GTC-V
419	LA-Dd2-1	Laos	PlasmoDB	AAA-K	CCA-P	TTT-F	GGT-G	GAT-D	ATT-I	TGC-C	AAT-N	ACA-T	ATG-M	ACC-T	AAA-K	GCT-A	TTT-F	TTA-L	TAC-Y	TTT-F	GGT-G	ACT-T	AGA-R	GAT-D	AGT-S	CCT-P	AGA-R	GGT-G	GTT-V	AAT-N	GGT-G	AGA-R	ATT-I	TCT-S	CCG-P	GAA-E	CGT-R	GTA-V	GTG-V	GCA-A	CCT-P	AGA-R	GCT-A	ATG-M	TGT-C	GTT-V	TTT-F	GAT-D	GTC-V
420	LA-Dd2-2	Laos	PlasmoDB	AAA-K	CCA-P	TTT-F	GGT-G	GAT-D	ATT-I	TGC-C	AAT-N	ACA-T	ATG-M	ACC-T	AAA-K	GCT-A	TTT-F	TTA-L	TAC-Y	TTT-F	GGT-G	ACT-T	AGA-R	GAT-D	AGT-S	CCT-P	AGA-R	GGT-G	GTT-V	AAT-N	GGT-G	AGA-R	ATT-I	TCT-S	CCG-P	GAA-E	CGT-R	GTA-V	GTG-V	GCA-A	CCT-P	AGA-R	GCT-A	ATG-M	TGT-C	GTT-V	TTT-F	GAT-D	GTC-V
421	M-303.1	Mali	PlasmoDB	ACA-T	CCA-P	TTT-F	GGT-G	GAT-D	ATT-I	TGC-C	AAT-N	ACA-T	ATG-M	ACC-T	AAA-K	GCT-A	TTT-F	TTA-L	TAC-Y	TTT-F	GGT-G	ACT-T	AGA-R	GAT-D	AGT-S	CCT-P	AGA-R	GGT-G	GTT-V	AAT-N	GGT-G	AGA-R	ATT-I	TCT-S	CCG-P	GAA-E	CGT-R	GTA-V	GTG-V	GCA-A	CCT-P	AGA-R	GCT-A	ATG-M	TGT-C	GTT-V	TTT-F	GAT-D	GTC-V
422	M-309.1	Mali	PlasmoDB	ACA-T	CCA-P	TTT-F	GGT-G	GAT-D	ATT-I	TGC-C	AAT-N	ACA-T	ATG-M	ACC-T	AAA-K	GCT-A	TTT-F	TTA-L	TAC-Y	TTT-F	GGT-G	ACT-T	AGA-R	GAT-D	AGT-S	CCT-P	AGA-R	GGT-G	GTT-V	AAT-N	GGT-G	AGA-R	ATT-I	TCT-S	CCG-P	GAA-E	CGT-R	GTA-V	GTG-V	GCA-A	CCT-P	AGA-R	GCT-A	ATG-M	TGT-C	GTT-V	TTT-F	GAT-D	GTC-V
423	M-318.1	Mali	PlasmoDB	AAA-K	CCA-P	TTT-F	GGT-G	GAT-D	ATT-I	TGC-C	AAT-N	ACA-T	ATG-M	ACC-T	AAA-K	GCT-A	TTT-F	TTA-L	TAC-Y	TTT-F	GGT-G	ACT-T	AGA-R	GAT-D	AGT-S	CCT-P	AGA-R	GGT-G	GTT-V	AAT-N	GGT-G	AGA-R	ATT-I	TCT-S	CCG-P	GAA-E	CGT-R	GTA-V	GTG-V	GCA-A	CCT-P	AGA-R	GCT-A	ATG-M	TGT-C	GTT-V	TTT-F	GAT-D	GTC-V
424	M-326.1	Mali	PlasmoDB	AAA-K	CCA-P	TTT-F	GGT-G	GAT-D	ATT-I	TGC-C	AAT-N	ACA-T	ATG-M	ACC-T	AAA-K	GCT-A	TTT-F	TTA-L	TAC-Y	TTT-F	GGT-G	ACT-T	AGA-R	GAT-D	AGT-S	CCT-P	AGA-R	GGT-G	GTT-V	AAT-N	GGT-G	AGA-R	ATT-I	TCT-S	CCG-P	GAA-E	CGT-R	GTA-V	GTG-V	GCA-A	CCT-P	AGA-R	GCT-A	ATG-M	TGT-C	GTT-V	TTT-F	GAT-D	GTC-V
425	M-327.1	Mali	PlasmoDB	AAA-K	CCA-P	TTT-F	GGT-G	GAT-D	ATT-I	TGC-C	AAT-N	ACA-T	ATG-M	ACC-T	AAA-K	GCT-A	TTT-F	TTA-L	TAC-Y	TTT-F	GGT-G	ACT-T	AGA-R	GAT-D	AGT-S	CCT-P	AGA-R	GGT-G	GTT-V	AAT-N	GGT-G	AGA-R	ATT-I	TCT-S	CCG-P	GAA-E	CGT-R	GTA-V	GTG-V	GCA-A	CCT-P	AGA-R	GCT-A	ATG-M	TGT-C	GTT-V	TTT-F	GAT-D	GTC-V
426	M-365.1	Mali	PlasmoDB	AAT-N	CCA-P	TTT-F	GGT-G	GAT-D	ATT-I	TGC-C	AAT-N	ACA-T	ATG-M	ACC-T	AAA-K	GCT-A	TTT-F	TTA-L	TAC-Y	TTT-F	GGT-G	ACT-T	AGA-R	GAT-D	AGT-S	CCT-P	AGA-R	GGT-G	GTT-V	AAT-N	GGT-G	AGA-R	ATT-I	TCT-S	CCG-P	GAA-E	CGT-R	GTA-V	GTG-V	GCA-A	CCT-P	AGA-R	GCT-A	ATG-M	TGT-C	GTT-V	TTT-F	GAT-D	GTC-V
427	M-366.1	Mali	PlasmoDB	ACA-T	CCA-P	TTT-F	GGT-G	GAT-D	ATT-I	TGC-C	AAT-N	ACA-T	ATG-M	ACC-T	AAA-K	GCT-A	TTT-F	TTA-L	TAC-Y	TTT-F	GGT-G	ACT-T	AGA-R	GAT-D	AGT-S	CCT-P	AGA-R	GGT-G	GTT-V	AAT-N	GGT-G	AGA-R	ATT-I	TCT-S	CCG-P	GAA-E	CGT-R	GTA-V	GTG-V	GCA-A	CCT-P	AGA-R	GCT-A	ATG-M	TGT-C	GTT-V	TTT-F	GAT-D	GTC-V
428	M-377.1	Mali	PlasmoDB	ACA-T	CCA-P	TTT-F	GGT-G	GAT-D	ATT-I	TGC-C	AAT-N	ACA-T	ATG-M	ACC-T	AAA-K	GCT-A	TTT-F	TTA-L	TAC-Y	TTT-F	GGT-G	ACT-T	AGA-R	GAT-D	AGT-S	CCT-P	AGA-R	GGT-G	GTT-V	AAT-N	GGT-G	AGA-R	ATT-I	TCT-S	CCG-P	GAA-E	CGT-R	GTA-V	GTG-V	GCA-A	CCT-P	AGA-R	GCT-A	ATG-M	TGT-C	GTT-V	TTT-F	GAT-D	GTC-V
429	M-383.1	Mali	PlasmoDB	ACA-T	CCA-P	TTT-F	GGT-G	GAT-D	ATT-I	TGC-C	AAT-N	ACA-T	ATG-M	ACC-T	AAA-K	GCT-A	TTT-F	TTA-L	TAC-Y	TTT-F	GGT-G	ACT-T	AGA-R	GAT-D	AGT-S	CCT-P	AGA-R	GGT-G	GTT-V	AAT-N	GGT-G	AGA-R	ATT-I	TCT-S	CCG-P	GAA-E	CGT-R	GTA-V	GTG-V	GCA-A	CCT-P	AGA-R	GCT-A	ATG-M	TGT-C	GTT-V	TTT-F	GAT-D	GTC-V
430	M-397.1	Mali	PlasmoDB	AAA-K	CCA-P	TTT-F	GGT-G	GAT-D	ATT-I	TGC-C	AAT-N	ACA-T	ATG-M	ACC-T	AAA-K	GCT-A	TTT-F	TTA-L	TAC-Y	TTT-F	GGT-G	ACT-T	AGA-R	GAT-D	AGT-S	CCT-P	AGA-R	GGT-G	GTT-V	AAT-N	GGT-G	AGA-R	ATT-I	TCT-S	CCG-P	GAA-E	CGT-R	GTA-V	GTG-V	GCA-A	CCT-P	AGA-R	GCT-A	ATG-M	TGT-C	GTT-V	TTT-F	GAT-D	GTC-V
431	M-398.1	Mali	PlasmoDB	ACA-T	CCA-P	TTT-F	GGT-G	GAT-D	ATT-I	TGC-C	AAT-N	ACA-T	ATG-M	ACC-T	AAA-K	GCT-A	TTT-F	TTA-L	TAC-Y	TTT-F	GGT-G	ACT-T	AGA-R	GAT-D	AGT-S	CCT-P	AGA-R	GGT-G	GTT-V	AAT-N	GGT-G	AGA-R	ATT-I	TCT-S	CCG-P	GAA-E	CGT-R	GTA-V	GTG-V	GCA-A	CCT-P	AGA-R	GCT-A	ATG-M	TGT-C	GTT-V	TTT-F	GAT-D	GTC-V
432	M-58.1	Mali	PlasmoDB	AAA-K	CCA-P	TTT-F	GGT-G	GAT-D	ATT-I	TGC-C	AAT-N	ACA-T	ATG-M	ACC-T	AAA-K	GCT-A	TTT-F	TTA-L	TAC-Y	TTT-F	GGT-G	ACT-T	AGA-R	GAT-D	AGT-S	CCT-P	AGA-R	GGT-G	GTT-V	AAT-N	GGT-G	AGA-R	ATT-I	TCT-S	CCG-P	GAA-E	CGT-R	GTA-V	GTG-V	GCA-A	CCT-P	AGA-R	GCT-A	ATG-M	TGT-C	GTT-V	TTT-F	GAT-D	GTC-V
433	M-M113-A	Mali	PlasmoDB	ACA-T	CCA-P	TTT-F	GGT-G	GAT-D	ATT-I	TGC-C	AAT-N	ACA-T	ATG-M	ACC-T	AAA-K	GCT-A	TTT-F	TTA-L	TAC-Y	TTT-F	GGT-G	ACT-T	AGA-R	GAT-D	AGT-S	CCT-P	AGA-R	GGT-G	GTT-V	AAT-N	GGT-G	AGA-R	ATT-I	TCT-S	CCG-P	GAA-E	CGT-R	GTA-V	GTG-V	GCA-A	CCT-P	AGA-R	GCT-A	ATG-M	TGT-C	GTT-V	TTT-F	GAT-D	GTC-V
434	M-M219-D	Mali	PlasmoDB	AAA-K	CCA-P	TTT-F	GGT-G	GAT-D	ATT-I	TGC-C	AAT-N	ACA-T	ATG-M	ACC-T	AAA-K	GCT-A	TTT-F	TTA-L	TAC-Y	TTT-F	GGT-G	ACT-T	AGA-R	GAT-D	AGT-S	CCT-P	AGA-R	GGT-G	GTT-V	AAT-N	GGT-G	AGA-R	ATT-I	TCT-S	CCG-P	GAA-E	CGT-R	GTA-V	GTG-V	GCA-A	CCT-P	AGA-R	GCT-A	ATG-M	TGT-C	GTT-V	TTT-F	GAT-D	GTC-V
435	M-PS149	Mali	PlasmoDB	ACA-T	CCA-P	TTT-F	GGT-G	GAT-D	ATT-I	TGC-C	AAT-N	ACA-T	ATG-M	ACC-T	AAA-K	GCT-A	TTT-F	TTA-L	TAC-Y	TTT-F	GGT-G	ACT-T	AGA-R	GAT-D	AGT-S	CCT-P	AGA-R	GGT-G	GTT-V	AAT-N	GGT-G	AGA-R	ATT-I	TCT-S	CCG-P	GAA-E	CGT-R	GTA-V	GTG-V	GCA-A	CCT-P	AGA-R	GCT-A	ATG-M	TGT-C	GTT-V	TTT-F	GAT-D	GTC-V
436	M-PS170	Mali	PlasmoDB	ACA-T	CCA-P	TTT-F	GGT-G	GAT-D	ATT-I	TGC-C	AAT-N	ACA-T	ATG-M	ACC-T	AAA-K	GCT-A	TTT-F	TTA-L	TAC-Y	TTT-F	GGT-G	ACT-T	AGA-R	GAT-D	AGT-S	CCT-P	AGA-R	GGT-G	GTT-V	AAT-N	GGT-G	AGA-R	ATT-I	TCT-S	CCG-P	GAA-E	CGT-R	GTA-V	GTG-V	GCA-A	CCT-P	AGA-R	GCT-A	ATG-M	TGT-C	GTT-V	TTT-F	GAT-D	GTC-V
437	M-PS183	Mali	PlasmoDB	ACA-T	CCA-P	TTT-F	GGT-G	GAT-D	ATT-I	TGC-C	AAT-N	ACA-T	ATG-M	ACC-T	AAA-K	GCT-A	TTT-F	TTA-L	TAC-Y	TTT-F	GGT-G	ACT-T	AGA-R	GAT-D	AGT-S	CCT-P	AGA-R	GGT-G	GTT-V	AAT-N	GGT-G	AGA-R	ATT-I	TCT-S	CCG-P	GAA-E	CGT-R	GTA-V	GTG-V	GCA-A	CCT-P	AGA-R	GCT-A	ATG-M	TGT-C	GTT-V	TTT-F	GAT-D	GTC-V
438	M-PS186	Mali	PlasmoDB	AAA-K	CCA-P	TTT-F	GGT-G	GAT-D	ATT-I	TGC-C	AAT-N	ACA-T	ATG-M	ACC-T	AAA-K	GCT-A	TTT-F	TTA-L	TAC-Y	TTT-F	GGT-G	ACT-T	AGA-R	GAT-D	AGT-S	CCT-P	AGA-R	GGT-G	GTT-V	AAT-N	GGT-G	AGA-R	ATT-I	TCT-S	CCG-P	GAA-E	CGT-R	GTA-V	GTG-V	GCA-A	CCT-P	AGA-R	GCT-A	ATG-M	TGT-C	GTT-V	TTT-F	GAT-D	GTC-V
439	M-PS189	Mali	PlasmoDB	ACA-T	CCA-P	TTT-F	GGT-G	GAT-D	ATT-I	TGC-C	AAT-N	ACA-T	ATG-M	ACC-T	AAA-K	GCT-A	TTT-F	TTA-L	TAC-Y	TTT-F	GGT-G	ACT-T	AGA-R	GAT-D	AGT-S	CCT-P	AGA-R	GGT-G	GTT-V	AAT-N	GGT-G	AGA-R	ATT-I	TCT-S	CCG-P	GAA-E	CGT-R	GTA-V	GTG-V	GCA-A	CCT-P	AGA-R	GCT-A	ATG-M	TGT-C	GTT-V	TTT-F	GAT-D	GTC-V
440	M-PS206_E11	Mali	PlasmoDB	AAA-K	CCA-P	TTT-F	GGT-G	GAT-D	ATT-I	TGC-C	AAT-N	ACA-T	ATG-M	ACC-T	AAA-K	GCT-A	TTT-F	TTA-L	TAC-Y	TTT-F	GGT-G	ACT-T	AGA-R	GAT-D	AGT-S	CCT-P	AGA-R	GGT-G	GTT-V	AAT-N	GGT-G	AGA-R	ATT-I	TCT-S	CCG-P	GAA-E	CGT-R	GTA-V	GTG-V	GCA-A	CCT-P	AGA-R	GCT-A	ATG-M	TGT-C	GTT-V	TTT-F	GAT-D	GTC-V
441	M-PS250	Mali	PlasmoDB	ACA-T	CCA-P	TTT-F	GGT-G	GAT-D	ATT-I	TGC-C	AAT-N	ACA-T	ATG-M	ACC-T	AAA-K	GCT-A	TTT-F	TTA-L	TAC-Y	TTT-F	GGT-G	ACT-T	AGA-R	GAT-D	AGT-S	CCT-P	AGA-R	GGT-G	GTT-V	AAT-N	GGT-G	AGA-R	ATT-I	TCT-S	CCG-P	GAA-E	CGT-R	GTA-V	GTG-V	GCA-A	CCT-P	AGA-R	GCT-A	ATG-M	TGT-C	GTT-V	TTT-F	GAT-D	GTC-V
442	M-SEV2_H5	Mali	PlasmoDB	AAA-K	CCA-P	TTT-F	GGT-G	GAT-D	ATT-I	TGC-C	AAT-N	ACA-T	ATG-M	ACC-T	AAA-K	GCT-A	TTT-F	TTA-L	TAC-Y	TTT-F	GGT-G	ACT-T	AGA-R	GAT-D	AGT-S	CCT-P	AGA-R	GGT-G	GTT-V	AAT-N	GGT-G	AGA-R	ATT-I	TCT-S	CCG-P	GAA-E	CGT-R	GTA-V	GTG-V	GCA-A	CCT-P	AGA-R	GCT-A	ATG-M	TGT-C	GTT-V	TTT-F	GAT-D	GTC-V
443	SEN-SenT001.07	Senegal	PlasmoDB	AAA-K	CCA-P	TTT-F	GGT-G	GAT-D	ATT-I	TGC-C	AAT-N	ACA-T	ATG-M	ACC-T	AAA-K	GCT-A	TTT-F	TTA-L	TAC-Y	TTT-F	GGT-G	ACT-T	AGA-R	GAT-D	AGT-S	CCT-P	AGA-R	GGT-G	GTT-V	AAT-N	GGT-G	AGA-R	ATT-I	TCT-S	CCG-P	GAA-E	CGT-R	GTA-V	GTG-V	GCA-A	CCT-P	AGA-R	GCT-A	ATG-M	TGT-C	GTT-V	TTT-F	GAT-D	GTC-V
444	SEN-SenT001.08	Senegal	PlasmoDB	AAA-K	CCA-P	TTT-F	GGT-G	GAT-D	ATT-I	TGC-C	AAT-N	ACA-T	ATG-M	ACC-T	AAA-K	GCT-A	TTT-F	TTA-L	TAC-Y	TTT-F	GGT-G	ACT-T	AGA-R	GAT-D	AGT-S	CCT-P	AGA-R	GGT-G	GTT-V	AAT-N	GGT-G	AGA-R	ATT-I	TCT-S	CCG-P	GAA-E	CGT-R	GTA-V	GTG-V	GCA-A	CCT-P	AGA-R	GCT-A	ATG-M	TGT-C	GTT-V	TTT-F	GAT-D	GTC-V
445	SEN-SenT002.07	Senegal	PlasmoDB	ACA-T	CCA-P	TTT-F	GGT-G	GAT-D	ATT-I	TGC-C	AAT-N	ACA-T	ATG-M	ACC-T	AAA-K	GCT-A	TTT-F	TTA-L	TAC-Y	TTT-F	GGT-G	ACT-T	AGA-R	GAT-D	AGT-S	CCT-P	AGA-R	GGT-G	GTT-V	AAT-N	GGT-G	AGA-R	ATT-I	TCT-S	CCG-P	GAA-E	CGT-R	GTA-V	GTG-V	GCA-A	CCT-P	AGA-R	GCT-A	ATG-M	TGT-C	GTT-V	TTT-F	GAT-D	GTC-V
446	SEN-SenT002.09	Senegal	PlasmoDB	AAA-K	CCA-P	TTT-F	GGT-G	GAT-D	ATT-I	TGC-C	AAT-N	ACA-T	ATG-M	ACC-T	AAA-K	GCT-A	TTT-F	TTA-L	TAC-Y	TTT-F	GGT-G	ACT-T	AGA-R	GAT-D	AGT-S	CCT-P	AGA-R	GGT-G	GTT-V	AAT-N	GGT-G	AGA-R	ATT-I	TCT-S	CCG-P	GAA-E	CGT-R	GTA-V	GTG-V	GCA-A	CCT-P	AGA-R	GCT-A	ATG-M	TGT-C	GTT-V	TTT-F	GAT-D	GTC-V
447	SEN-SenT015.09	Senegal	PlasmoDB	AAA-K	CCA-P	TTT-F	GGT-G	GAT-D	ATT-I	TGC-C	AAT-N	ACA-T	ATG-M	ACC-T	AAA-K	GCT-A	TTT-F	TTA-L	TAC-Y	TTT-F	GGT-G	ACT-T	AGA-R	GAT-D	AGT-S	CCT-P	AGA-R	GGT-G	GTT-V	AAT-N	GGT-G	AGA-R	ATT-I	TCT-S	CCG-P	GAA-E	CGT-R	GTA-V	GTG-V	GCA-A	CCT-P	AGA-R	GCT-A	ATG-M	TGT-C	GTT-V	TTT-F	GAT-D	GTC-V
448	SEN-SenT018.09	Senegal	PlasmoDB	AAT-N	CCA-P	TTT-F	GGT-G	GAT-D	ATT-I	TGC-C	AAT-N	ACA-T	ATG-M	ACC-T	AAA-K	GCT-A	TTT-F	TTA-L	TAC-Y	TTT-F	GGT-G	ACT-T	AGA-R	GAT-D	AGT-S	CCT-P	AGA-R	GGT-G	GTT-V	AAT-N	GGT-G	AGA-R	ATT-I	TCT-S	CCG-P	GAA-E	CGT-R	GTA-V	GTG-V	GCA-A	CCT-P	AGA-R	GCT-A	ATG-M	TGT-C	GTT-V	TTT-F	GAT-D	GTC-V
449	SEN-SenT021.09	Senegal	PlasmoDB	ACA-T	CCA-P	TTT-F	GGT-G	GAT-D	ATT-I	TGC-C	AAT-N	ACA-T	ATG-M	ACC-T	AAA-K	GCT-A	TTT-F	TTA-L	TAC-Y	TTT-F	GGT-G	ACT-T	AGA-R	GAT-D	AGT-S	CCT-P	AGA-R	GGT-G	GTT-V	AAT-N	GGT-G	AGA-R	ATT-I	TCT-S	CCG-P	GAA-E	CGT-R	GTA-V	GTG-V	GCA-A	CCT-P	AGA-R	GCT-A	ATG-M	TGT-C	GTT-V	TTT-F	GAT-D	GTC-V
450	SEN-SenT022.09	Senegal	PlasmoDB	AAA-K	CCA-P	TTT-F	GGT-G	GAT-D	ATT-I	TGC-C	AAT-N	ACA-T	ATG-M	ACC-T	AAA-K	GCT-A	TTT-F	TTA-L	TAC-Y	TTT-F	GGT-G	ACT-T	AGA-R	GAT-D	AGT-S	CCT-P	AGA-R	GGT-G	GTT-V	AAT-N	GGT-G	AGA-R	ATT-I	TCT-S	CCG-P	GAA-E	CGT-R	GTA-V	GTG-V	GCA-A	CCT-P	AGA-R	GCT-A	ATG-M	TGT-C	GTT-V	TTT-F	GAT-D	GTC-V
451	SEN-SenT024.08	Senegal	PlasmoDB	ACA-T	CCA-P	TTT-F	GGT-G	GAT-D	ATT-I	TGC-C	AAT-N	ACA-T	ATG-M	ACC-T	AAA-K	GCT-A	TTT-F	TTA-L	TAC-Y	TTT-F	GGT-G	ACT-T	AGA-R	GAT-D	AGT-S	CCT-P	AGA-R	GGT-G	GTT-V	AAT-N	GGT-G	AGA-R	ATT-I	TCT-S	CCG-P	GAA-E	CGT-R	GTA-V	GTG-V	GCA-A	CCT-P	AGA-R	GCT-A	ATG-M	TGT-C	GTT-V	TTT-F	GAT-D	GTC-V
452	SEN-SenT029.09	Senegal	PlasmoDB	AAA-K	CCA-P	TTT-F	GGT-G	GAT-D	ATT-I	TGC-C	AAT-N	ACA-T	ATG-M	ACC-T	AAA-K	GCT-A	TTT-F	TTA-L	TAC-Y	TTT-F	GGT-G	ACT-T	AGA-R	GAT-D	AGT-S	CCT-P	AGA-R	GGT-G	GTT-V	AAT-N	GGT-G	AGA-R	ATT-I	TCT-S	CCG-P	GAA-E	CGT-R	GTA-V	GTG-V	GCA-A	CCT-P	AGA-R	GCT-A	ATG-M	TGT-C	GTT-V	TTT-F	GAT-D	GTC-V
453	SEN-SenT032.09	Senegal	PlasmoDB	ACA-T	CCA-P	TTT-F	GGT-G	GAT-D	ATT-I	TGC-C	AAT-N	ACA-T	ATG-M	ACC-T	AAA-K	GCT-A	TTT-F	TTA-L	TAC-Y	TTT-F	GGT-G	ACT-T	AGA-R	GAT-D	AGT-S	CCT-P	AGA-R	GGT-G	GTT-V	AAT-N	GGT-G	AGA-R	ATT-I	TCT-S	CCG-P	GAA-E	CGT-R	GTA-V	GTG-V	GCA-A	CCT-P	AGA-R	GCT-A	ATG-M	TGT-C	GTT-V	TTT-F	GAT-D	GTC-V
454	SEN-SenT033.08	Senegal	PlasmoDB	ACA-T	CCA-P	TTT-F	GGT-G	GAT-D	ATT-I	TGC-C	AAT-N	ACA-T	ATG-M	ACC-T	AAA-K	GCT-A	TTT-F	TTA-L	TAC-Y	TTT-F	GGT-G	ACT-T	AGA-R	GAT-D	AGT-S	CCT-P	AGA-R	GGT-G	GTT-V	AAT-N	GGT-G	AGA-R	ATT-I	TCT-S	CCG-P	GAA-E	CGT-R	GTA-V	GTG-V	GCA-A	CCT-P	AGA-R	GCT-A	ATG-M	TGT-C	GTT-V	TTT-F	GAT-D	GTC-V
455	SEN-SenT033.09	Senegal	PlasmoDB	ACA-T	CCA-P	TTT-F	GGT-G	GAT-D	ATT-I	TGC-C	AAT-N	ACA-T	ATG-M	ACC-T	AAA-K	GCT-A	TTT-F	TTA-L	TAC-Y	TTT-F	GGT-G	ACT-T	AGA-R	GAT-D	AGT-S	CCT-P	AGA-R	GGT-G	GTT-V	AAT-N	GGT-G	AGA-R	ATT-I	TCT-S	CCG-P	GAA-E	CGT-R	GTA-V	GTG-V	GCA-A	CCT-P	AGA-R	GCT-A	ATG-M	TGT-C	GTT-V	TTT-F	GAT-D	GTC-V
456	SEN-SenT042.09	Senegal	PlasmoDB	AAA-K	CCA-P	TTT-F	GGT-G	GAT-D	ATT-I	TGC-C	AAT-N	ACA-T	ATG-M	ACC-T	AAA-K	GCT-A	TTT-F	TTA-L	TAC-Y	TTT-F	GGT-G	ACT-T	AGA-R	GAT-D	AGT-S	CCT-P	AGA-R	GGT-G	GTT-V	AAT-N	GGT-G	AGA-R	ATT-I	TCT-S	CCG-P	GAA-E	CGT-R	GTA-V	GTG-V	GCA-A	CCT-P	AGA-R	GCT-A	ATG-M	TGT-C	GTT-V	TTT-F	GAT-D	GTC-V
457	SEN-SenT044.10	Senegal	PlasmoDB	AAT-N	CCA-P	TTT-F	GGT-G	GAT-D	ATT-I	TGC-C	AAT-N	ACA-T	ATG-M	ACC-T	AAA-K	GCT-A	TTT-F	TTA-L	TAC-Y	TTT-F	GGT-G	ACT-T	AGA-R	GAT-D	AGT-S	CCT-P	AGA-R	GGT-G	GTT-V	AAT-N	GGT-G	AGA-R	ATT-I	TCT-S	CCG-P	GAA-E	CGT-R	GTA-V	GTG-V	GCA-A	CCT-P	AGA-R	GCT-A	ATG-M	TGT-C	GTT-V	TTT-F	GAT-D	GTC-V
458	SEN-SenT046.10	Senegal	PlasmoDB	AAA-K	CCA-P	TTT-F	GGT-G	GAT-D	ATT-I	TGC-C	AAT-N	ACA-T	ATG-M	ACC-T	AAA-K	GCT-A	TTT-F	TTA-L	TAC-Y	TTT-F	GGT-G	ACT-T	AGA-R	GAT-D	AGT-S	CCT-P	AGA-R	GGT-G	GTT-V	AAT-N	GGT-G	AGA-R	ATT-I	TCT-S	CCG-P	GAA-E	CGT-R	GTA-V	GTG-V	GCA-A	CCT-P	AGA-R	GCT-A	ATG-M	TGT-C	GTT-V	TTT-F	GAT-D	GTC-V
459	SEN-SenT047.09	Senegal	PlasmoDB	ACA-T	CCA-P	TTT-F	GGT-G	GAT-D	ATT-I	TGC-C	AAT-N	ACA-T	ATG-M	ACC-T	AAA-K	GCT-A	TTT-F	TTA-L	TAC-Y	TTT-F	GGT-G	ACT-T	AGA-R	GAT-D	AGT-S	CCT-P	AGA-R	GGT-G	GTT-V	AAT-N	GGT-G	AGA-R	ATT-I	TCT-S	CCG-P	GAA-E	CGT-R	GTA-V	GTG-V	GCA-A	CCT-P	AGA-R	GCT-A	ATG-M	TGT-C	GTT-V	TTT-F	GAT-D	GTC-V
460	SEN-SenT061.09	Senegal	PlasmoDB	ACA-T	CCA-P	TTT-F	GGT-G	GAT-D	ATT-I	TGC-C	AAT-N	ACA-T	ATG-M	ACC-T	AAA-K	GCT-A	TTT-F	TTA-L	TAC-Y	TTT-F	GGT-G	ACT-T	AGA-R	GAT-D	AGT-S	CCT-P	AGA-R	GGT-G	GTT-V	AAT-N	GGT-G	AGA-R	ATT-I	TCT-S	CCG-P	GAA-E	CGT-R	GTA-V	GTG-V	GCA-A	CCT-P	AGA-R	GCT-A	ATG-M	TGT-C	GTT-V	TTT-F	GAT-D	GTC-V
461	SEN-SenT063.07	Senegal	PlasmoDB	AAA-K	CCA-P	TTT-F	GGT-G	GAT-D	ATT-I	TGC-C	AAT-N	ACA-T	ATG-M	ACC-T	AAA-K	GCT-A	TTT-F	TTA-L	TAC-Y	TTT-F	GGT-G	ACT-T	AGA-R	GAT-D	AGT-S	CCT-P	AGA-R	GGT-G	GTT-V	AAT-N	GGT-G	AGA-R	ATT-I	TCT-S	CCG-P	GAA-E	CGT-R	GTA-V	GTG-V	GCA-A	CCT-P	AGA-R	GCT-A	ATG-M	TGT-C	GTT-V	TTT-F	GAT-D	GTC-V
462	SEN-SenT064.10	Senegal	PlasmoDB	ACA-T	CCA-P	TTT-F	GGT-G	GAT-D	ATT-I	TGC-C	AAT-N	ACA-T	ATG-M	ACC-T	AAA-K	GCT-A	TTT-F	TTA-L	TAC-Y	TTT-F	GGT-G	ACT-T	AGA-R	GAT-D	AGT-S	CCT-P	AGA-R	GGT-G	GTT-V	AAT-N	GGT-G	AGA-R	ATT-I	TCT-S	CCG-P	GAA-E	CGT-R	GTA-V	GTG-V	GCA-A	CCT-P	AGA-R	GCT-A	ATG-M	TGT-C	GTT-V	TTT-F	GAT-D	GTC-V
463	SEN-SenT067.09	Senegal	PlasmoDB	ACA-T	CCA-P	TTT-F	GGT-G	GAT-D	ATT-I	TGC-C	AAT-N	ACA-T	ATG-M	ACC-T	AAA-K	GCT-A	TTT-F	TTA-L	TAC-Y	TTT-F	GGT-G	ACT-T	AGA-R	GAT-D	AGT-S	CCT-P	AGA-R	GGT-G	GTT-V	AAT-N	GGT-G	AGA-R	ATT-I	TCT-S	CCG-P	GAA-E	CGT-R	GTA-V	GTG-V	GCA-A	CCT-P	AGA-R	GCT-A	ATG-M	TGT-C	GTT-V	TTT-F	GAT-D	GTC-V
464	SEN-SenT075.10	Senegal	PlasmoDB	ACA-T	CCA-P	TTT-F	GGT-G	GAT-D	ATT-I	TGC-C	AAT-N	ACA-T	ATG-M	ACC-T	AAA-K	GCT-A	TTT-F	TTA-L	TAC-Y	TTT-F	GGT-G	ACT-T	AGA-R	GAT-D	AGT-S	CCT-P	AGA-R	GGT-G	GTT-V	AAT-N	GGT-G	AGA-R	ATT-I	TCT-S	CCG-P	GAA-E	CGT-R	GTA-V	GTG-V	GCA-A	CCT-P	AGA-R	GCT-A	ATG-M	TGT-C	GTT-V	TTT-F	GAT-D	GTC-V
465	SEN-SenT077.08	Senegal	PlasmoDB	ACA-T	CCA-P	TTT-F	GGT-G	GAT-D	ATT-I	TGC-C	AAT-N	ACA-T	ATG-M	ACC-T	AAA-K	GCT-A	TTT-F	TTA-L	TAC-Y	TTT-F	GGT-G	ACT-T	AGA-R	GAT-D	AGT-S	CCT-P	AGA-R	GGT-G	GTT-V	AAT-N	GGT-G	AGA-R	ATT-I	TCT-S	CCG-P	GAA-E	CGT-R	GTA-V	GTG-V	GCA-A	CCT-P	AGA-R	GCT-A	ATG-M	TGT-C	GTT-V	TTT-F	GAT-D	GTC-V
466	SEN-SenT087.08	Senegal	PlasmoDB	ACA-T	CCA-P	TTT-F	GGT-G	GAT-D	ATT-I	TGC-C	AAT-N	ACA-T	ATG-M	ACC-T	AAA-K	GCT-A	TTT-F	TTA-L	TAC-Y	TTT-F	GGT-G	ACT-T	AGA-R	GAT-D	AGT-S	CCT-P	AGA-R	GGT-G	GTT-V	AAT-N	GGT-G	AGA-R	ATT-I	TCT-S	CCG-P	GAA-E	CGT-R	GTA-V	GTG-V	GCA-A	CCT-P	AGA-R	GCT-A	ATG-M	TGT-C	GTT-V	TTT-F	GAT-D	GTC-V
467	SEN-SenT090.08	Senegal	PlasmoDB	AAT-N	CCA-P	TTT-F	GGT-G	GAT-D	ATT-I	TGC-C	AAT-N	ACA-T	ATG-M	ACC-T	AAA-K	GCT-A	TTT-F	TTA-L	TAC-Y	TTT-F	GGT-G	ACT-T	AGA-R	GAT-D	AGT-S	CCT-P	AGA-R	GGT-G	GTT-V	AAT-N	GGT-G	AGA-R	ATT-I	TCT-S	CCG-P	GAA-E	CGT-R	GTA-V	GTG-V	GCA-A	CCT-P	AGA-R	GCT-A	ATG-M	TGT-C	GTT-V	TTT-F	GAT-D	GTC-V
468	SEN-SenT090.09	Senegal	PlasmoDB	ACA-T	CCA-P	TTT-F	GGT-G	GAT-D	ATT-I	TGC-C	AAT-N	ACA-T	ATG-M	ACC-T	AAA-K	GCT-A	TTT-F	TTA-L	TAC-Y	TTT-F	GGT-G	ACT-T	AGA-R	GAT-D	AGT-S	CCT-P	AGA-R	GGT-G	GTT-V	AAT-N	GGT-G	AGA-R	ATT-I	TCT-S	CCG-P	GAA-E	CGT-R	GTA-V	GTG-V	GCA-A	CCT-P	AGA-R	GCT-A	ATG-M	TGT-C	GTT-V	TTT-F	GAT-D	GTC-V
469	SEN-SenT092.08	Senegal	PlasmoDB	AAA-K	CCA-P	TTT-F	GGT-G	GAT-D	ATT-I	TGC-C	AAT-N	ACA-T	ATG-M	ACC-T	AAA-K	GCT-A	TTT-F	TTA-L	TAC-Y	TTT-F	GGT-G	ACT-T	AGA-R	GAT-D	AGT-S	CCT-P	AGA-R	GGT-G	GTT-V	AAT-N	GGT-G	AGA-R	ATT-I	TCT-S	CCG-P	GAA-E	CGT-R	GTA-V	GTG-V	GCA-A	CCT-P	AGA-R	GCT-A	ATG-M	TGT-C	GTT-V	TTT-F	GAT-D	GTC-V
470	SEN-SenT093.09	Senegal	PlasmoDB	ACA-T	CCA-P	TTT-F	GGT-G	GAT-D	ATT-I	TGC-C	AAT-N	ACA-T	ATG-M	ACC-T	AAA-K	GCT-A	TTT-F	TTA-L	TAC-Y	TTT-F	GGT-G	ACT-T	AGA-R	GAT-D	AGT-S	CCT-P	AGA-R	GGT-G	GTT-V	AAT-N	GGT-G	AGA-R	ATT-I	TCT-S	CCG-P	GAA-E	CGT-R	GTA-V	GTG-V	GCA-A	CCT-P	AGA-R	GCT-A	ATG-M	TGT-C	GTT-V	TTT-F	GAT-D	GTC-V
471	SEN-SenT094.09	Senegal	PlasmoDB	AAA-K	CCA-P	TTT-F	GGT-G	GAT-D	ATT-I	TGC-C	AAT-N	ACA-T	ATG-M	ACC-T	AAA-K	GCT-A	TTT-F	TTA-L	TAC-Y	TTT-F	GGT-G	ACT-T	AGA-R	GAT-D	AGT-S	CCT-P	AGA-R	GGT-G	GTT-V	AAT-N	GGT-G	AGA-R	ATT-I	TCT-S	CCG-P	GAA-E	CGT-R	GTA-V	GTG-V	GCA-A	CCT-P	AGA-R	GCT-A	ATG-M	TGT-C	GTT-V	TTT-F	GAT-D	GTC-V
472	SEN-SenT097.09	Senegal	PlasmoDB	AAA-K	CCA-P	TTT-F	GGT-G	GAT-D	ATT-I	TGC-C	AAT-N	ACA-T	ATG-M	ACC-T	AAA-K	GCT-A	TTT-F	TTA-L	TAC-Y	TTT-F	GGT-G	ACT-T	AGA-R	GAT-D	AGT-S	CCT-P	AGA-R	GGT-G	GTT-V	AAT-N	GGT-G	AGA-R	ATT-I	TCT-S	CCG-P	GAA-E	CGT-R	GTA-V	GTG-V	GCA-A	CCT-P	AGA-R	GCT-A	ATG-M	TGT-C	GTT-V	TTT-F	GAT-D	GTC-V
473	SEN-SenT101.09	Senegal	PlasmoDB	ACA-T	CCA-P	TTT-F	GGT-G	GAT-D	ATT-I	TGC-C	AAT-N	ACA-T	ATG-M	ACC-T	AAA-K	GCT-A	TTT-F	TTA-L	TAC-Y	TTT-F	GGT-G	ACT-T	AGA-R	GAT-D	AGT-S	CCT-P	AGA-R	GGT-G	GTT-V	AAT-N	GGT-G	AGA-R	ATT-I	TCT-S	CCG-P	GAA-E	CGT-R	GTA-V	GTG-V	GCA-A	CCT-P	AGA-R	GCT-A	ATG-M	TGT-C	GTT-V	TTT-F	GAT-D	GTC-V
474	SEN-SenT102.08	Senegal	PlasmoDB	ACA-T	CCA-P	TTT-F	GGT-G	GAT-D	ATT-I	TGC-C	AAT-N	ACA-T	ATG-M	ACC-T	AAA-K	GCT-A	TTT-F	TTA-L	TAC-Y	TTT-F	GGT-G	ACT-T	AGA-R	GAT-D	AGT-S	CCT-P	AGA-R	GGT-G	GTT-V	AAT-N	GGT-G	AGA-R	ATT-I	TCT-S	CCG-P	GAA-E	CGT-R	GTA-V	GTG-V	GCA-A	CCT-P	AGA-R	GCT-A	ATG-M	TGT-C	GTT-V	TTT-F	GAT-D	GTC-V
475	SEN-SenT104.07	Senegal	PlasmoDB	ACA-T	CCA-P	TTT-F	GGT-G	GAT-D	ATT-I	TGC-C	AAT-N	ACA-T	ATG-M	ACC-T	AAA-K	GCT-A	TTT-F	TTA-L	TAC-Y	TTT-F	GGT-G	ACT-T	AGA-R	GAT-D	AGT-S	CCT-P	AGA-R	GGT-G	GTT-V	AAT-N	GGT-G	AGA-R	ATT-I	TCT-S	CCG-P	GAA-E	CGT-R	GTA-V	GTG-V	GCA-A	CCT-P	AGA-R	GCT-A	ATG-M	TGT-C	GTT-V	TTT-F	GAT-D	GTC-V
476	SEN-SenT106.08	Senegal	PlasmoDB	ACA-T	CCA-P	TTT-F	GGT-G	GAT-D	ATT-I	TGC-C	AAT-N	ACA-T	ATG-M	ACC-T	AAA-K	GCT-A	TTT-F	TTA-L	TAC-Y	TTT-F	GGT-G	ACT-T	AGA-R	GAT-D	AGT-S	CCT-P	AGA-R	GGT-G	GTT-V	AAT-N	GGT-G	AGA-R	ATT-I	TCT-S	CCG-P	GAA-E	CGT-R	GTA-V	GTG-V	GCA-A	CCT-P	AGA-R	GCT-A	ATG-M	TGT-C	GTT-V	TTT-F	GAT-D	GTC-V
477	SEN-SenT110.09	Senegal	PlasmoDB	AAA-K	CCA-P	TTT-F	GGT-G	GAT-D	ATT-I	TGC-C	AAT-N	ACA-T	ATG-M	ACC-T	AAA-K	GCT-A	TTT-F	TTA-L	TAC-Y	TTT-F	GGT-G	ACT-T	AGA-R	GAT-D	AGT-S	CCT-P	AGA-R	GGT-G	GTT-V	AAT-N	GGT-G	AGA-R	ATT-I	TCT-S	CCG-P	GAA-E	CGT-R	GTA-V	GTG-V	GCA-A	CCT-P	AGA-R	GCT-A	ATG-M	TGT-C	GTT-V	TTT-F	GAT-D	GTC-V
478	SEN-SenT111.09	Senegal	PlasmoDB	AAA-K	CCA-P	TTT-F	GGT-G	GAT-D	ATT-I	TGC-C	AAT-N	ACA-T	ATG-M	ACC-T	AAA-K	GCT-A	TTT-F	TTA-L	TAC-Y	TTT-F	GGT-G	ACT-T	AGA-R	GAT-D	AGT-S	CCT-P	AGA-R	GGT-G	GTT-V	AAT-N	GGT-G	AGA-R	ATT-I	TCT-S	CCG-P	GAA-E	CGT-R	GTA-V	GTG-V	GCA-A	CCT-P	AGA-R	GCT-A	ATG-M	TGT-C	GTT-V	TTT-F	GAT-D	GTC-V
479	SEN-SenT113.09	Senegal	PlasmoDB	AAA-K	CCA-P	TTT-F	GGT-G	GAT-D	ATT-I	TGC-C	AAT-N	ACA-T	ATG-M	ACC-T	AAA-K	GCT-A	TTT-F	TTA-L	TAC-Y	TTT-F	GGT-G	ACT-T	AGA-R	GAT-D	AGT-S	CCT-P	AGA-R	GGT-G	GTT-V	AAT-N	GGT-G	AGA-R	ATT-I	TCT-S	CCG-P	GAA-E	CGT-R	GTA-V	GTG-V	GCA-A	CCT-P	AGA-R	GCT-A	ATG-M	TGT-C	GTT-V	TTT-F	GAT-D	GTC-V
480	SEN-SenT119.09	Senegal	PlasmoDB	ACA-T	CCA-P	TTT-F	GGT-G	GAT-D	ATT-I	TGC-C	AAT-N	ACA-T	ATG-M	ACC-T	AAA-K	GCT-A	TTT-F	TTA-L	TAC-Y	TTT-F	GGT-G	ACT-T	AGA-R	GAT-D	AGT-S	CCT-P	AGA-R	GGT-G	GTT-V	AAT-N	GGT-G	AGA-R	ATT-I	TCT-S	CCG-P	GAA-E	CGT-R	GTA-V	GTG-V	GCA-A	CCT-P	AGA-R	GCT-A	ATG-M	TGT-C	GTT-V	TTT-F	GAT-D	GTC-V
481	SEN-SenT123.09	Senegal	PlasmoDB	AAA-K	CCA-P	TTT-F	GGT-G	GAT-D	ATT-I	TGC-C	AAT-N	ACA-T	ATG-M	ACG-T	AAA-K	GCT-A	TTT-F	TTA-L	TAC-Y	TTT-F	GGT-G	ACT-T	AGA-R	GAT-D	AGT-S	CCT-P	AGA-R	GGT-G	GTT-V	AAT-N	GGT-G	AGA-R	ATT-I	TCT-S	CCG-P	GAA-E	CGT-R	GTA-V	GTG-V	GCA-A	CCT-P	AGA-R	GCT-A	ATG-M	TGT-C	GTT-V	TTT-F	GAT-D	GTC-V
482	SEN-SenT127.09	Senegal	PlasmoDB	ACA-T	CCA-P	TTT-F	GGT-G	GAT-D	ATT-I	TGC-C	AAT-N	ACA-T	ATG-M	ACC-T	AAA-K	GCT-A	TTT-F	TTA-L	TAC-Y	TTT-F	GGT-G	ACT-T	AGA-R	GAT-D	AGT-S	CCT-P	AGA-R	GGT-G	GTT-V	AAT-N	GGT-G	AGA-R	ATT-I	TCT-S	CCG-P	GAA-E	CGT-R	GTA-V	GTG-V	GCA-A	CCT-P	AGA-R	GCT-A	ATG-M	TGT-C	GTT-V	TTT-F	GAT-D	GTC-V
483	SEN-SenT128.08	Senegal	PlasmoDB	AAA-K	CCA-P	TTT-F	GGT-G	GAT-D	ATT-I	TGC-C	AAT-N	ACA-T	ATG-M	ACC-T	AAA-K	GCT-A	TTT-F	TTA-L	TAC-Y	TTT-F	GGT-G	ACT-T	AGA-R	GAT-D	AGT-S	CCT-P	AGA-R	GGT-G	GTT-V	AAT-N	GGT-G	AGA-R	ATT-I	TCT-S	CCG-P	GAA-E	CGT-R	GTA-V	GTG-V	GCA-A	CCT-P	AGA-R	GCT-A	ATG-M	TGT-C	GTT-V	TTT-F	GAT-D	GTC-V
484	SEN-SenT135.09	Senegal	PlasmoDB	ACA-T	CCA-P	TTT-F	GGT-G	GAT-D	ATT-I	TGC-C	AAT-N	ACA-T	ATG-M	ACC-T	AAA-K	GCT-A	TTT-F	TTA-L	TAC-Y	TTT-F	GGT-G	ACT-T	AGA-R	GAT-D	AGT-S	CCT-P	AGA-R	GGT-G	GTT-V	AAT-N	GGT-G	AGA-R	ATT-I	TCT-S	CCG-P	GAA-E	CGT-R	GTA-V	GTG-V	GCA-A	CCT-P	AGA-R	GCT-A	ATG-M	TGT-C	GTT-V	TTT-F	GAT-D	GTC-V
485	SEN-SenT137.08	Senegal	PlasmoDB	AAT-N	CCA-P	TTT-F	GGT-G	GAT-D	ATT-I	TGC-C	AAT-N	ACA-T	ATG-M	ACC-T	AAA-K	GCT-A	TTT-F	TTA-L	TAC-Y	TTT-F	GGT-G	ACT-T	AGA-R	GAT-D	AGT-S	CCT-P	AGA-R	GGT-G	GTT-V	AAT-N	GGT-G	AGA-R	ATT-I	TCT-S	CCG-P	GAA-E	CGT-R	GTA-V	GTG-V	GCA-A	CCT-P	AGA-R	GCT-A	ATG-M	TGT-C	GTT-V	TTT-F	GAT-D	GTC-V
486	SEN-SenT137.09	Senegal	PlasmoDB	ACA-T	CCA-P	TTT-F	GGT-G	GAT-D	ATT-I	TGC-C	AAT-N	ACA-T	ATG-M	ACC-T	AAA-K	GCT-A	TTT-F	TTA-L	TAC-Y	TTT-F	GGT-G	ACT-T	AGA-R	GAT-D	AGT-S	CCT-P	AGA-R	GGT-G	GTT-V	AAT-N	GGT-G	AGA-R	ATT-I	TCT-S	CCG-P	GAA-E	CGT-R	GTA-V	GTG-V	GCA-A	CCT-P	AGA-R	GCT-A	ATG-M	TGT-C	GTT-V	TTT-F	GAT-D	GTC-V
487	SEN-SenT139.08	Senegal	PlasmoDB	AAA-K	CCA-P	TTT-F	GGT-G	GAT-D	ATT-I	TGC-C	AAT-N	ACA-T	ATG-M	ACC-T	AAA-K	GCT-A	TTT-F	TTA-L	TAC-Y	TTT-F	GGT-G	ACT-T	AGA-R	GAT-D	AGT-S	CCT-P	AGA-R	GGT-G	GTT-V	AAT-N	GGT-G	AGA-R	ATT-I	TCT-S	CCG-P	GAA-E	CGT-R	GTA-V	GTG-V	GCA-A	CCT-P	AGA-R	GCT-A	ATG-M	TGT-C	GTT-V	TTT-F	GAT-D	GTC-V
488	SEN-SenT140.08	Senegal	PlasmoDB	ACA-T	CCA-P	TTT-F	GGT-G	GAT-D	ATT-I	TGC-C	AAT-N	ACA-T	ATG-M	ACC-T	AAA-K	GCT-A	TTT-F	TTA-L	TAC-Y	TTT-F	GGT-G	ACT-T	AGA-R	GAT-D	AGT-S	CCT-P	AGA-R	GGT-G	GTT-V	AAT-N	GGT-G	AGA-R	ATT-I	TCT-S	CCG-P	GAA-E	CGT-R	GTA-V	GTG-V	GCA-A	CCT-P	AGA-R	GCT-A	ATG-M	TGT-C	GTT-V	TTT-F	GAT-D	GTC-V
489	SEN-SenT142.09	Senegal	PlasmoDB	AAA-K	CCA-P	TTT-F	GGT-G	GAT-D	ATT-I	TGC-C	AAT-N	ACA-T	ATG-M	ACC-T	AAA-K	GCT-A	TTT-F	TTA-L	TAC-Y	TTT-F	GGT-G	ACT-T	AGA-R	GAT-D	AGT-S	CCT-P	AGA-R	GGT-G	GTT-V	AAT-N	GGT-G	AGA-R	ATT-I	TCT-S	CCG-P	GAA-E	CGT-R	GTA-V	GTG-V	GCA-A	CCT-P	AGA-R	GCT-A	ATG-M	TGT-C	GTT-V	TTT-F	GAT-D	GTC-V
490	SEN-SenT144.08	Senegal	PlasmoDB	ACA-T	CCA-P	TTT-F	GGT-G	GAT-D	ATT-I	TGC-C	AAT-N	ACA-T	ATG-M	ACC-T	AAA-K	GCT-A	TTT-F	TTA-L	TAC-Y	TTT-F	GGT-G	ACT-T	AGA-R	GAT-D	AGT-S	CCT-P	AGA-R	GGT-G	GTT-V	AAT-N	GGT-G	AGA-R	ATT-I	TCT-S	CCG-P	GAA-E	CGT-R	GTA-V	GTG-V	GCA-A	CCT-P	AGA-R	GCT-A	ATG-M	TGT-C	GTT-V	TTT-F	GAT-D	GTC-V
491	SEN-SenT145.08	Senegal	PlasmoDB	AAA-K	CCA-P	TTT-F	GGT-G	GAT-D	ATT-I	TGC-C	AAT-N	ACA-T	ATG-M	ACC-T	AAA-K	GCT-A	TTT-F	TTA-L	TAC-Y	TTT-F	GGT-G	ACT-T	AGA-R	GAT-D	AGT-S	CCT-P	AGA-R	GGT-G	GTT-V	AAT-N	GGT-G	AGA-R	ATT-I	TCT-S	CCG-P	GAA-E	CGT-R	GTA-V	GTG-V	GCA-A	CCT-P	AGA-R	GCT-A	ATG-M	TGT-C	GTT-V	TTT-F	GAT-D	GTC-V
492	SEN-SenT149.09	Senegal	PlasmoDB	AAA-K	CCA-P	TTT-F	GGT-G	GAT-D	ATT-I	TGC-C	AAT-N	ACA-T	ATG-M	ACC-T	AAA-K	GCT-A	TTT-F	TTA-L	TAC-Y	TTT-F	GGT-G	ACT-T	AGA-R	GAT-D	AGT-S	CCT-P	AGA-R	GGT-G	GTT-V	AAT-N	GGT-G	AGA-R	ATT-I	TCT-S	CCG-P	GAA-E	CGT-R	GTA-V	GTG-V	GCA-A	CCT-P	AGA-R	GCT-A	ATG-M	TGT-C	GTT-V	TTT-F	GAT-D	GTC-V
493	SEN-SenT150.09	Senegal	PlasmoDB	AAA-K	CCA-P	TTT-F	GGT-G	GAT-D	ATT-I	TGC-C	AAT-N	ACA-T	ATG-M	ACC-T	AAA-K	GCT-A	TTT-F	TTA-L	TAC-Y	TTT-F	GGT-G	ACT-T	AGA-R	GAT-D	AGT-S	CCT-P	AGA-R	GGT-G	GTT-V	AAT-N	GGT-G	AGA-R	ATT-I	TCT-S	CCG-P	GAA-E	CGT-R	GTA-V	GTG-V	GCA-A	CCT-P	AGA-R	GCT-A	ATG-M	TGT-C	GTT-V	TTT-F	GAT-D	GTC-V
494	SEN-SenT151.09	Senegal	PlasmoDB	ACA-T	CCA-P	TTT-F	GGT-G	GAT-D	ATT-I	TGC-C	AAT-N	ACA-T	ATG-M	ACC-T	AAA-K	GCT-A	TTT-F	TTA-L	TAC-Y	TTT-F	GGT-G	ACT-T	AGA-R	GAT-D	AGT-S	CCT-P	AGA-R	GGT-G	GTT-V	AAT-N	GGT-G	AGA-R	ATT-I	TCT-S	CCG-P	GAA-E	CGT-R	GTA-V	GTG-V	GCA-A	CCT-P	AGA-R	GCT-A	ATG-M	TGT-C	GTT-V	TTT-F	GAT-D	GTC-V
495	SEN-SenT170.08	Senegal	PlasmoDB	AAA-K	CCA-P	TTT-F	GGT-G	GAT-D	ATT-I	TGC-C	AAT-N	ACA-T	ATG-M	ACC-T	AAA-K	GCT-A	TTT-F	TTA-L	TAC-Y	TTT-F	GGT-G	ACT-T	AGA-R	GAT-D	AGT-S	CCT-P	AGA-R	GGT-G	GTT-V	AAT-N	GGT-G	AGA-R	ATT-I	TCT-S	CCG-P	GAA-E	CGT-R	GTA-V	GTG-V	GCA-A	CCT-P	AGA-R	GCT-A	ATG-M	TGT-C	GTT-V	TTT-F	GAT-D	GTC-V
496	SEN-SenT175.08	Senegal	PlasmoDB	ACA-T	CCA-P	TTT-F	GGT-G	GAT-D	ATT-I	TGC-C	AAT-N	ACA-T	ATG-M	ACC-T	AAA-K	GCT-A	TTT-F	TTA-L	TAC-Y	TTT-F	GGT-G	ACT-T	AGA-R	GAT-D	AGT-S	CCT-P	AGA-R	GGT-G	GTT-V	AAT-N	GGT-G	AGA-R	ATT-I	TCT-S	CCG-P	GAA-E	CGT-R	GTA-V	GTG-V	GCA-A	CCT-P	AGA-R	GCT-A	ATG-M	TGT-C	GTT-V	TTT-F	GAT-D	GTC-V
497	SEN-SenT179.08	Senegal	PlasmoDB	AAA-K	CCA-P	TTT-F	GGT-G	GAT-D	ATT-I	TGC-C	AAT-N	ACA-T	ATG-M	ACC-T	AAA-K	GCT-A	TTT-F	TTA-L	TAC-Y	TTT-F	GGT-G	ACT-T	AGA-R	GAT-D	AGT-S	CCT-P	AGA-R	GGT-G	GTT-V	AAT-N	GGT-G	AGA-R	ATT-I	TCT-S	CCG-P	GAA-E	CGT-R	GTA-V	GTG-V	GCA-A	CCT-P	AGA-R	GCT-A	ATG-M	TGT-C	GTT-V	TTT-F	GAT-D	GTC-V
498	SEN-SenT180.08	Senegal	PlasmoDB	ACA-T	CCA-P	TTT-F	GGT-G	GAT-D	ATT-I	TGC-C	AAT-N	ACA-T	ATG-M	ACC-T	AAA-K	GCT-A	TTT-F	TTA-L	TAC-Y	TTT-F	GGT-G	ACT-T	AGA-R	GAT-D	AGT-S	CCT-P	AGA-R	GGT-G	GTT-V	AAT-N	GGT-G	AGA-R	ATT-I	TCT-S	CCG-P	GAA-E	CGT-R	GTA-V	GTG-V	GCA-A	CCT-P	AGA-R	GCT-A	ATG-M	TGT-C	GTT-V	TTT-F	GAT-D	GTC-V
499	SEN-SenT190.08	Senegal	PlasmoDB	AAA-K	CCA-P	TTT-F	GGT-G	GAT-D	ATT-I	TGC-C	AAT-N	ACA-T	ATG-M	ACC-T	AAA-K	GCT-A	TTT-F	TTA-L	TAC-Y	TTT-F	GGT-G	ACT-T	AGA-R	GAT-D	AGT-S	CCT-P	AGA-R	GGT-G	GTT-V	AAT-N	GGT-G	AGA-R	ATT-I	TCT-S	CCG-P	GAA-E	CGT-R	GTA-V	GTG-V	GCA-A	CCT-P	AGA-R	GCT-A	ATG-M	TGT-C	GTT-V	TTT-F	GAT-D	GTC-V
500	SEN-SenT197.08	Senegal	PlasmoDB	ACA-T	CCA-P	TTT-F	GGT-G	GAT-D	ATT-I	TGC-C	AAT-N	ACA-T	ATG-M	ACC-T	AAA-K	GCT-A	TTT-F	TTA-L	TAC-Y	TTT-F	GGT-G	ACT-T	AGA-R	GAT-D	AGT-S	CCT-P	AGA-R	GGT-G	GTT-V	AAT-N	GGT-G	AGA-R	ATT-I	TCT-S	CCG-P	GAA-E	CGT-R	GTA-V	GTG-V	GCA-A	CCT-P	AGA-R	GCT-A	ATG-M	TGT-C	GTT-V	TTT-F	GAT-D	GTC-V
501	SEN-SenT224.08	Senegal	PlasmoDB	ACA-T	CCA-P	TTT-F	GGT-G	GAT-D	ATT-I	TGC-C	AAT-N	ACA-T	ATG-M	ACC-T	AAA-K	GCT-A	TTT-F	TTA-L	TAC-Y	TTT-F	GGT-G	ACT-T	AGA-R	GAT-D	AGT-S	CCT-P	AGA-R	GGT-G	GTT-V	AAT-N	GGT-G	AGA-R	ATT-I	TCT-S	CCG-P	GAA-E	CGT-R	GTA-V	GTG-V	GCA-A	CCT-P	AGA-R	GCT-A	ATG-M	TGT-C	GTT-V	TTT-F	GAT-D	GTC-V
502	SEN-SenT227.08	Senegal	PlasmoDB	AAA-K	CCA-P	TTT-F	GGT-G	GAT-D	ATT-I	TGC-C	AAT-N	ACA-T	ATG-M	ACC-T	AAA-K	GCT-A	TTT-F	TTA-L	TAC-Y	TTT-F	GGT-G	ACT-T	AGA-R	GAT-D	AGT-S	CCT-P	AGA-R	GGT-G	GTT-V	AAT-N	GGT-G	AGA-R	ATT-I	TCT-S	CCG-P	GAA-E	CGT-R	GTA-V	GTG-V	GCA-A	CCT-P	AGA-R	GCT-A	ATG-M	TGT-C	GTT-V	TTT-F	GAT-D	GTC-V
503	SEN-SenT230.08	Senegal	PlasmoDB	AAA-K	CCA-P	TTT-F	GGT-G	GAT-D	ATT-I	TGC-C	AAT-N	ACA-T	ATG-M	ACC-T	AAA-K	GCT-A	TTT-F	TTA-L	TAC-Y	TTT-F	GGT-G	ACT-T	AGA-R	GAT-D	AGT-S	CCT-P	AGA-R	GGT-G	GTT-V	AAT-N	GGT-G	AGA-R	ATT-I	TCT-S	CCG-P	GAA-E	CGT-R	GTA-V	GTG-V	GCA-A	CCT-P	AGA-R	GCT-A	ATG-M	TGT-C	GTT-V	TTT-F	GAT-D	GTC-V
504	SEN-SenT235.08	Senegal	PlasmoDB	AAA-K	CCA-P	TTT-F	GGT-G	GAT-D	ATT-I	TGC-C	AAT-N	ACA-T	ATG-M	ACC-T	AAA-K	GCT-A	TTT-F	TTA-L	TAC-Y	TTT-F	GGT-G	ACT-T	AGA-R	GAT-D	AGT-S	CCT-P	AGA-R	GGT-G	GTT-V	AAT-N	GGT-G	AGA-R	ATT-I	TCT-S	CCG-P	GAA-E	CGT-R	GTA-V	GTG-V	GCA-A	CCT-P	AGA-R	GCT-A	ATG-M	TGT-C	GTT-V	TTT-F	GAT-D	GTC-V
505	SEN-SenT238.08	Senegal	PlasmoDB	ACA-T	CCA-P	TTT-F	GGT-G	GAT-D	ATT-I	TGC-C	AAT-N	ACA-T	ATG-M	ACC-T	AAA-K	GCT-A	TTT-F	TTA-L	TAC-Y	TTT-F	GGT-G	ACT-T	AGA-R	GAT-D	AGT-S	CCT-P	AGA-R	GGT-G	GTT-V	AAT-N	GGT-G	AGA-R	ATT-I	TCT-S	CCG-P	GAA-E	CGT-R	GTA-V	GTG-V	GCA-A	CCT-P	AGA-R	GCT-A	ATG-M	TGT-C	GTT-V	TTT-F	GAT-D	GTC-V
506	TH-T9_94	Thailand	PlasmoDB	AAA-K	CCA-P	TTT-F	GGT-G	GAT-D	ATT-I	TGC-C	AAT-N	ACA-T	ATG-M	ACC-T	AAA-K	GCT-A	TTT-F	TTA-L	TAC-Y	TTT-F	GGT-G	ACT-T	AGA-R	GAT-D	AGT-S	CCT-P	AGA-R	GGT-G	GTT-V	AAT-N	GGT-G	AGA-R	ATT-I	TCT-S	CCG-P	GAA-E	CGT-R	GTA-V	GTG-V	GCA-A	CCT-P	AGA-R	GCT-A	ATG-M	TGT-C	GTT-V	TTT-F	GAT-D	GTC-V
507	UG-7G8_2	Uganda	PlasmoDB	AAA-K	CCA-P	TTT-F	GGT-G	GAT-D	ATT-I	TGC-C	AAT-N	ACA-T	ATG-M	ACC-T	AAA-K	GCT-A	TTT-F	TTA-L	TAC-Y	TTT-F	GGT-G	ACT-T	AGA-R	GAT-D	AGT-S	CCT-P	AGA-R	GGT-G	GTT-V	AAT-N	GGT-G	AGA-R	ATT-I	TCT-S	CCG-P	GAA-E	CGT-R	GTA-V	GTG-V	GCA-A	CCT-P	AGA-R	GCT-A	ATG-M	TGT-C	GTT-V	TTT-F	GAT-D	GTC-V
508	UG-UGK_396.1	Uganda	PlasmoDB	ACA-T	CCA-P	TTT-F	GGT-G	GAT-D	ATT-I	TGC-C	AAT-N	ACA-T	ATG-M	ACC-T	AAA-K	GCT-A	TTT-F	TTA-L	TAC-Y	TTT-F	GGT-G	ACT-T	AGA-R	GAT-D	AGT-S	CCT-P	AGA-R	GGT-G	GTT-V	AAT-N	GGT-G	AGA-R	ATT-I	TCT-S	CCG-P	GAA-E	CGT-R	GTA-V	GTG-V	GCA-A	CCT-P	AGA-R	GCT-A	ATG-M	TGT-C	GTT-V	TTT-F	GAT-D	GTC-V
509	UG-UGK_408.2	Uganda	PlasmoDB	ACA-T	CCA-P	TTT-F	GGT-G	GAT-D	ATT-I	TGC-C	AAT-N	ACA-T	ATG-M	ACC-T	AAA-K	GCT-A	TTT-F	TTA-L	TAC-Y	TTT-F	GGT-G	ACT-T	AGA-R	GAT-D	AGT-S	CCT-P	AGA-R	GGT-G	GTT-V	AAT-N	GGT-G	AGA-R	ATT-I	TCT-S	CCG-P	GAA-E	CGT-R	GTA-V	GTG-V	GCA-A	CCT-P	AGA-R	GCT-A	ATG-M	TGT-C	GTT-V	TTT-F	GAT-D	GTC-V
510	UG-UGK_432.4	Uganda	PlasmoDB	AAA-K	CCA-P	TTT-F	GGT-G	GAT-D	ATT-I	TGC-C	AAT-N	ACA-T	ATG-M	ACC-T	AAA-K	GCT-A	TTT-F	TTA-L	TAC-Y	TTT-F	GGT-G	ACT-T	AGA-R	GAT-D	AGT-S	CCT-P	AGA-R	GGT-G	GTT-V	AAT-N	GGT-G	AGA-R	ATT-I	TCT-S	CCG-P	GAA-E	CGT-R	GTA-V	GTG-V	GCA-A	CCT-P	AGA-R	GCT-A	ATG-M	TGT-C	GTT-V	TTT-F	GAT-D	GTC-V
511	UG-UGK_443.2	Uganda	PlasmoDB	ACA-T	CCA-P	TTT-F	GGT-G	GAT-D	ATT-I	TGC-C	AAT-N	ACA-T	ATG-M	ACC-T	AAA-K	GCT-A	TTT-F	TTA-L	TAC-Y	TTT-F	GGT-G	ACT-T	AGA-R	GAT-D	AGT-S	CCT-P	AGA-R	GGT-G	GTT-V	AAT-N	GGT-G	AGA-R	ATT-I	TCT-S	CCG-P	GAA-E	CGT-R	GTA-V	GTG-V	GCA-A	CCT-P	AGA-R	GCT-A	ATG-M	TGT-C	GTT-V	TTT-F	GAT-D	GTC-V
512	UG-UGK_659.1	Uganda	PlasmoDB	AAA-K	CCA-P	TTT-F	GGT-G	GAT-D	ATT-I	TGC-C	AAT-N	ACA-T	ATG-M	ACC-T	AAA-K	GCT-A	TTT-F	TTA-L	TAC-Y	TTT-F	GGT-G	ACT-T	AGA-R	GAT-D	AGT-S	CCT-P	AGA-R	GGT-G	GTT-V	AAT-N	GGT-G	AGA-R	ATT-I	TCT-S	CCG-P	GAA-E	CGT-R	GTA-V	GTG-V	GCA-A	CCT-P	AGA-R	GCT-A	ATG-M	TGT-C	GTT-V	TTT-F	GAT-D	GTC-V
513	UG-UGK_661.1	Uganda	PlasmoDB	AAA-K	CCA-P	TTT-F	GGT-G	GAT-D	ATT-I	TGC-C	AAT-N	ACA-T	ATG-M	ACC-T	AAA-K	GCT-A	TTT-F	TTA-L	TAC-Y	TTT-F	GGT-G	ACT-T	AGA-R	GAT-D	AGT-S	CCT-P	AGA-R	GGT-G	GTT-V	AAT-N	GGT-G	AGA-R	ATT-I	TCT-S	CCG-P	GAA-E	CGT-R	GTA-V	GTG-V	GCA-A	CCT-P	AGA-R	GCT-A	ATG-M	TGT-C	GTT-V	TTT-F	GAT-D	GTC-V
514	UG-UGK_674.4	Uganda	PlasmoDB	AAA-K	CCA-P	TTT-F	GGT-G	GAT-D	ATT-I	TGC-C	AAT-N	ACA-T	ATG-M	ACC-T	AAA-K	GCT-A	TTT-F	TTA-L	TAC-Y	TTT-F	GGT-G	ACT-T	AGA-R	GAT-D	AGT-S	CCT-P	AGA-R	GGT-G	GTT-V	AAT-N	GGT-G	AGA-R	ATT-I	TCT-S	CCG-P	GAA-E	CGT-R	GTA-V	GTG-V	GCA-A	CCT-P	AGA-R	GCT-A	ATG-M	TGT-C	GTT-V	TTT-F	GAT-D	GTC-V
515	UG-UGK_730.2	Uganda	PlasmoDB	AAA-K	CCA-P	TTT-F	GGT-G	GAT-D	ATT-I	TGC-C	AAT-N	ACA-T	ATG-M	ACC-T	AAA-K	GCT-A	TTT-F	TTA-L	TAC-Y	TTT-F	GGT-G	ACT-T	AGA-R	GAT-D	AGT-S	CCT-P	AGA-R	GGT-G	GTT-V	AAT-N	GGT-G	AGA-R	ATT-I	TCT-S	CCG-P	GAA-E	CGT-R	GTA-V	GTG-V	GCA-A	CCT-P	AGA-R	GCT-A	ATG-M	TGT-C	GTT-V	TTT-F	GAT-D	GTC-V
516	UNK-707A	Unknown	PlasmoDB	AAA-K	CCA-P	TTT-F	GGT-G	GAT-D	ATT-I	TGC-C	AAT-N	ACA-T	ATG-M	ACC-T	AAA-K	GCT-A	TTT-F	TTA-L	TAC-Y	TTT-F	GGT-G	ACT-T	AGA-R	GAT-D	AGT-S	CCT-P	AGA-R	GGT-G	GTT-V	AAT-N	GGT-G	AGA-R	ATT-I	TCT-S	CCG-P	GAA-E	CGT-R	GTA-V	GTG-V	GCA-A	CCT-P	AGA-R	GCT-A	ATG-M	TGT-C	GTT-V	TTT-F	GAT-D	GTC-V
517	UNK-M271-D	Unknown	PlasmoDB	AAA-K	CCA-P	TTT-F	GGT-G	GAT-D	ATT-I	TGC-C	AAT-N	ACA-T	ATG-M	ACC-T	AAA-K	GCT-A	TTT-F	TTA-L	TAC-Y	TTT-F	GGT-G	ACT-T	AGA-R	GAT-D	AGT-S	CCT-P	AGA-R	GGT-G	GTT-V	AAT-N	GGT-G	AGA-R	ATT-I	TCT-S	CCG-P	GAA-E	CGT-R	GTA-V	GTG-V	GCA-A	CCT-P	AGA-R	GCT-A	ATG-M	TGT-C	GTT-V	TTT-F	GAT-D	GTC-V
518	UNK-M312-D	Unknown	PlasmoDB	AAA-K	CCA-P	TTT-F	GGT-G	GAT-D	ATT-I	TGC-C	AAT-N	ACA-T	ATG-M	ACC-T	AAA-K	GCT-A	TTT-F	TTA-L	TAC-Y	TTT-F	GGT-G	ACT-T	AGA-R	GAT-D	AGT-S	CCT-P	AGA-R	GGT-G	GTT-V	AAT-N	GGT-G	AGA-R	ATT-I	TCT-S	CCG-P	GAA-E	CGT-R	GTA-V	GTG-V	GCA-A	CCT-P	AGA-R	GCT-A	ATG-M	TGT-C	GTT-V	TTT-F	GAT-D	GTC-V
519	UNK-PS097	Unknown	PlasmoDB	ACA-T	CCA-P	TTT-F	GGT-G	GAT-D	ATT-I	TGC-C	AAT-N	ACA-T	ATG-M	ACC-T	AAA-K	GCT-A	TTT-F	TTA-L	TAC-Y	TTT-F	GGT-G	ACT-T	AGA-R	GAT-D	AGT-S	CCT-P	AGA-R	GGT-G	GTT-V	AAT-N	GGT-G	AGA-R	ATT-I	TCT-S	CCG-P	GAA-E	CGT-R	GTA-V	GTG-V	GCA-A	CCT-P	AGA-R	GCT-A	ATG-M	TGT-C	GTT-V	TTT-F	GAT-D	GTC-V
520	SRR6463548_NA	Unknown	NCBI	ACA-T	CCA-P	TTT-F	GGT-G	GAT-D	ATT-I	TGC-C	AAT-N	ACA-T	ATG-M	ACC-T	AAA-K	GCT-A	TTT-F	TTA-L	TAC-Y	TTT-F	GGT-G	ACT-T	AGA-R	GAT-D	AGT-S	CCT-P	AGA-R	GGT-G	GTT-V	AAT-N	GGT-G	AGA-R	ATT-I	TCT-S	CCG-P	GAA-E	CGT-R	GTA-V	GTG-V	GCA-A	CCT-P	AGA-R	GCT-A	ATG-M	TGT-C	GTT-V	TTT-F	GAT-D	GTC-V
521	SRR6463549_NA	Unknown	NCBI	AAA-K	CCA-P	TTT-F	GGT-G	GAT-D	ATT-I	TGC-C	AAT-N	ACA-T	ATG-M	ACC-T	AAA-K	GCT-A	TTT-F	TTA-L	TAC-Y	TTT-F	GGT-G	ACT-T	AGA-R	GAT-D	AGT-S	CCT-P	AGA-R	GGT-G	GTT-V	AAT-N	GGT-G	AGA-R	ATT-I	TCT-S	CCG-P	GAA-E	CGT-R	GTA-V	GTG-V	GCA-A	CCT-P	AGA-R	GCT-A	ATG-M	TGT-C	GTT-V	TTT-F	GAT-D	GTC-V
522	SRR6463550_GHA	Ghana	NCBI	ACA-T	CCA-P	TTT-F	GGT-G	GAT-D	ATT-I	TGC-C	AAT-N	ACA-T	ATG-M	ACC-T	AAA-K	GCT-A	TTT-F	TTA-L	TAC-Y	TTT-F	GGT-G	ACT-T	AGA-R	GAT-D	AGT-S	CCT-P	AGA-R	GGT-G	GTT-V	AAT-N	GGT-G	AGA-R	ATT-I	TCT-S	CCG-P	GAA-E	CGT-R	GTA-V	GTG-V	GCA-A	CCT-P	AGA-R	GCT-A	ATG-M	TGT-C	GTT-V	TTT-F	GAT-D	GTC-V
523	SRR6463551_MOZ	Mozambique	NCBI	ACA-T	CCA-P	TTT-F	GGT-G	GAT-D	ATT-I	TGC-C	AAT-N	ACA-T	ATG-M	ACC-T	AAA-K	GCT-A	TTT-F	TTA-L	TAC-Y	TTT-F	GGT-G	ACT-T	AGA-R	GAT-D	AGT-S	CCT-P	AGA-R	GGT-G	GTT-V	AAT-N	GGT-G	AGA-R	ATT-I	TCT-S	CCG-P	GAA-E	CGT-R	GTA-V	GTG-V	GCA-A	CCT-P	AGA-R	GCT-A	ATG-M	TGT-C	GTT-V	TTT-F	GAT-D	GTC-V
524	SRR6463552_AGO	Angola	NCBI	AAA-K	CCA-P	TTT-F	GGT-G	GAT-D	ATT-I	TGC-C	AAT-N	ACA-T	ATG-M	ACC-T	AAA-K	GCT-A	TTT-F	TTA-L	TAC-Y	TTT-F	GGT-G	ACT-T	AGA-R	GAT-D	AGT-S	CCT-P	AGA-R	GGT-G	GTT-V	AAT-N	GGT-G	AGA-R	ATT-I	TCT-S	CCG-P	GAA-E	CGT-R	GTA-V	GTG-V	GCA-A	CCT-P	AGA-R	GCT-A	ATG-M	TGT-C	GTT-V	TTT-F	GAT-D	GTC-V
525	SRR6463553_MOZ	Mozambique	NCBI	AAA-K	CCA-P	TTT-F	GGT-G	GAT-D	ATT-I	TGC-C	AAT-N	ACA-T	ATG-M	ACC-T	AAA-K	GCT-A	TTT-F	TTA-L	TAC-Y	TTT-F	GGT-G	ACT-T	AGA-R	GAT-D	AGT-S	CCT-P	AGA-R	GGT-G	GTT-V	AAT-N	GGT-G	AGA-R	ATT-I	TCT-S	CCG-P	GAA-E	CGT-R	GTA-V	GTG-V	GCA-A	CCT-P	AGA-R	GCT-A	ATG-M	TGT-C	GTT-V	TTT-F	GAT-D	GTC-V
526	SRR6463554_MOZ	Mozambique	NCBI	AAA-K	CCA-P	TTT-F	GGT-G	GAT-D	ATT-I	TGC-C	AAT-N	ACA-T	ATG-M	ACC-T	AAA-K	GCT-A	TTT-F	TTA-L	TAC-Y	TTT-F	GGT-G	ACT-T	AGA-R	GAT-D	AGT-S	CCT-P	AGA-R	GGT-G	GTT-V	AAT-N	GGT-G	AGA-R	ATT-I	TCT-S	CCG-P	GAA-E	CGT-R	GTA-V	GTG-V	GCA-A	CCT-P	AGA-R	GCT-A	ATG-M	TGT-C	GTT-V	TTT-F	GAT-D	GTC-V
527	SRR6463555_UGA	Uganda	NCBI	AAA-K	CCA-P	TTT-F	GGT-G	GAT-D	ATT-I	TGC-C	AAT-N	ACA-T	ATG-M	ACC-T	AAA-K	GCT-A	TTT-F	TTA-L	TAC-Y	TTT-F	GGT-G	ACT-T	AGA-R	GAT-D	AGT-S	CCT-P	AGA-R	GGT-G	GTT-V	AAT-N	GGT-G	AGA-R	ATT-I	TCT-S	CCG-P	GAA-E	CGT-R	GTA-V	GTG-V	GCA-A	CCT-P	AGA-R	GCT-A	ATG-M	TGT-C	GTT-V	TTT-F	GAT-D	GTC-V
528	SRR6463556_NGA	Nigeria	NCBI	ACA-T	CCA-P	TTT-F	GGT-G	GAT-D	ATT-I	TGC-C	AAT-N	ACA-T	ATG-M	ACC-T	AAA-K	GCT-A	TTT-F	TTA-L	TAC-Y	TTT-F	GGT-G	ACT-T	AGA-R	GAT-D	AGT-S	CCT-P	AGA-R	GGT-G	GTT-V	AAT-N	GGT-G	AGA-R	ATT-I	TCT-S	CCG-P	GAA-E	CGT-R	GTA-V	GTG-V	GCA-A	CCT-P	AGA-R	GCT-A	ATG-M	TGT-C	GTT-V	TTT-F	GAT-D	GTC-V
529	SRR6463557_NGA	Nigeria	NCBI	ACA-T	CCA-P	TTT-F	GGT-G	GAT-D	ATT-I	TGC-C	AAT-N	ACA-T	ATG-M	ACC-T	AAA-K	GCT-A	TTT-F	TTA-L	TAC-Y	TTT-F	GGT-G	ACT-T	AGA-R	GAT-D	AGT-S	CCT-P	AGA-R	GGT-G	GTT-V	AAT-N	GGT-G	AGA-R	ATT-I	TCT-S	CCG-P	GAA-E	CGT-R	GTA-V	GTG-V	GCA-A	CCT-P	AGA-R	GCT-A	ATG-M	TGT-C	GTT-V	TTT-F	GAT-D	GTC-V
530	SRR6463558_NA	Unknown	NCBI	ACA-T	CCA-P	TTT-F	GGT-G	GAT-D	ATT-I	TGC-C	AAT-N	ACA-T	ATG-M	ACC-T	AAA-K	GCT-A	TTT-F	TTA-L	TAC-Y	TTT-F	GGT-G	ACT-T	AGA-R	GAT-D	AGT-S	CCT-P	AGA-R	GGT-G	GTT-V	AAT-N	GGT-G	AGA-R	ATT-I	TCT-S	CCG-P	GAA-E	CGT-R	GTA-V	GTG-V	GCA-A	CCT-P	AGA-R	GCT-A	ATG-M	TGT-C	GTT-V	TTT-F	GAT-D	GTC-V
531	SRR6463559_NA	Unknown	NCBI	AAA-K	CCA-P	TTT-F	GGT-G	GAT-D	ATT-I	TGC-C	AAT-N	ACA-T	ATG-M	ACC-T	AAA-K	GCT-A	TTT-F	TTA-L	TAC-Y	TTT-F	GGT-G	ACT-T	AGA-R	GAT-D	AGT-S	CCT-P	AGA-R	GGT-G	GTT-V	AAT-N	GGT-G	AGA-R	ATT-I	TCT-S	CCG-P	GAA-E	CGT-R	GTA-V	GTG-V	GCA-A	CCT-P	AGA-R	GCT-A	ATG-M	TGT-C	GTT-V	TTT-F	GAT-D	GTC-V
532	SRR6463560_NA	Unknown	NCBI	AAA-K	CCA-P	TTT-F	GGT-G	GAT-D	ATT-I	TGC-C	AAT-N	ACA-T	ATG-M	ACC-T	AAA-K	GCT-A	TTT-F	TTA-L	TAC-Y	TTT-F	GGT-G	ACT-T	AGA-R	GAT-D	AGT-S	CCT-P	AGA-R	GGT-G	GTT-V	AAT-N	GGT-G	AGA-R	ATT-I	TCT-S	CCG-P	GAA-E	CGT-R	GTA-V	GTG-V	GCA-A	CCT-P	AGA-R	GCT-A	ATG-M	TGT-C	GTT-V	TTT-F	GAT-D	GTC-V
533	SRR6463561_NA	Unknown	NCBI	AAA-K	CCA-P	TTT-F	GGT-G	GAT-D	ATT-I	TGC-C	AAT-N	ACA-T	ATG-M	ACC-T	AAA-K	GCT-A	TTT-F	TTA-L	TAC-Y	TTT-F	GGT-G	ACT-T	AGA-R	GAT-D	AGT-S	CCT-P	AGA-R	GGT-G	GTT-V	AAT-N	GGT-G	AGA-R	ATT-I	TCT-S	CCG-P	GAA-E	CGT-R	GTA-V	GTG-V	GCA-A	CCT-P	AGA-R	GCT-A	ATG-M	TGT-C	GTT-V	TTT-F	GAT-D	GTC-V
534	SRR6463562_NA	Unknown	NCBI	AAA-K	CCA-P	TTT-F	GGT-G	GAT-D	ATT-I	TGC-C	AAT-N	ACA-T	ATG-M	ACC-T	AAA-K	GCT-A	TTT-F	TTA-L	TAC-Y	TTT-F	GGT-G	ACT-T	AGA-R	GAT-D	AGT-S	CCT-P	AGA-R	GGT-G	GTT-V	AAT-N	GGT-G	AGA-R	ATT-I	TCT-S	CCG-P	GAA-E	CGT-R	GTA-V	GTG-V	GCA-A	CCT-P	AGA-R	GCT-A	ATG-M	TGT-C	GTT-V	TTT-F	GAT-D	GTC-V
535	SRR6463563_NA	Unknown	NCBI	AAA-K	CCA-P	TTT-F	GGT-G	GAT-D	ATT-I	TGC-C	AAT-N	ACA-T	ATG-M	ACC-T	AAA-K	GCT-A	TTT-F	TTA-L	TAC-Y	TTT-F	GGT-G	ACT-T	AGA-R	GAT-D	AGT-S	CCT-P	AGA-R	GGT-G	GTT-V	AAT-N	GGT-G	AGA-R	ATT-I	TCT-S	CCG-P	GAA-E	CGT-R	GTA-V	GTG-V	GCA-A	CCT-P	AGA-R	GCT-A	ATG-M	TGT-C	GTT-V	TTT-F	GAT-D	GTC-V
536	SRR6463564_NA	Unknown	NCBI	AAA-K	CCA-P	TTT-F	GGT-G	GAT-D	ATT-I	TGC-C	AAT-N	ACA-T	ATG-M	ACC-T	AAA-K	GCT-A	TTT-F	TTA-L	TAC-Y	TTT-F	GGT-G	ACT-T	AGA-R	GAT-D	AGT-S	CCT-P	AGA-R	GGT-G	GTT-V	AAT-N	GGT-G	AGA-R	ATT-I	TCT-S	CCG-P	GAA-E	CGT-R	GTA-V	GTG-V	GCA-A	CCT-P	AGA-R	GCT-A	ATG-M	TGT-C	GTT-V	TTT-F	GAT-D	GTC-V
537	SRR6463565_NA	Unknown	NCBI	AAA-K	CCA-P	TTT-F	GGT-G	GAT-D	ATT-I	TGC-C	AAT-N	ACA-T	ATG-M	ACC-T	AAA-K	GCT-A	TTT-F	TTA-L	TAC-Y	TTT-F	GGT-G	ACT-T	AGA-R	GAT-D	AGT-S	CCT-P	AGA-R	GGT-G	GTT-V	AAT-N	GGT-G	AGA-R	ATT-I	TCT-S	CCG-P	GAA-E	CGT-R	GTA-V	GTG-V	GCA-A	CCT-P	AGA-R	GCT-A	ATG-M	TGT-C	GTT-V	TTT-F	GAT-D	GTC-V
538	SRR6463566_NA	Unknown	NCBI	ACA-T	CCA-P	TTT-F	GGT-G	GAT-D	ATT-I	TGC-C	AAT-N	ACA-T	ATG-M	ACC-T	AAA-K	GCT-A	TTT-F	TTA-L	TAC-Y	TTT-F	GGT-G	ACT-T	AGA-R	GAT-D	AGT-S	CCT-P	AGA-R	GGT-G	GTT-V	AAT-N	GGT-G	AGA-R	ATT-I	TCT-S	CCG-P	GAA-E	CGT-R	GTA-V	GTG-V	GCA-A	CCT-P	AGA-R	GCT-A	ATG-M	TGT-C	GTT-V	TTT-F	GAT-D	GTC-V
539	SRR6463567_NA	Unknown	NCBI	ACA-T	CCA-P	TTT-F	GGT-G	GAT-D	ATT-I	TGC-C	AAT-N	ACA-T	ATG-M	ACC-T	AAA-K	GCT-A	TTT-F	TTA-L	TAC-Y	TTT-F	GGT-G	ACT-T	AGA-R	GAT-D	AGT-S	CCT-P	AGA-R	GGT-G	GTT-V	AAT-N	GGT-G	AGA-R	ATT-I	TCT-S	CCG-P	GAA-E	CGT-R	GTA-V	GTG-V	GCA-A	CCT-P	AGA-R	GCT-A	ATG-M	TGT-C	GTT-V	TTT-F	GAT-D	GTC-V
540	SRR6463568_NGA	Nigeria	NCBI	ACA-T	CCA-P	TTT-F	GGT-G	GAT-D	ATT-I	TGC-C	AAT-N	ACA-T	ATG-M	ACC-T	AAA-K	GCT-A	TTT-F	TTA-L	TAC-Y	TTT-F	GGT-G	ACT-T	AGA-R	GAT-D	AGT-S	CCT-P	AGA-R	GGT-G	GTT-V	AAT-N	GGT-G	AGA-R	ATT-I	TCT-S	CCG-P	GAA-E	CGT-R	GTA-V	GTG-V	GCA-A	CCT-P	AGA-R	GCT-A	ATG-M	TGT-C	GTT-V	TTT-F	GAT-D	GTC-V
541	SRR6463569_KEN	Kenya	NCBI	AAA-K	CCA-P	TTT-F	GGT-G	GAT-D	ATT-I	TGC-C	AAT-N	ACA-T	ATG-M	ACC-T	AAA-K	GCT-A	TTT-F	TTA-L	TAC-Y	TTT-F	GGT-G	ACT-T	AGA-R	GAT-D	AGT-S	CCT-P	AGA-R	GGT-G	GTT-V	AAT-N	GGT-G	AGA-R	ATT-I	TCT-S	CCG-P	GAA-E	CGT-R	GTA-V	GTG-V	GCA-A	CCT-P	AGA-R	GCT-A	ATG-M	TGT-C	GTT-V	TTT-F	GAT-D	GTC-V
542	SRR6463570_LBR	Liberia	NCBI	ACA-T	CCA-P	TTT-F	GGT-G	GAT-D	ATT-I	TGC-C	AAT-N	ACA-T	ATG-M	ACC-T	AAA-K	GCT-A	TTT-F	TTA-L	TAC-Y	TTT-F	GGT-G	ACT-T	AGA-R	GAT-D	AGT-S	CCT-P	AGA-R	GGT-G	GTT-V	AAT-N	GGT-G	AGA-R	ATT-I	TCT-S	CCG-P	GAA-E	CGT-R	GTA-V	GTG-V	GCA-A	CCT-P	AGA-R	GCT-A	ATG-M	TGT-C	GTT-V	TTT-F	GAT-D	GTC-V
543	SRR6463571_NA	Unknown	NCBI	AAA-K	CCA-P	TTT-F	GGT-G	GAT-D	ATT-I	TGC-C	AAT-N	ACA-T	ATG-M	ACC-T	AAA-K	GCT-A	TTT-F	TTA-L	TAC-Y	TTT-F	GGT-G	ACT-T	AGA-R	GAT-D	AGT-S	CCT-P	AGA-R	GGT-G	GTT-V	AAT-N	GGT-G	AGA-R	ATT-I	TCT-S	CCG-P	GAA-E	CGT-R	GTA-V	GTG-V	GCA-A	CCT-P	AGA-R	GCT-A	ATG-M	TGT-C	GTT-V	TTT-F	GAT-D	GTC-V
544	SRR6463572_NA	Unknown	NCBI	ACA-T	CCA-P	TTT-F	GGT-G	GAT-D	ATT-I	TGC-C	AAT-N	ACA-T	ATG-M	ACC-T	AAA-K	GCT-A	TTT-F	TTA-L	TAC-Y	TTT-F	GGT-G	ACT-T	AGA-R	GAT-D	AGT-S	CCT-P	AGA-R	GGT-G	GTT-V	AAT-N	GGT-G	AGA-R	ATT-I	TCT-S	CCG-P	GAA-E	CGT-R	GTA-V	GTG-V	GCA-A	CCT-P	AGA-R	TCT-S	ATG-M	TGT-C	GTT-V	TTT-F	GAT-D	GTC-V
545	SRR6463573_NA	Unknown	NCBI	AAA-K	CCA-P	TTT-F	GGT-G	GAT-D	ATT-I	TGC-C	AAT-N	ACA-T	ATG-M	ACC-T	AAA-K	GCT-A	TTT-F	TTA-L	TAC-Y	TTT-F	GGT-G	ACT-T	AGA-R	GAT-D	AGT-S	CCT-P	AGA-R	GGT-G	GTT-V	AAT-N	GGT-G	AGA-R	ATT-I	TCT-S	CCG-P	GAA-E	CGT-R	GTA-V	GTG-V	GCA-A	CCT-P	AGA-R	GCT-A	ATG-M	TGT-C	GTT-V	TTT-F	GAT-D	GTC-V
546	SRR6463574_NA	Unknown	NCBI	AAA-K	CCA-P	TTT-F	GGT-G	GAT-D	ATT-I	TGC-C	AAT-N	ACA-T	ATG-M	ACC-T	AAA-K	GCT-A	TTT-F	TTA-L	TAC-Y	TTT-F	GGT-G	ACT-T	AGA-R	GAT-D	AGT-S	CCT-P	AGA-R	GGT-G	GTT-V	AAT-N	GGT-G	AGA-R	ATT-I	TCT-S	CCG-P	GAA-E	CGT-R	GTA-V	GTG-V	GCA-A	CCT-P	AGA-R	GCT-A	ATG-M	TGT-C	GTT-V	TTT-F	GAT-D	GTC-V
547	SRR6463575_NA	Unknown	NCBI	ACA-T	CCA-P	TTT-F	GGT-G	GAT-D	ATT-I	TGC-C	AAT-N	ACA-T	ATG-M	ACC-T	AAA-K	GCT-A	TTT-F	TTA-L	TAC-Y	TTT-F	GGT-G	ACT-T	AGA-R	GAT-D	AGT-S	CCT-P	AGA-R	GGT-G	GTT-V	AAT-N	GGT-G	AGA-R	ATT-I	TCT-S	CCG-P	GAA-E	CGT-R	GTA-V	GTG-V	GCA-A	CCT-P	AGA-R	GCT-A	ATG-M	TGT-C	GTT-V	TTT-F	GAT-D	GTC-V
548	SRR6463576_NA	Unknown	NCBI	ACA-T	CCA-P	TTT-F	GGT-G	GAT-D	ATT-I	TGC-C	AAT-N	ACA-T	ATG-M	ACC-T	AAA-K	GCT-A	TTT-F	TTA-L	TAC-Y	TTT-F	GGT-G	ACT-T	AGA-R	GAT-D	AGT-S	CCT-P	AGA-R	GGT-G	GTT-V	AAT-N	GGT-G	AGA-R	ATT-I	TCT-S	CCG-P	GAA-E	CGT-R	GTA-V	GTG-V	GCA-A	CCT-P	AGA-R	GCT-A	ATG-M	TGT-C	GTT-V	TTT-F	GAT-D	GTC-V
549	SRR6463577_NA	Unknown	NCBI	ACA-T	CCA-P	TTT-F	GGT-G	GAT-D	ATT-I	TGC-C	AAT-N	ACA-T	ATG-M	ACC-T	AAA-K	GCT-A	TTT-F	TTA-L	TAC-Y	TTT-F	GGT-G	ACT-T	AGA-R	GAT-D	AGT-S	CCT-P	AGA-R	GGT-G	GTT-V	AAT-N	GGT-G	AGA-R	ATT-I	TCT-S	CCG-P	GAA-E	CGT-R	GTA-V	GTG-V	GCA-A	CCT-P	AGA-R	GCT-A	ATG-M	TGT-C	GTT-V	TTT-F	GAT-D	GTC-V
550	SRR6463578_NA	Unknown	NCBI	ACA-T	CCA-P	TTT-F	GGT-G	GAT-D	ATT-I	TGC-C	AAT-N	ACA-T	ATG-M	ACC-T	AAA-K	GCT-A	TTT-F	TTA-L	TAC-Y	TTT-F	GGT-G	ACT-T	AGA-R	GAT-D	AGT-S	CCT-P	AGA-R	GGT-G	GTT-V	AAT-N	GGT-G	AGA-R	ATT-I	TCT-S	CCG-P	GAA-E	CGT-R	GTA-V	GTG-V	GCA-A	CCT-P	AGA-R	GCT-A	ATG-M	TGT-C	GTT-V	TTT-F	GAT-D	GTC-V
551	SRR6463579_NA	Unknown	NCBI	ACA-T	CCA-P	TTT-F	GGT-G	GAT-D	ATT-I	TGC-C	AAT-N	ACA-T	ATG-M	ACC-T	AAA-K	GCT-A	TTT-F	TTA-L	TAC-Y	TTT-F	GGT-G	ACT-T	AGA-R	GAT-D	AGT-S	CCT-P	AGA-R	GGT-G	GTT-V	AAT-N	GGT-G	AGA-R	ATT-I	TCT-S	CCG-P	GAA-E	CGT-R	GTA-V	GTG-V	GCA-A	CCT-P	AGA-R	GCT-A	ATG-M	TGT-C	GTT-V	TTT-F	GAT-D	GTC-V
552	SRR6463580_NA	Unknown	NCBI	ACA-T	CCA-P	TTT-F	GGT-G	GAT-D	ATT-I	TGC-C	AAT-N	ACA-T	ATG-M	ACC-T	AAA-K	GCT-A	TTT-F	TTA-L	TAC-Y	TTT-F	GGT-G	ACT-T	AGA-R	GAT-D	AGT-S	CCT-P	AGA-R	GGT-G	GTT-V	AAT-N	GGT-G	AGA-R	ATT-I	TCT-S	CCG-P	GAA-E	CGT-R	GTA-V	GTG-V	GCA-A	CCT-P	AGA-R	TCT-S	ATG-M	TGT-C	GTT-V	TTT-F	GAT-D	GTC-V
553	SRR6463581_NA	Unknown	NCBI	ACA-T	CCA-P	TTT-F	GGT-G	GAT-D	ATT-I	TGC-C	AAT-N	ACA-T	ATG-M	ACC-T	AAA-K	GCT-A	TTT-F	TTA-L	TAC-Y	TTT-F	GGT-G	ACT-T	AGA-R	GAT-D	AGT-S	CCT-P	AGA-R	GGT-G	GTT-V	AAT-N	GGT-G	AGA-R	ATT-I	TCT-S	CCG-P	GAA-E	CGT-R	GTA-V	GTG-V	GCA-A	CCT-P	AGA-R	GCT-A	ATG-M	TGT-C	GTT-V	TTT-F	GAT-D	GTC-V
554	SRR6463582_TZA	Tanzania	NCBI	ACA-T	CCA-P	TTT-F	GGT-G	GAT-D	ATT-I	TGC-C	AAT-N	ACA-T	ATG-M	ACC-T	AAA-K	GCT-A	TTT-F	TTA-L	TAC-Y	TTT-F	GGT-G	ACT-T	AGA-R	GAT-D	AGT-S	CCT-P	AGA-R	GGT-G	GTT-V	AAT-N	GGT-G	AGA-R	ATT-I	TCT-S	CCG-P	GAA-E	CGT-R	GTA-V	GTG-V	GCA-A	CCT-P	AGA-R	GCT-A	ATG-M	TGT-C	GTT-V	TTT-F	GAT-D	GTC-V
555	SRR6463583_NA	Unknown	NCBI	AAA-K	CCA-P	TTT-F	GGT-G	GAT-D	ATT-I	TGC-C	AAT-N	ACA-T	ATG-M	ACC-T	AAA-K	GCT-A	TTT-F	TTA-L	TAC-Y	TTT-F	GGT-G	ACT-T	AGA-R	GAT-D	AGT-S	CCT-P	AGA-R	GGT-G	GTT-V	AAT-N	GGT-G	AGA-R	ATT-I	TCT-S	CCG-P	GAA-E	CGT-R	GTA-V	GTG-V	GCA-A	CCT-P	AGA-R	GCT-A	ATG-M	TGT-C	GTT-V	TTT-F	GAT-D	GTC-V
556	SRR6463584_NA	Unknown	NCBI	AAA-K	CCA-P	TTT-F	GGT-G	GAT-D	ATT-I	TGC-C	AAT-N	ACA-T	ATG-M	ACC-T	AAA-K	GCT-A	TTT-F	TTA-L	TAC-Y	TTT-F	GGT-G	ACT-T	AGA-R	GAT-D	AGT-S	CCT-P	AGA-R	GGT-G	GTT-V	AAT-N	GGT-G	AGA-R	ATT-I	TCT-S	CCG-P	GAA-E	CGT-R	GTA-V	GTG-V	GCA-A	CCT-P	AGA-R	GCT-A	ATG-M	TGT-C	GTT-V	TTT-F	GAT-D	GTC-V
557	SRR6463585_LBR	Liberia	NCBI	ACA-T	CCA-P	TTT-F	GGT-G	GAT-D	ATT-I	TGC-C	AAT-N	ACA-T	ATG-M	ACC-T	AAA-K	GCT-A	TTT-F	TTA-L	TAC-Y	TTT-F	GGT-G	ACT-T	AGA-R	GAT-D	AGT-S	CCT-P	AGA-R	GGT-G	GTT-V	AAT-N	GGT-G	AGA-R	ATT-I	TCT-S	CCG-P	GAA-E	CGT-R	GTA-V	GTG-V	GCA-A	CCT-P	AGA-R	GCT-A	ATG-M	TGT-C	GTT-V	TTT-F	GAT-D	GTC-V
558	SRR6463586_LBR	Liberia	NCBI	AAA-K	CCA-P	TTT-F	GGT-G	GAT-D	ATT-I	TGC-C	AAT-N	ACA-T	ATG-M	ACC-T	AAA-K	GCT-A	TTT-F	TTA-L	TAC-Y	TTT-F	GGT-G	ACT-T	AGA-R	GAT-D	AGT-S	CCT-P	AGA-R	GGT-G	GTT-V	AAT-N	GGT-G	AGA-R	ATT-I	TCT-S	CCG-P	GAA-E	CGT-R	GTA-V	GTG-V	GCA-A	CCT-P	AGA-R	GCT-A	ATG-M	TGT-C	GTT-V	TTT-F	GAT-D	GTC-V
559	SRR6463587_KEN	Kenya	NCBI	AAA-K	CCA-P	TTT-F	GGT-G	GAT-D	ATT-I	TGC-C	AAT-N	ACA-T	ATG-M	ACC-T	AAA-K	GCT-A	TTT-F	TTA-L	TAC-Y	TTT-F	GGT-G	ACT-T	AGA-R	GAT-D	TGT-C	CCT-P	AGA-R	GGT-G	GTT-V	AAT-N	GGT-G	AGA-R	ATT-I	TCT-S	CCG-P	GAA-E	CGT-R	GTA-V	GTG-V	GCA-A	CCT-P	AGA-R	GCT-A	ATG-M	TGT-C	GTT-V	TTT-F	GAT-D	GTC-V
560	SRR6463588_GHA	Ghana	NCBI	ACA-T	CCA-P	TTT-F	GGT-G	GAT-D	ATT-I	TGC-C	AAT-N	ACA-T	ATG-M	ACC-T	AAA-K	GCT-A	TTT-F	TTA-L	TAC-Y	TTT-F	GGT-G	ACT-T	AGA-R	GAT-D	AGT-S	CCT-P	AGA-R	GGT-G	GTT-V	AAT-N	GGT-G	AGA-R	ATT-I	TCT-S	CCG-P	GAA-E	CGT-R	GTA-V	GTG-V	GCA-A	CCT-P	AGA-R	TCT-S	ATG-M	TGT-C	GTT-V	TTT-F	GAT-D	GTC-V
561	SRR6463589_NA	Unknown	NCBI	ACA-T	CCA-P	TTT-F	GGT-G	GAT-D	ATT-I	TGC-C	AAT-N	ACA-T	ATG-M	ACC-T	AAA-K	GCT-A	TTT-F	TTA-L	TAC-Y	TTT-F	GGT-G	ACT-T	AGA-R	GAT-D	AGT-S	CCT-P	AGA-R	GGT-G	GTT-V	AAT-N	GGT-G	AGA-R	ATT-I	TCT-S	CCG-P	GAA-E	CGT-R	GTA-V	GTG-V	GCA-A	CCT-P	AGA-R	GCT-A	ATG-M	TGT-C	GTT-V	TTT-F	GAT-D	GTC-V
562	SRR6463590_NA	Unknown	NCBI	ACA-T	CCA-P	TTT-F	GGT-G	GAT-D	ATT-I	TGC-C	AAT-N	ACA-T	ATG-M	ACC-T	AAA-K	GCT-A	TTT-F	TTA-L	TAC-Y	TTT-F	GGT-G	ACT-T	AGA-R	GAT-D	AGT-S	CCT-P	AGA-R	GGT-G	GTT-V	AAT-N	GGT-G	AGA-R	ATT-I	TCT-S	CCG-P	GAA-E	CGT-R	GTA-V	GTG-V	GCA-A	CCT-P	AGA-R	GCT-A	ATG-M	TGT-C	GTT-V	TTT-F	GAT-D	GTC-V
563	SRR6463591_NA	Unknown	NCBI	AAA-K	CCA-P	TTT-F	GGT-G	GAT-D	ATT-I	TGC-C	AAT-N	ACA-T	ATG-M	ACC-T	AAA-K	GCT-A	TTT-F	TTA-L	TAC-Y	TTT-F	GGT-G	ACT-T	AGA-R	GAT-D	AGT-S	CCT-P	AGA-R	GGT-G	GTT-V	AAT-N	GGT-G	AGA-R	ATT-I	TCT-S	CCG-P	GAA-E	CGT-R	GTA-V	GTG-V	GCA-A	CCT-P	AGA-R	GCT-A	ATG-M	TGT-C	GTT-V	TTT-F	GAT-D	GTC-V
564	SRR6463592_NA	Unknown	NCBI	AAA-K	CCA-P	TTT-F	GGT-G	GAT-D	ATT-I	TGC-C	AAT-N	ACA-T	ATG-M	ACC-T	AAA-K	GCT-A	TTT-F	TTA-L	TAC-Y	TTT-F	GGT-G	ACT-T	AGA-R	GAT-D	AGT-S	CCT-P	AGA-R	GGT-G	GTT-V	AAT-N	GGT-G	AGA-R	ATT-I	TCT-S	CCG-P	GAA-E	CGT-R	GTA-V	GTG-V	GCA-A	CCT-P	AGA-R	GCT-A	ATG-M	TGT-C	GTT-V	TTT-F	GAT-D	GTC-V
565	SRR6463593_NA	Unknown	NCBI	AAA-K	CCA-P	TTT-F	GGT-G	GAT-D	ATT-I	TGC-C	AAT-N	ACA-T	ATG-M	ACC-T	AAA-K	GCT-A	TTT-F	TTA-L	TAC-Y	TTT-F	GGT-G	ACT-T	AGA-R	GAT-D	AGT-S	CCT-P	AGA-R	GGT-G	GTT-V	AAT-N	GGT-G	AGA-R	ATT-I	TCT-S	CCG-P	GAA-E	CGT-R	GTA-V	GTG-V	GCA-A	CCT-P	AGA-R	GCT-A	ATG-M	TGT-C	GTT-V	TTT-F	GAT-D	GTC-V
566	SRR6463594_COD	Democratic Republic of Congo	NCBI	ACA-T	CCA-P	TTT-F	GGT-G	GAT-D	ATT-I	TGC-C	AAT-N	ACA-T	ATG-M	ACC-T	AAA-K	GCT-A	TTT-F	TTA-L	TAC-Y	TTT-F	GGT-G	ACT-T	AGA-R	GAT-D	AGT-S	CCT-P	AGA-R	GGT-G	GTT-V	AAT-N	GGT-G	AGA-R	ATT-I	TCT-S	CCG-P	GAA-E	CGT-R	GTA-V	GTG-V	GCA-A	CCT-P	AGA-R	GCT-A	ATG-M	TGT-C	GTT-V	TTT-F	GAT-D	GTC-V
567	SRR6463595_NA	Unknown	NCBI	ACA-T	CCA-P	TTT-F	GGT-G	GAT-D	ATT-I	TGC-C	AAT-N	ACA-T	ATG-M	ACC-T	AAA-K	GCT-A	TTT-F	TTA-L	TAC-Y	TTT-F	GGT-G	ACT-T	AGA-R	GAT-D	AGT-S	CCT-P	AGA-R	GGT-G	GTT-V	AAT-N	GGT-G	AGA-R	ATT-I	TCT-S	CCG-P	GAA-E	CGT-R	GTA-V	GTG-V	GCA-A	CCT-P	AGA-R	GCT-A	ATG-M	TGT-C	GTT-V	TTT-F	GAT-D	GTC-V
568	SRR6463596_NA	Unknown	NCBI	ACA-T	CCA-P	TTT-F	GGT-G	GAT-D	ATT-I	TGC-C	AAT-N	ACA-T	ATG-M	ACC-T	AAA-K	GCT-A	TTT-F	TTA-L	TAC-Y	TTT-F	GGT-G	ACT-T	AGA-R	GAT-D	AGT-S	CCT-P	AGA-R	GGT-G	GTT-V	AAT-N	GGT-G	AGA-R	ATT-I	TCT-S	CCG-P	GAA-E	CGT-R	GTA-V	GTG-V	GCA-A	CCT-P	AGA-R	GCT-A	ATG-M	TGT-C	GTT-V	TTT-F	GAT-D	GTC-V
569	SRR6463597_HTI	Haiti	NCBI	AAA-K	CCA-P	TTT-F	GGT-G	GAT-D	ATT-I	TGC-C	AAT-N	ACA-T	ATG-M	ACC-T	AAA-K	GCT-A	TTT-F	TTA-L	TAC-Y	TTT-F	GGT-G	ACT-T	AGA-R	GAT-D	AGT-S	CCT-P	AGA-R	GGT-G	GTT-V	AAT-N	GGT-G	AGA-R	ATT-I	TCT-S	CCG-P	GAA-E	CGT-R	GTA-V	GTG-V	GCA-A	CCT-P	AGA-R	GCT-A	ATG-M	TGT-C	GTT-V	TTT-F	GAT-D	GTC-V
570	SRR6463598_TGO	Togo	NCBI	AAA-K	CCA-P	TTT-F	GGT-G	GAT-D	ATT-I	TGC-C	AAT-N	ACA-T	ATG-M	ACC-T	AAA-K	GCT-A	TTT-F	TTA-L	TAC-Y	TTT-F	GGT-G	ACT-T	AGA-R	GAT-D	AGT-S	CCT-P	AGA-R	GGT-G	GTT-V	AAT-N	GGT-G	AGA-R	ATT-I	TCT-S	CCG-P	GAA-E	CGT-R	GTA-V	GTG-V	GCA-A	CCT-P	AGA-R	GCT-A	ATG-M	TGT-C	GTT-V	TTT-F	GAT-D	GTC-V
571	SRR6463599_TGO	Togo	NCBI	ACA-T	CCA-P	TTT-F	GGT-G	GAT-D	ATT-I	TGC-C	AAT-N	ACA-T	ATG-M	ACC-T	AAA-K	GCT-A	TTT-F	TTA-L	TAC-Y	TTT-F	GGT-G	ACT-T	AGA-R	GAT-D	AGT-S	CCT-P	AGA-R	GGT-G	GTT-V	AAT-N	GGT-G	AGA-R	ATT-I	TCT-S	CCG-P	GAA-E	CGT-R	GTA-V	GTG-V	GCA-A	CCT-P	AGA-R	GCT-A	ATG-M	TGT-C	GTT-V	TTT-F	GAT-D	GTC-V
572	SRR6463600_GHA	Ghana	NCBI	ACA-T	CCA-P	TTT-F	GGT-G	GAT-D	ATT-I	TGC-C	AAT-N	ACA-T	ATG-M	ACC-T	AAA-K	GCT-A	TTT-F	TTA-L	TAC-Y	TTT-F	GGT-G	ACT-T	AGA-R	GAT-D	AGT-S	CCT-P	AGA-R	GGT-G	GTT-V	AAT-N	GGT-G	AGA-R	ATT-I	TCT-S	CCG-P	GAA-E	CGT-R	GTA-V	GTG-V	GCA-A	CCT-P	AGA-R	GCT-A	ATG-M	TGT-C	GTT-V	TTT-F	GAT-D	GTC-V
573	SRR6463601_KEN	Kenya	NCBI	AAA-K	CCA-P	TTT-F	GGT-G	GAT-D	ATT-I	TGC-C	AAT-N	ACA-T	ATG-M	ACC-T	AAA-K	GCT-A	TTT-F	TTA-L	TAC-Y	TTT-F	GGT-G	ACT-T	AGA-R	GAT-D	AGT-S	CCT-P	AGA-R	GGT-G	GTT-V	AAT-N	GGT-G	AGA-R	ATT-I	TCT-S	CCG-P	GAA-E	CGT-R	GTA-V	GTG-V	GCA-A	CCT-P	AGA-R	GCT-A	ATG-M	TGT-C	GTT-V	TTT-F	GAT-D	GTC-V
574	SRR6463602_NA	Unknown	NCBI	ACA-T	CCA-P	TTT-F	GGT-G	GAT-D	ATT-I	TGC-C	AAT-N	ACA-T	ATG-M	ACC-T	AAA-K	GCT-A	TTT-F	TTA-L	TAC-Y	TTT-F	GGT-G	ACT-T	AGA-R	GAT-D	AGT-S	CCT-P	AGA-R	GGT-G	GTT-V	AAT-N	GGT-G	AGA-R	ATT-I	TCT-S	CCG-P	GAA-E	CGT-R	GTA-V	GTG-V	GCA-A	CCT-P	AGA-R	GCT-A	ATG-M	TGT-C	GTT-V	TTT-F	GAT-D	GTC-V
575	SRR6463603_NA	Unknown	NCBI	AAA-K	CCA-P	TTT-F	GGT-G	GAT-D	ATT-I	TGC-C	AAT-N	ACA-T	ATG-M	ACC-T	AAA-K	GCT-A	TTT-F	TTA-L	TAC-Y	TTT-F	GGT-G	ACT-T	AGA-R	GAT-D	AGT-S	CCT-P	AGA-R	GGT-G	GTT-V	AAT-N	GGT-G	AGA-R	ATT-I	TCT-S	CCG-P	GAA-E	CGT-R	GTA-V	GTG-V	GCA-A	CCT-P	AGA-R	GCT-A	ATG-M	TGT-C	GTT-V	TTT-F	GAT-D	GTC-V
576	SRR6463604_NA	Unknown	NCBI	ACA-T	CCA-P	TTT-F	GGT-G	GAT-D	ATT-I	TGC-C	AAT-N	ACA-T	ATG-M	ACC-T	AAA-K	GCT-A	TTT-F	TTA-L	TAC-Y	TTT-F	GGT-G	ACT-T	AGA-R	GAT-D	AGT-S	CCT-P	AGA-R	GGT-G	GTT-V	AAT-N	GGT-G	AGA-R	ATT-I	TCT-S	CCG-P	GAA-E	CGT-R	GTA-V	GTG-V	GCA-A	CCT-P	AGA-R	GCT-A	ATG-M	TGT-C	GTT-V	TTT-F	GAT-D	GTC-V
577	SRR6463605_NA	Unknown	NCBI	ACA-T	CCA-P	TTT-F	GGT-G	GAT-D	ATT-I	TGC-C	AAT-N	ACA-T	ATG-M	ACC-T	AAA-K	GCT-A	TTT-F	TTA-L	TAC-Y	TTT-F	GGT-G	ACT-T	AGA-R	GAT-D	AGT-S	CCT-P	AGA-R	GGT-G	GTT-V	AAT-N	GGT-G	AGA-R	ATT-I	TCT-S	CCG-P	GAA-E	CGT-R	GTA-V	GTG-V	GCA-A	CCT-P	AGA-R	GCT-A	ATG-M	TGT-C	GTT-V	TTT-F	GAT-D	GTC-V
578	SRR6463606_LBR	Liberia	NCBI	ACA-T	CCA-P	TTT-F	GGT-G	GAT-D	ATT-I	TGC-C	AAT-N	ACA-T	ATG-M	ACC-T	AAA-K	GCT-A	TTT-F	TTA-L	TAC-Y	TTT-F	GGT-G	ACT-T	AGA-R	GAT-D	AGT-S	CCT-P	AGA-R	GGT-G	GTT-V	AAT-N	GGT-G	AGA-R	ATT-I	TCT-S	CCG-P	GAA-E	CGT-R	GTA-V	GTG-V	GCA-A	CCT-P	AGA-R	GCT-A	ATG-M	TGT-C	GTT-V	TTT-F	GAT-D	GTC-V
579	SRR6463607_NGA	Nigeria	NCBI	ACA-T	CCA-P	TTT-F	GGT-G	GAT-D	ATT-I	TGC-C	AAT-N	ACA-T	ATG-M	ACC-T	AAA-K	GCT-A	TTT-F	TTA-L	TAC-Y	TTT-F	GGT-G	ACT-T	AGA-R	GAT-D	AGT-S	CCT-P	AGA-R	GGT-G	GTT-V	AAT-N	GGT-G	AGA-R	ATT-I	TCT-S	CCG-P	GAA-E	CGT-R	GTA-V	GTG-V	GCA-A	CCT-P	AGA-R	GCT-A	ATG-M	TGT-C	GTT-V	TTT-F	GAT-D	GTC-V
580	SRR6463608_LBR	Liberia	NCBI	ACA-T	CCA-P	TTT-F	GGT-G	GAT-D	ATT-I	TGC-C	AAT-N	ACA-T	ATG-M	ACC-T	AAA-K	GCT-A	TTT-F	TTA-L	TAC-Y	TTT-F	GGT-G	ACT-T	AGA-R	GAT-D	AGT-S	CCT-P	AGA-R	GGT-G	GTT-V	AAT-N	GGT-G	AGA-R	ATT-I	TCT-S	CCG-P	GAA-E	CGT-R	GTA-V	GTG-V	GCA-A	CCT-P	AGA-R	GCT-A	ATG-M	TGT-C	GTT-V	TTT-F	GAT-D	GTC-V
581	SRR6463609_UGA	Uganda	NCBI	ACA-T	CCA-P	TTT-F	GGT-G	GAT-D	ATT-I	TGC-C	AAT-N	ACA-T	ATG-M	ACC-T	AAA-K	GCT-A	TTT-F	TTA-L	TAC-Y	TTT-F	GGT-G	ACT-T	AGA-R	GAT-D	AGT-S	CCT-P	AGA-R	GGT-G	GTT-V	AAT-N	GGT-G	AGA-R	ATT-I	TCT-S	CCG-P	GAA-E	CGT-R	GTA-V	GTG-V	GCA-A	CCT-P	AGA-R	GCT-A	ATG-M	TGT-C	GTT-V	TTT-F	GAT-D	GTC-V
582	SRR6463610_LBR	Liberia	NCBI	AAA-K	CCA-P	TTT-F	GGT-G	GAT-D	ATT-I	TGC-C	AAT-N	ACA-T	ATG-M	ACC-T	AAA-K	GCT-A	TTT-F	TTA-L	TAC-Y	TTT-F	GGT-G	ACT-T	AGA-R	GAT-D	AGT-S	CCT-P	AGA-R	GGT-G	GTT-V	AAT-N	GGT-G	AGA-R	ATT-I	TCT-S	CCG-P	GAA-E	CGT-R	GTA-V	GTG-V	GCA-A	CCT-P	AGA-R	GCT-A	ATG-M	TGT-C	GTT-V	TTT-F	GAT-D	GTC-V
583	SRR6463611_LBR	Liberia	NCBI	AAA-K	CCA-P	TTT-F	GGT-G	GAT-D	ATT-I	TGC-C	AAT-N	ACA-T	ATG-M	ACC-T	AAA-K	GCT-A	TTT-F	TTA-L	TAC-Y	TTT-F	GGT-G	ACT-T	AGA-R	GAT-D	AGT-S	CCT-P	AGA-R	GGT-G	GTT-V	AAT-N	GGT-G	AGA-R	ATT-I	TCT-S	CCG-P	GAA-E	CGT-R	GTA-V	GTG-V	GCA-A	CCT-P	AGA-R	GCT-A	ATG-M	TGT-C	GTT-V	TTT-F	GAT-D	GTC-V
584	SRR6463612_LBR	Liberia	NCBI	ACA-T	CCA-P	TTT-F	GGT-G	GAT-D	ATT-I	TGC-C	AAT-N	ACA-T	ATG-M	ACC-T	AAA-K	GCT-A	TTT-F	TTA-L	TAC-Y	TTT-F	GGT-G	ACT-T	AGA-R	GAT-D	AGT-S	CCT-P	AGA-R	GGT-G	GTT-V	AAT-N	GGT-G	AGA-R	ATT-I	TCT-S	CCG-P	GAA-E	CGT-R	GTA-V	GTG-V	GCA-A	CCT-P	AGA-R	GCT-A	ATG-M	TGT-C	GTT-V	TTT-F	GAT-D	GTC-V
585	SRR6463613_LBR	Liberia	NCBI	AAA-K	CCA-P	TTT-F	GGT-G	GAT-D	ATT-I	TGC-C	AAT-N	ACA-T	ATG-M	ACC-T	AAA-K	GCT-A	TTT-F	TTA-L	TAC-Y	TTT-F	GGT-G	ACT-T	AGA-R	GAT-D	AGT-S	CCT-P	AGA-R	GGT-G	GTT-V	AAT-N	GGT-G	AGA-R	ATT-I	TCT-S	CCG-P	GAA-E	CGT-R	GTA-V	GTG-V	GCA-A	CCT-P	AGA-R	GCT-A	ATG-M	TGT-C	GTT-V	TTT-F	GAT-D	GTC-V
586	SRR6463614_LBR	Liberia	NCBI	AAA-K	CCA-P	TTT-F	GGT-G	GAT-D	ATT-I	TGC-C	AAT-N	ACA-T	ATG-M	ACC-T	AAA-K	GCT-A	TTT-F	TTA-L	TAC-Y	TTT-F	GGT-G	ACT-T	AGA-R	GAT-D	AGT-S	CCT-P	AGA-R	GGT-G	GTT-V	AAT-N	GGT-G	AGA-R	ATT-I	TCT-S	CCG-P	GAA-E	CGT-R	GTA-V	GTG-V	GCA-A	CCT-P	AGA-R	GCT-A	ATG-M	TGT-C	GTT-V	TTT-F	GAT-D	GTC-V
587	SRR6463615_CIV	Ivory Coast, Cote d'Ivoire	NCBI	ACA-T	CCA-P	TTT-F	GGT-G	GAT-D	ATT-I	TGC-C	AAT-N	ACA-T	ATG-M	ACC-T	AAA-K	GCT-A	TTT-F	TTA-L	TAC-Y	TTT-F	GGT-G	ACT-T	AGA-R	GAT-D	AGT-S	CCT-P	AGA-R	GGT-G	GTT-V	AAT-N	GGT-G	AGA-R	ATT-I	TCT-S	CCG-P	GAA-E	CGT-R	GTA-V	GTG-V	GCA-A	CCT-P	AGA-R	GCT-A	ATG-M	TGT-C	GTT-V	TTT-F	GAT-D	GTC-V
588	SRR6463616_NGA	Nigeria	NCBI	ACA-T	CCA-P	TTT-F	GGT-G	GAT-D	ATT-I	TGC-C	AAT-N	ACA-T	ATG-M	ACC-T	AAA-K	GCT-A	TTT-F	TTA-L	TAC-Y	TTT-F	GGT-G	ACT-T	AGA-R	GAT-D	AGT-S	CCT-P	AGA-R	GGT-G	GTT-V	AAT-N	GGT-G	AGA-R	ATT-I	TCT-S	CCG-P	GAA-E	CGT-R	GTA-V	GTG-V	GCA-A	CCT-P	AGA-R	GCT-A	ATG-M	TGT-C	GTT-V	TTT-F	GAT-D	GTC-V
589	SRR6463617_NA	Unknown	NCBI	ACA-T	CCA-P	TTT-F	GGT-G	GAT-D	ATT-I	TGC-C	AAT-N	ACA-T	ATG-M	ACC-T	AAA-K	GCT-A	TTT-F	TTA-L	TAC-Y	TTT-F	GGT-G	ACT-T	AGA-R	GAT-D	AGT-S	CCT-P	AGA-R	GGT-G	GTT-V	AAT-N	GGT-G	AGA-R	ATT-I	TCT-S	CCG-P	GAA-E	CGT-R	GTA-V	GTG-V	GCA-A	CCT-P	AGA-R	GCT-A	ATG-M	TGT-C	GTT-V	TTT-F	GAT-D	GTC-V
590	SRR6463618_NA	Unknown	NCBI	ACA-T	CCA-P	TTT-F	GGT-G	GAT-D	ATT-I	TGC-C	AAT-N	ACA-T	ATG-M	ACC-T	AAA-K	GCT-A	TTT-F	TTA-L	TAC-Y	TTT-F	GGT-G	ACT-T	AGA-R	GAT-D	AGT-S	CCT-P	AGA-R	GGT-G	GTT-V	AAT-N	GGT-G	AGA-R	ATT-I	TCT-S	CCG-P	GAA-E	CGT-R	GTA-V	GTG-V	GCA-A	CCT-P	AGA-R	GCT-A	ATG-M	TGT-C	GTT-V	TTT-F	GAT-D	GTC-V
591	SRR6463619_UGA	Uganda	NCBI	AAA-K	CCA-P	TTT-F	GGT-G	GAT-D	ATT-I	TGC-C	AAT-N	ACA-T	ATG-M	ACC-T	AAA-K	GCT-A	TTT-F	TTA-L	TAC-Y	TTT-F	GGT-G	ACT-T	AGA-R	GAT-D	AGT-S	CCT-P	AGA-R	GGT-G	GTT-V	AAT-N	GGT-G	AGA-R	ATT-I	TCT-S	CCG-P	GAA-E	CGT-R	GTA-V	GTG-V	GCA-A	CCT-P	AGA-R	GCT-A	ATG-M	TGT-C	GTT-V	TTT-F	GAT-D	GTC-V
592	SRR6463620_MLT/BFA	Mali & Burkina Faso	NCBI	ACA-T	CCA-P	TTT-F	GGT-G	GAT-D	ATT-I	TGC-C	AAT-N	ACA-T	ATG-M	ACC-T	AAA-K	GCT-A	TTT-F	TTA-L	TAC-Y	TTT-F	GGT-G	ACT-T	AGA-R	GAT-D	AGT-S	CCT-P	AGA-R	GGT-G	GTT-V	AAT-N	GGT-G	AGA-R	ATT-I	TCT-S	CCG-P	GAA-E	CGT-R	GTA-V	GTG-V	GCA-A	CCT-P	AGA-R	GCT-A	ATG-M	TGT-C	GTT-V	TTT-F	GAT-D	GTC-V
593	SRR6463621_LBR	Liberia	NCBI	ACA-T	CCA-P	TTT-F	GGT-G	GAT-D	ATT-I	TGC-C	AAT-N	ACA-T	ATG-M	ACC-T	AAA-K	GCT-A	TTT-F	TTA-L	TAC-Y	TTT-F	GGT-G	ACT-T	AGA-R	GAT-D	AGT-S	CCT-P	AGA-R	GGT-G	GTT-V	AAT-N	GGT-G	AGA-R	ATT-I	TCT-S	CCG-P	GAA-E	CGT-R	GTA-V	GTG-V	GCA-A	CCT-P	AGA-R	GCT-A	ATG-M	TGT-C	GTT-V	TTT-F	GAT-D	GTC-V
594	SRR6463622_UGA	Uganda	NCBI	AAA-K	CCA-P	TTT-F	GGT-G	GAT-D	ATT-I	TGC-C	AAT-N	ACA-T	ATG-M	ACC-T	AAA-K	GCT-A	TTT-F	TTA-L	TAC-Y	TTT-F	GGT-G	ACT-T	AGA-R	GAT-D	AGT-S	CCT-P	AGA-R	GGT-G	GTT-V	AAT-N	GGT-G	AGA-R	ATT-I	TCT-S	CCG-P	GAA-E	CGT-R	GTA-V	GTG-V	GCA-A	CCT-P	AGA-R	GCT-A	ATG-M	TGT-C	GTT-V	TTT-F	GAT-D	GTC-V
595	SRR6463623_NA	Unknown	NCBI	ACA-T	CCA-P	TTT-F	GGT-G	GAT-D	ATT-I	TGC-C	AAT-N	ACA-T	ATG-M	ACC-T	AAA-K	GCT-A	TTT-F	TTA-L	TAC-Y	TTT-F	GGT-G	ACT-T	AGA-R	GAT-D	AGT-S	CCT-P	AGA-R	GGT-G	GTT-V	AAT-N	GGT-G	AGA-R	ATT-I	TCT-S	CCG-P	GAA-E	CGT-R	GTA-V	GTG-V	GCA-A	CCT-P	AGA-R	GCT-A	ATG-M	TGT-C	GTT-V	TTT-F	GAT-D	GTC-V
596	SRR6463624_GHA	Ghana	NCBI	AAA-K	CCA-P	TTT-F	GGT-G	GAT-D	ATT-I	TGC-C	AAT-N	ACA-T	ATG-M	ACC-T	AAA-K	GCT-A	TTT-F	TTA-L	TAC-Y	TTT-F	GGT-G	ACT-T	AGA-R	GAT-D	AGT-S	CCT-P	AGA-R	GGT-G	GTT-V	AAT-N	GGT-G	AGA-R	ATT-I	TCT-S	CCG-P	GAA-E	CGT-R	GTA-V	GTG-V	GCA-A	CCT-P	AGA-R	GCT-A	ATG-M	TGT-C	GTT-V	TTT-F	GAT-D	GTC-V
597	SRR6463625_NA	Unknown	NCBI	ACA-T	CCA-P	TTT-F	GGT-G	GAT-D	ATT-I	TGC-C	AAT-N	ACA-T	ATG-M	ACC-T	AAA-K	GCT-A	TTT-F	TTA-L	TAC-Y	TTT-F	GGT-G	ACT-T	AGA-R	GAT-D	AGT-S	CCT-P	AGA-R	GGT-G	GTT-V	AAT-N	GGT-G	AGA-R	ATT-I	TCT-S	CCG-P	GAA-E	CGT-R	GTA-V	GTG-V	GCA-A	CCT-P	AGA-R	GCT-A	ATG-M	TGT-C	GTT-V	TTT-F	GAT-D	GTC-V
598	SRR6463626_NA	Unknown	NCBI	ACA-T	CCA-P	TTT-F	GGT-G	GAT-D	ATT-I	TGC-C	AAT-N	ACA-T	ATG-M	ACC-T	AAA-K	GCT-A	TTT-F	TTA-L	TAC-Y	TTT-F	GGT-G	ACT-T	AGA-R	GAT-D	AGT-S	CCT-P	AGA-R	GGT-G	GTT-V	AAT-N	GGT-G	AGA-R	ATT-I	TCT-S	CCG-P	GAA-E	CGT-R	GTA-V	GTG-V	GCA-A	CCT-P	AGA-R	GCT-A	ATG-M	TGT-C	GTT-V	TTT-F	GAT-D	GTC-V
599	SRR6463627_NA	Unknown	NCBI	AAA-K	CCA-P	TTT-F	GGT-G	GAT-D	ATT-I	TGC-C	AAT-N	ACA-T	ATG-M	ACC-T	AAA-K	GCT-A	TTT-F	TTA-L	TAC-Y	TTT-F	GGT-G	ACT-T	AGA-R	GAT-D	AGT-S	CCT-P	AGA-R	GGT-G	GTT-V	AAT-N	GGT-G	AGA-R	ATT-I	TCT-S	CCG-P	GAA-E	CGT-R	GTA-V	GTG-V	GCA-A	CCT-P	AGA-R	GCT-A	ATG-M	TGT-C	GTT-V	TTT-F	GAT-D	GTC-V
600	SRR6463628_NA	Unknown	NCBI	ACA-T	CCA-P	TTT-F	GGT-G	GAT-D	ATT-I	TGC-C	AAT-N	ACA-T	ATG-M	ACC-T	AAA-K	GCT-A	TTT-F	TTA-L	TAC-Y	TTT-F	GGT-G	ACT-T	AGA-R	GAT-D	AGT-S	CCT-P	AGA-R	GGT-G	GTT-V	AAT-N	GGT-G	AGA-R	ATT-I	TCT-S	CCG-P	GAA-E	CGT-R	GTA-V	GTG-V	GCA-A	CCT-P	AGA-R	GCT-A	ATG-M	TGT-C	GTT-V	TTT-F	GAT-D	GTC-V
601	SRR6463629_NA	Unknown	NCBI	ACA-T	CCA-P	TTT-F	GGT-G	GAT-D	ATT-I	TGC-C	AAT-N	ACA-T	ATG-M	ACG-T	AAA-K	GCT-A	TTT-F	TTA-L	TAC-Y	TTT-F	GGT-G	ACT-T	AGA-R	GAT-D	AGT-S	CCT-P	AGA-R	GGT-G	GTT-V	AAT-N	GGT-G	AGA-R	ATT-I	TCT-S	CCG-P	GAA-E	CGT-R	GTA-V	GTG-V	GCA-A	CCT-P	AGA-R	GCT-A	ATG-M	TGT-C	GTT-V	TTT-F	GAT-D	GTC-V
602	SRR6463630_SLE	Sierra Leone	NCBI	AAA-K	CCA-P	TTT-F	GGT-G	GAT-D	ATT-I	TGC-C	AAT-N	ACA-T	ATG-M	ACC-T	AAA-K	GCT-A	TTT-F	TTA-L	TAC-Y	TTT-F	GGT-G	ACT-T	AGA-R	GAT-D	AGT-S	CCT-P	AGA-R	GGT-G	GTT-V	AAT-N	GGT-G	AGA-R	ATT-I	TCT-S	CCG-P	GAA-E	CGT-R	GTA-V	GTG-V	GCA-A	CCT-P	AGA-R	GCT-A	ATG-M	TGT-C	GTT-V	TTT-F	GAT-D	GTC-V
603	SRR6463631_NA	Unknown	NCBI	ACA-T	CCA-P	TTT-F	GGT-G	GAT-D	ATT-I	TGC-C	AAT-N	ACA-T	ATG-M	ACC-T	AAA-K	GCT-A	TTT-F	TTA-L	TAC-Y	TTT-F	GGT-G	ACT-T	AGA-R	GAT-D	AGT-S	CCT-P	AGA-R	GGT-G	GTT-V	AAT-N	GGT-G	AGA-R	ATT-I	TCT-S	CCG-P	GAA-E	CGT-R	GTA-V	GTG-V	GCA-A	CCT-P	AGA-R	GCT-A	ATG-M	TGT-C	GTT-V	TTT-F	GAT-D	GTC-V
604	SRR6463632_GHA	Ghana	NCBI	ACA-T	CCA-P	TTT-F	GGT-G	GAT-D	ATT-I	TGC-C	AAT-N	ACA-T	ATG-M	ACC-T	AAA-K	GCT-A	TTT-F	TTA-L	TAC-Y	TTT-F	GGT-G	ACT-T	AGA-R	GAT-D	AGT-S	CCT-P	AGA-R	GGT-G	GTT-V	AAT-N	GGT-G	AGA-R	ATT-I	TCT-S	CCG-P	GAA-E	CGT-R	GTA-V	GTG-V	GCA-A	CCT-P	AGA-R	GCT-A	ATG-M	TGT-C	GTT-V	TTT-F	GAT-D	GTC-V
605	SRR6463633_GHA	Ghana	NCBI	AAA-K	CCA-P	TTT-F	GGT-G	GAT-D	ATT-I	TGC-C	AAT-N	ACA-T	ATG-M	ACC-T	AAA-K	GCT-A	TTT-F	TTA-L	TAC-Y	TTT-F	GGT-G	ACT-T	AGA-R	GAT-D	AGT-S	CCT-P	AGA-R	GGT-G	GTT-V	AAT-N	GGT-G	AGA-R	ATT-I	TCT-S	CCG-P	GAA-E	CGT-R	GTA-V	GTG-V	GCA-A	CCT-P	AGA-R	GCT-A	ATG-M	TGT-C	GTT-V	TTT-F	GAT-D	GTC-V
606	SRR6463634_KEN	Kenya	NCBI	AAA-K	CCA-P	TTT-F	GGT-G	GAT-D	ATT-I	TGC-C	AAT-N	ACA-T	ATG-M	ACC-T	AAA-K	GCT-A	TTT-F	TTA-L	TAC-Y	TTT-F	GGT-G	ACT-T	AGA-R	GAT-D	AGT-S	CCT-P	AGA-R	GGT-G	GTT-V	AAT-N	GGT-G	AGA-R	ATT-I	TCT-S	CCG-P	GAA-E	CGT-R	GTA-V	GTG-V	GCA-A	CCT-P	AGA-R	GCT-A	ATG-M	TGT-C	GTT-V	TTT-F	GAT-D	GTC-V
607	SRR6463635_SLE	Sierra Leone	NCBI	AAA-K	CCA-P	TTT-F	GGT-G	GAT-D	ATT-I	TGC-C	AAT-N	ACA-T	ATG-M	ACC-T	AAA-K	GCT-A	TTT-F	TTA-L	TAC-Y	TTT-F	GGT-G	ACT-T	AGA-R	GAT-D	AGT-S	CCT-P	AGA-R	GGT-G	GTT-V	AAT-N	GGT-G	AGA-R	ATT-I	TCT-S	CCG-P	GAA-E	CGT-R	GTA-V	GTG-V	GCA-A	CCT-P	AGA-R	GCT-A	ATG-M	TGT-C	GTT-V	TTT-F	GAT-D	GTC-V
608	SRR6463636_NA	Unknown	NCBI	ACA-T	CCA-P	TTT-F	GGT-G	GAT-D	ATT-I	TGC-C	AAT-N	ACA-T	ATG-M	ACC-T	AAA-K	GCT-A	TTT-F	TTA-L	TAC-Y	TTT-F	GGT-G	ACT-T	AGA-R	GAT-D	AGT-S	CCT-P	AGA-R	GGT-G	GTT-V	AAT-N	GGT-G	AGA-R	ATT-I	TCT-S	CCG-P	GAA-E	CGT-R	GTA-V	GTG-V	GCA-A	CCT-P	AGA-R	GCT-A	ATG-M	TGT-C	GTT-V	TTT-F	GAT-D	GTC-V
609	SRR6463637_SLE	Sierra Leone	NCBI	AAA-K	CCA-P	TTT-F	GGT-G	GAT-D	ATT-I	TGC-C	AAT-N	ACA-T	ATG-M	ACC-T	AAA-K	GCT-A	TTT-F	TTA-L	TAC-Y	TTT-F	GGT-G	ACT-T	AGA-R	GAT-D	AGT-S	CCT-P	AGA-R	GGT-G	GTT-V	AAT-N	GGT-G	AGA-R	ATT-I	TCT-S	CCG-P	GAA-E	CGT-R	GTA-V	GTG-V	GCA-A	CCT-P	AGA-R	GCT-A	ATG-M	TGT-C	GTT-V	TTT-F	GAT-D	GTC-V
610	SRR6463638_GIN	Guinea	NCBI	ACA-T	CCA-P	TTT-F	GGT-G	GAT-D	ATT-I	TGC-C	AAT-N	ACA-T	ATG-M	ACC-T	AAA-K	GCT-A	TTT-F	TTA-L	TAC-Y	TTT-F	GGT-G	ACT-T	AGA-R	GAT-D	AGT-S	CCT-P	AGA-R	GGT-G	GTT-V	AAT-N	GGT-G	AGA-R	ATT-I	TCT-S	CCG-P	GAA-E	CGT-R	GTA-V	GTG-V	GCA-A	CCT-P	AGA-R	GCT-A	ATG-M	TGT-C	GTT-V	TTT-F	GAT-D	GTC-V
611	SRR6463639_NA	Unknown	NCBI	ACA-T	CCA-P	TTT-F	GGT-G	GAT-D	ATT-I	TGC-C	AAT-N	ACA-T	ATG-M	ACC-T	AAA-K	GCT-A	TTT-F	TTA-L	TAC-Y	TTT-F	GGT-G	ACT-T	AGA-R	GAT-D	AGT-S	CCT-P	AGA-R	GGT-G	GTT-V	AAT-N	GGT-G	AGA-R	ATT-I	TCT-S	CCG-P	GAA-E	CGT-R	GTA-V	GTG-V	GCA-A	CCT-P	AGA-R	GCT-A	ATG-M	TGT-C	GTT-V	TTT-F	GAT-D	GTC-V
612	SRR6463640_NA	Unknown	NCBI	AAA-K	CCA-P	TTT-F	GGT-G	GAT-D	ATT-I	TGC-C	AAT-N	ACA-T	ATG-M	ACC-T	AAA-K	GCT-A	TTT-F	TTA-L	TAC-Y	TTT-F	GGT-G	ACT-T	AGA-R	GAT-D	AGT-S	CCT-P	AGA-R	GGT-G	GTT-V	AAT-N	GGT-G	AGA-R	ATT-I	TCT-S	CCG-P	GAA-E	CGT-R	GTA-V	GTG-V	GCA-A	CCT-P	AGA-R	GCT-A	ATG-M	TGT-C	GTT-V	TTT-F	GAT-D	GTC-V
613	SRR6463641_CMR	Cameroon	NCBI	AAA-K	CCA-P	TTT-F	GGT-G	GAT-D	ATT-I	TGC-C	AAT-N	ACA-T	ATG-M	ACC-T	AAA-K	GCT-A	TTT-F	TTA-L	TAC-Y	TTT-F	GGT-G	ACT-T	AGA-R	GAT-D	AGT-S	CCT-P	AGA-R	GGT-G	GTT-V	AAT-N	GGT-G	AGA-R	ATT-I	TCT-S	CCG-P	GAA-E	CGT-R	GTA-V	GTG-V	GCA-A	CCT-P	AGA-R	GCT-A	ATG-M	TGT-C	GTT-V	TTT-F	GAT-D	GTC-V
614	SRR6463642_NA	Unknown	NCBI	ACA-T	CCA-P	TTT-F	GGT-G	GAT-D	ATT-I	TGC-C	AAT-N	ACA-T	ATG-M	ACC-T	AAA-K	GCT-A	TTT-F	TTA-L	TAC-Y	TTT-F	GGT-G	ACT-T	AGA-R	GAT-D	AGT-S	CCT-P	AGA-R	GGT-G	GTT-V	AAT-N	GGT-G	AGA-R	ATT-I	TCT-S	CCG-P	GAA-E	CGT-R	GTA-V	GTG-V	GCA-A	CCT-P	AGA-R	GCT-A	ATG-M	TGT-C	GTT-V	TTT-F	GAT-D	GTC-V
615	SRR6463643_NA	Unknown	NCBI	ACA-T	CCA-P	TTT-F	GGT-G	GAT-D	ATT-I	TGC-C	AAT-N	ACA-T	ATG-M	ACC-T	AAA-K	GCT-A	TTT-F	TTA-L	TAC-Y	TTT-F	GGT-G	ACT-T	AGA-R	GAT-D	AGT-S	CCT-P	AGA-R	GGT-G	GTT-V	AAT-N	GGT-G	AGA-R	ATT-I	TCT-S	CCG-P	GAA-E	CGT-R	GTA-V	GTG-V	GCA-A	CCT-P	AGA-R	GCT-A	ATG-M	TGT-C	GTT-V	TTT-F	GAT-D	GTC-V
616	SRR6463644_MWI	Malawi	NCBI	AAA-K	CCA-P	TTT-F	GGT-G	GAT-D	ATT-I	TGC-C	AAT-N	ACA-T	ATG-M	ACC-T	AAA-K	GCT-A	TTT-F	TTA-L	TAC-Y	TTT-F	GGT-G	ACT-T	AGA-R	GAT-D	AGT-S	CCT-P	AGA-R	GGT-G	GTT-V	AAT-N	GGT-G	AGA-R	ATT-I	TCT-S	CCG-P	GAA-E	CGT-R	GTA-V	GTG-V	GCA-A	CCT-P	AGA-R	GCT-A	ATG-M	TGT-C	GTT-V	TTT-F	GAT-D	GTC-V
617	SRR6463645_NGA	Nigeria	NCBI	AAA-K	CCA-P	TTT-F	GGT-G	GAT-D	ATT-I	TGC-C	AAT-N	ACA-T	ATG-M	ACC-T	AAA-K	GCT-A	TTT-F	TTA-L	TAT-Y	TTT-F	GGT-G	ACT-T	AGA-R	GAT-D	AGT-S	CCT-P	AGA-R	GGT-G	GTT-V	AAT-N	GGT-G	AGA-R	ATT-I	TCT-S	CCG-P	GAA-E	CGT-R	GTA-V	GTG-V	GCA-A	CCT-P	AGA-R	GCT-A	ATG-M	TGT-C	GTT-V	TTT-F	GAT-D	GTC-V
618	SRR6463646_MLI	Mali	NCBI	AAA-K	CCA-P	TTT-F	GGT-G	GAT-D	ATT-I	TGC-C	AAT-N	ACA-T	ATG-M	ACC-T	AAA-K	GCT-A	TTT-F	TTA-L	TAC-Y	TTT-F	GGT-G	ACT-T	AGA-R	GAT-D	AGT-S	CCT-P	AGA-R	GGT-G	GTT-V	AAT-N	GGT-G	AGA-R	ATT-I	TCT-S	CCG-P	GAA-E	CGT-R	GTA-V	GTG-V	GCA-A	CCT-P	AGA-R	GCT-A	ATG-M	TGT-C	GTT-V	TTT-F	GAT-D	GTC-V
619	SRR6463647_NA	Unknown	NCBI	AAA-K	CCA-P	TTT-F	GGT-G	GAT-D	ATT-I	TGC-C	AAT-N	ACA-T	ATG-M	ACC-T	AAA-K	GCT-A	TTT-F	TTA-L	TAC-Y	TTT-F	GGT-G	ACT-T	AGA-R	GAT-D	AGT-S	CCT-P	AGA-R	GGT-G	GTT-V	AAT-N	GGT-G	AGA-R	ATT-I	TCT-S	CCG-P	GAA-E	CGT-R	GTA-V	GTG-V	GCA-A	CCT-P	AGA-R	GCT-A	ATG-M	TGT-C	GTT-V	TTT-F	GAT-D	GTC-V
620	SRR6463648_CMR	Cameroon	NCBI	ACA-T	CCA-P	TTT-F	GGT-G	GAT-D	ATT-I	TGC-C	AAT-N	ACA-T	ATG-M	ACC-T	AAA-K	GCT-A	TTT-F	TTA-L	TAC-Y	TTT-F	GGT-G	ACT-T	AGA-R	GAT-D	AGT-S	CCT-P	AGA-R	GGT-G	GTT-V	AAT-N	GGT-G	AGA-R	ATT-I	TCT-S	CCG-P	GAA-E	CGT-R	GTA-V	GTG-V	GCA-A	CCT-P	AGA-R	GCT-A	ATG-M	TGT-C	GTT-V	TTT-F	GAT-D	GTC-V
621	SRR6463649_NA	Unknown	NCBI	AAA-K	CCA-P	TTT-F	GGT-G	GAT-D	ATT-I	TGC-C	AAT-N	ACA-T	ATG-M	ACC-T	AAA-K	GCT-A	TTT-F	TTA-L	TAC-Y	TTT-F	GGT-G	ACT-T	AGA-R	GAT-D	AGT-S	CCT-P	AGA-R	GGT-G	GTT-V	AAT-N	GGT-G	AGA-R	ATT-I	TCT-S	CCG-P	GAA-E	CGT-R	GTA-V	GTG-V	GCA-A	CCT-P	AGA-R	GCT-A	ATG-M	TGT-C	GTT-V	TTT-F	GAT-D	GTC-V
622	SRR6463650_NA	Unknown	NCBI	AAA-K	CCA-P	TTT-F	GGT-G	GAT-D	ATT-I	TGC-C	AAT-N	ACA-T	ATG-M	ACC-T	AAA-K	GCT-A	TTT-F	TTA-L	TAC-Y	TTT-F	GGT-G	ACT-T	AGA-R	GAT-D	AGT-S	CCT-P	AGA-R	GGT-G	GTT-V	AAT-N	GGT-G	AGA-R	ATT-I	TCT-S	CCG-P	GAA-E	CGT-R	GTA-V	GTG-V	GCA-A	CCT-P	AGA-R	GCT-A	ATG-M	TGT-C	GTT-V	TTT-F	GAT-D	GTC-V
623	SRR6463651_NGA	Nigeria	NCBI	ACA-T	CCA-P	TTT-F	GGT-G	GAT-D	ATT-I	TGC-C	AAT-N	ACA-T	ATG-M	ACC-T	AAA-K	GCT-A	TTT-F	TTA-L	TAC-Y	TTT-F	GGT-G	ACT-T	AGA-R	GAT-D	AGT-S	CCT-P	AGA-R	GGT-G	GTT-V	AAT-N	GGT-G	AGA-R	ATT-I	TCT-S	CCG-P	GAA-E	CGT-R	GTA-V	GTG-V	GCA-A	CCT-P	AGA-R	GCT-A	ATG-M	TGT-C	GTT-V	TTT-F	GAT-D	GTC-V
624	SRR6463652_NA	Unknown	NCBI	AAA-K	CCA-P	TTT-F	GGT-G	GAT-D	ATT-I	TGC-C	AAT-N	ACA-T	ATG-M	ACC-T	AAA-K	GCT-A	TTT-F	TTA-L	TAC-Y	TTT-F	GGT-G	ACT-T	AGA-R	GAT-D	AGT-S	CCT-P	AGA-R	GGT-G	GTT-V	AAT-N	GGT-G	AGA-R	ATT-I	TCT-S	CCG-P	GAA-E	CGT-R	GTA-V	GTG-V	GCA-A	CCT-P	AGA-R	GCT-A	ATG-M	TGT-C	GTT-V	TTT-F	GAT-D	GTC-V
625	SRR6463653_NA	Unknown	NCBI	AAA-K	CCA-P	TTT-F	GGT-G	GAT-D	ATT-I	TGC-C	AAT-N	ACA-T	ATG-M	ACC-T	AAA-K	GCT-A	TTT-F	TTA-L	TAC-Y	TTT-F	GGT-G	ACT-T	AGA-R	GAT-D	AGT-S	CCT-P	AGA-R	GGT-G	GTT-V	AAT-N	GGT-G	AGA-R	ATT-I	TCT-S	CCG-P	GAA-E	CGT-R	GTA-V	GTG-V	GCA-A	CCT-P	AGA-R	GCT-A	ATG-M	TGT-C	GTT-V	TTT-F	GAT-D	GTC-V
626	SRR6463654_NA	Unknown	NCBI	ACA-T	CCA-P	TTT-F	GGT-G	GAT-D	ATT-I	TGC-C	AAT-N	ACA-T	ATG-M	ACC-T	AAA-K	GCT-A	TTT-F	TTA-L	TAC-Y	TTT-F	GGC-G	ACT-T	AGA-R	GAT-D	AGT-S	CCT-P	AGA-R	GGT-G	GTT-V	AAT-N	GGT-G	AGA-R	ATT-I	TCT-S	CCG-P	GAA-E	CGT-R	GTA-V	GTG-V	GCA-A	CCT-P	AGA-R	GCT-A	ATG-M	TGT-C	GTT-V	TTT-F	GAT-D	GTC-V
627	SRR6463655_NA	Unknown	NCBI	ACA-T	CCA-P	TTT-F	GGT-G	GAT-D	ATT-I	TGC-C	AAT-N	ACA-T	ATG-M	ACC-T	AAA-K	GCT-A	TTT-F	TTA-L	TAC-Y	TTT-F	GGT-G	ACT-T	AGA-R	GAT-D	AGT-S	CCT-P	AGA-R	GGT-G	GTT-V	AAT-N	GGT-G	AGA-R	ATT-I	TCT-S	CCG-P	GAA-E	CGT-R	GTA-V	GTG-V	GCA-A	CCT-P	AGA-R	GCT-A	ATG-M	TGT-C	GTT-V	TTT-F	GAT-D	GTC-V
628	SRR6463656_ZAF	South Africa	NCBI	ACA-T	CCA-P	TTT-F	GGT-G	GAT-D	ATT-I	TGC-C	AAT-N	ACA-T	ATG-M	ACC-T	AAA-K	GCT-A	TTT-F	TTA-L	TAC-Y	TTT-F	GGT-G	ACT-T	AGA-R	GAT-D	AGT-S	CCT-P	AGA-R	GGT-G	GTT-V	AAT-N	GGT-G	AGA-R	ATT-I	TCT-S	CCG-P	GAA-E	CGT-R	GTA-V	GTG-V	GCA-A	CCT-P	AGA-R	GCT-A	ATG-M	TGT-C	GTT-V	TTT-F	GAT-D	GTC-V
629	SRR6463657_NA	Unknown	NCBI	ACA-T	CCA-P	TTT-F	GGT-G	GAT-D	ATT-I	TGC-C	AAT-N	ACA-T	ATG-M	ACC-T	AAA-K	GCT-A	TTT-F	TTA-L	TAC-Y	TTT-F	GGT-G	ACT-T	AGA-R	GAT-D	AGT-S	CCT-P	AGA-R	GGT-G	GTT-V	AAT-N	GGT-G	AGA-R	ATT-I	TCT-S	CCG-P	GAA-E	CGT-R	GTA-V	GTG-V	GCA-A	CCT-P	AGA-R	GCT-A	ATG-M	TGT-C	GTT-V	TTT-F	GAT-D	GTC-V
630	SRR6463658_ETH	Ethiopia	NCBI	AAA-K	CCA-P	TTT-F	GGT-G	GAT-D	ATT-I	TGC-C	AAT-N	ACA-T	ATG-M	ACC-T	AAA-K	GCT-A	TTT-F	TTA-L	TAC-Y	TTT-F	GGT-G	ACT-T	AGA-R	GAT-D	AGT-S	CCT-P	AGA-R	GGT-G	GTT-V	AAT-N	GGT-G	AGA-R	ATT-I	TCT-S	CCG-P	GAA-E	CGT-R	GTA-V	GTG-V	GCA-A	CCT-P	AGA-R	GCT-A	ATG-M	TGT-C	GTT-V	TTT-F	GAT-D	GTC-V
631	SRR6463659_CAF	Central African Republic	NCBI	AAA-K	CCA-P	TTT-F	GGT-G	GAT-D	ATT-I	TGC-C	AAT-N	ACA-T	ATG-M	ACC-T	AAA-K	GCT-A	TTT-F	TTA-L	TAC-Y	TTT-F	GGT-G	ACT-T	AGA-R	GAT-D	AGT-S	CCT-P	AGA-R	GGT-G	GTT-V	AAT-N	GGT-G	AGA-R	ATT-I	TCT-S	CCG-P	GAA-E	CGT-R	GTA-V	GTG-V	GCA-A	CCT-P	AGA-R	GCT-A	ATG-M	TGT-C	GTT-V	TTT-F	GAT-D	GTC-V
632	SRR6463660_CMR	Cameroon	NCBI	ACA-T	CCA-P	TTT-F	GGT-G	GAT-D	ATT-I	TGC-C	AAT-N	ACA-T	ATG-M	ACC-T	AAA-K	GCT-A	TTT-F	TTA-L	TAC-Y	TTT-F	GGT-G	ACT-T	AGA-R	GAT-D	AGT-S	CCT-P	AGA-R	GGT-G	GTT-V	AAT-N	GGT-G	AGA-R	ATT-I	TCT-S	CCG-P	GAA-E	CGT-R	GTA-V	GTG-V	GCA-A	CCT-P	AGA-R	GCT-A	ATG-M	TGT-C	GTT-V	TTT-F	GAT-D	GTC-V
633	SRR6463661_NA	Unknown	NCBI	ACA-T	CCA-P	TTT-F	GGT-G	GAT-D	ATT-I	TGC-C	AAT-N	ACA-T	ATG-M	ACC-T	AAA-K	GCT-A	TTT-F	TTA-L	TAC-Y	TTT-F	GGT-G	ACT-T	AGA-R	GAT-D	AGT-S	CCT-P	AGA-R	GGT-G	GTT-V	AAT-N	GGT-G	AGA-R	ATT-I	TCT-S	CCG-P	GAA-E	CGT-R	GTA-V	GTG-V	GCA-A	CCT-P	AGA-R	GCT-A	ATG-M	TGT-C	GTT-V	TTT-F	GAT-D	GTC-V
634	SRR6463662_LBR	Liberia	NCBI	AAA-K	CCA-P	TTT-F	GGT-G	GAT-D	ATT-I	TGC-C	AAT-N	ACA-T	ATG-M	ACC-T	AAA-K	GCT-A	TTT-F	TTA-L	TAC-Y	TTT-F	GGT-G	ACT-T	AGA-R	GAT-D	AGT-S	CCT-P	AGA-R	GGT-G	GTT-V	AAT-N	GGT-G	AGA-R	ATT-I	TCT-S	CCG-P	GAA-E	CGT-R	GTA-V	GTG-V	GCA-A	CCT-P	AGA-R	GCT-A	ATG-M	TGT-C	GTT-V	TTT-F	GAT-D	GTC-V
635	SRR6463663_NA	Unknown	NCBI	AAA-K	CCA-P	TTT-F	GGT-G	GAT-D	ATT-I	TGC-C	AAT-N	ACA-T	ATG-M	ACC-T	AAA-K	GCT-A	TTT-F	TTA-L	TAC-Y	TTT-F	GGT-G	ACT-T	AGA-R	GAT-D	AGT-S	CCT-P	AGA-R	GGT-G	GTT-V	AAT-N	GGT-G	AGA-R	ATT-I	TCT-S	CCG-P	GAA-E	CGT-R	GTA-V	GTG-V	GCA-A	CCT-P	AGA-R	GCT-A	ATG-M	TGT-C	GTT-V	TTT-F	GAT-D	GTC-V
636	SRR6463664_GIN	Guinea	NCBI	ACT-T	CCA-P	TTT-F	GGT-G	GAT-D	ATT-I	TGC-C	AAT-N	ACA-T	ATG-M	ACC-T	AAA-K	GCT-A	TTT-F	TTA-L	TAC-Y	TTT-F	GGT-G	ACT-T	AGA-R	GAT-D	AGT-S	CCT-P	AGA-R	GGT-G	GTT-V	AAT-N	GGT-G	AGA-R	ATT-I	TCT-S	CCG-P	GAA-E	CGT-R	GTA-V	GTG-V	GCA-A	CCT-P	AGA-R	GCT-A	ATG-M	TGT-C	GTT-V	TTT-F	GAT-D	GTC-V
637	SRR6463665_NA	Unknown	NCBI	AAA-K	CCA-P	TTT-F	GGT-G	GAT-D	ATT-I	TGC-C	AAT-N	ACA-T	ATG-M	ACC-T	AAA-K	GCT-A	TTT-F	TTA-L	TAC-Y	TTT-F	GGT-G	ACT-T	AGA-R	GAT-D	AGT-S	CCT-P	AGA-R	GGT-G	GTT-V	AAT-N	GGT-G	AGA-R	ATT-I	TCT-S	CCG-P	GAA-E	CGT-R	GTA-V	GTG-V	GCA-A	CCT-P	AGA-R	GCT-A	ATG-M	TGT-C	GTT-V	TTT-F	GAT-D	GTC-V
638	SRR6463666_HTI	Haiti	NCBI	ACA-T	CCA-P	TTT-F	GGT-G	GAT-D	ATT-I	TGC-C	AAT-N	ACA-T	ATG-M	ACC-T	AAA-K	GCT-A	TTT-F	TTA-L	TAC-Y	TTT-F	GGT-G	ACT-T	AGA-R	GAT-D	AGT-S	CCT-P	AGA-R	GGT-G	GTT-V	AAT-N	GGT-G	AGA-R	ATT-I	TCT-S	CCG-P	GAA-E	CGT-R	GTA-V	GTG-V	GCA-A	CCT-P	AGA-R	GCT-A	ATG-M	TGT-C	GTT-V	TTT-F	GAT-D	GTC-V
639	SRR6463667_UGA	Uganda	NCBI	AAA-K	CCA-P	TTT-F	GGT-G	GAT-D	ATT-I	TGC-C	AAT-N	ACA-T	ATG-M	ACC-T	AAA-K	GCT-A	TTT-F	TTA-L	TAC-Y	TTT-F	GGT-G	ACT-T	AGA-R	GAT-D	AGT-S	CCT-P	AGA-R	GGT-G	GTT-V	AAT-N	GGT-G	AGA-R	ATT-I	TCT-S	CCG-P	GAA-E	CGT-R	GTA-V	GTG-V	GCA-A	CCT-P	AGA-R	GCT-A	ATG-M	TGT-C	GTT-V	TTT-F	GAT-D	GTC-V
640	SRR6463668_UGA	Uganda	NCBI	AAA-K	CCA-P	TTT-F	GGT-G	GAT-D	ATT-I	TGC-C	AAT-N	ACA-T	ATG-M	ACC-T	AAA-K	GCT-A	TTT-F	TTA-L	TAC-Y	TTT-F	GGT-G	ACT-T	AGA-R	GAT-D	AGT-S	CCT-P	AGA-R	GGT-G	GTT-V	AAT-N	GGT-G	AGA-R	ATT-I	TCT-S	CCG-P	GAA-E	CGT-R	GTA-V	GTG-V	GCA-A	CCT-P	AGA-R	GCT-A	ATG-M	TGT-C	GTT-V	TTT-F	GAT-D	GTC-V
641	SRR6463669_NGA	Nigeria	NCBI	ACA-T	CCA-P	TTT-F	GGT-G	GAT-D	ATT-I	TGC-C	AAT-N	ACA-T	ATG-M	ACC-T	AAA-K	GCT-A	TTT-F	TTA-L	TAC-Y	TTT-F	GGT-G	ACT-T	AGA-R	GAT-D	AGT-S	CCT-P	AGA-R	GGT-G	GTT-V	AAT-N	GGT-G	AGA-R	ATT-I	TCT-S	CCG-P	GAA-E	CGT-R	GTA-V	GTG-V	GCA-A	CCT-P	AGA-R	GCT-A	ATG-M	TGT-C	GTT-V	TTT-F	GAT-D	GTC-V
642	SRR6463670_LBR	Liberia	NCBI	ACA-T	CCA-P	TTT-F	GGT-G	GAT-D	ATT-I	TGC-C	AAT-N	ACA-T	ATG-M	ACC-T	AAA-K	GCT-A	TTT-F	TTA-L	TAC-Y	TTT-F	GGT-G	ACT-T	AGA-R	GAT-D	AGT-S	CCT-P	AGA-R	GGT-G	GTT-V	AAT-N	GGT-G	AGA-R	ATT-I	TCT-S	CCG-P	GAA-E	CGT-R	GTA-V	GTG-V	GCA-A	CCT-P	AGA-R	GCT-A	ATG-M	TGT-C	GTT-V	TTT-F	GAT-D	GTC-V
643	SRR6463671_NA	Unknown	NCBI	AAA-K	CCA-P	TTT-F	GGT-G	GAT-D	ATT-I	TGC-C	AAT-N	ACA-T	ATG-M	ACC-T	AAA-K	GCT-A	TTT-F	TTA-L	TAC-Y	TTT-F	GGT-G	ACT-T	AGA-R	GAT-D	AGT-S	CCT-P	AGA-R	GGT-G	GTT-V	AAT-N	GGT-G	AGA-R	ATT-I	TCT-S	CCG-P	GAA-E	CGT-R	GTA-V	GTG-V	GCA-A	CCT-P	AGA-R	GCT-A	ATG-M	TGT-C	GTT-V	TTT-F	GAT-D	GTC-V
644	SRR6463672_NA	Unknown	NCBI	AAA-K	CCA-P	TTT-F	GGT-G	GAT-D	ATT-I	TGC-C	AAT-N	ACA-T	ATG-M	ACC-T	AAA-K	GCT-A	TTT-F	TTA-L	TAC-Y	TTT-F	GGT-G	ACT-T	AGA-R	GAT-D	AGT-S	CCT-P	AGA-R	GGT-G	GTT-V	AAT-N	GGT-G	AGA-R	ATT-I	TCT-S	CCG-P	GAA-E	CGT-R	GTA-V	GTG-V	GCA-A	CCT-P	AGA-R	GCT-A	ATG-M	TGT-C	GTT-V	TTT-F	GAT-D	GTC-V
645	SRR6463673_NA	Unknown	NCBI	AAA-K	CCA-P	TTT-F	GGT-G	GAT-D	ATT-I	TGC-C	AAT-N	ACA-T	ATG-M	ACC-T	AAA-K	GCT-A	TTT-F	TTA-L	TAC-Y	TTT-F	GGT-G	ACT-T	AGA-R	GAT-D	AGT-S	CCT-P	AGA-R	GGT-G	GTT-V	AAT-N	GGT-G	AGA-R	ATT-I	TCT-S	CCG-P	GAA-E	CGT-R	GTA-V	GTG-V	GCA-A	CCT-P	AGA-R	GCT-A	ATG-M	TGT-C	GTT-V	TTT-F	GAT-D	GTC-V
646	SRR6463674_NA	Unknown	NCBI	AAA-K	CCA-P	TTT-F	GGT-G	GAT-D	ATT-I	TGC-C	AAT-N	ACA-T	ATG-M	ACC-T	AAA-K	GCT-A	TTT-F	TTA-L	TAC-Y	TTT-F	GGT-G	ACT-T	AGA-R	GAT-D	AGT-S	CCT-P	AGA-R	GGT-G	GTT-V	AAT-N	GGT-G	AGA-R	ATT-I	TCT-S	CCG-P	GAA-E	CGT-R	GTA-V	GTG-V	GCA-A	CCT-P	AGA-R	GCT-A	ATG-M	TGT-C	GTT-V	TTT-F	GAT-D	GTC-V
647	SRR6463675_SLE	Sierra Leone	NCBI	AAA-K	CCA-P	TTT-F	GGT-G	GAT-D	ATT-I	TGC-C	AAT-N	ACA-T	ATG-M	ACC-T	AAA-K	GCT-A	TTT-F	TTA-L	TAC-Y	TTT-F	GGT-G	ACT-T	AGA-R	GAT-D	AGT-S	CCT-P	AGA-R	GGT-G	GTT-V	AAT-N	GGT-G	AGA-R	ATT-I	TCT-S	CCG-P	GAA-E	CGT-R	GTA-V	GTG-V	GCA-A	CCT-P	AGA-R	GCT-A	ATG-M	TGT-C	GTT-V	TTT-F	GAT-D	GTC-V
648	SRR6463676_NA	Unknown	NCBI	AAA-K	CCA-P	TTT-F	GGT-G	GAT-D	ATT-I	TGC-C	AAT-N	ACA-T	ATG-M	ACC-T	AAA-K	GCT-A	TTT-F	TTA-L	TAC-Y	TTT-F	GGT-G	ACT-T	AGA-R	GAT-D	AGT-S	CCT-P	AGA-R	GGT-G	GTT-V	AAT-N	GGT-G	AGA-R	ATT-I	TCT-S	CCG-P	GAA-E	CGT-R	GTA-V	GTG-V	GCA-A	CCT-P	AGA-R	GCT-A	ATG-M	TGT-C	GTT-V	TTT-F	GAT-D	GTC-V
649	SRR6463677_AGO	Angola	NCBI	AAA-K	CCA-P	TTT-F	GGT-G	GAT-D	ATT-I	TGC-C	AAT-N	ACA-T	ATG-M	ACC-T	AAA-K	GCT-A	TTT-F	TTA-L	TAC-Y	TTT-F	GGT-G	ACT-T	AGA-R	GAT-D	AGT-S	CCT-P	AGA-R	GGT-G	GTT-V	AAT-N	GGT-G	AGA-R	ATT-I	TCT-S	CCG-P	GAA-E	CGT-R	GTA-V	GTG-V	GCA-A	CCT-P	AGA-R	GCT-A	ATG-M	TGT-C	GTT-V	TTT-F	GAT-D	GTC-V
650	SRR6463678_NA	Unknown	NCBI	ACA-T	CCA-P	TTT-F	GGT-G	GAT-D	ATT-I	TGC-C	AAT-N	ACA-T	ATG-M	ACC-T	AAA-K	GCT-A	TTT-F	TTA-L	TAC-Y	TTT-F	GGT-G	ACT-T	AGA-R	GAT-D	AGT-S	CCT-P	AGA-R	GGT-G	GTT-V	AAT-N	GGT-G	AGA-R	ATT-I	TCT-S	CCG-P	GAA-E	CGT-R	GTA-V	GTG-V	GCA-A	CCT-P	AGA-R	GCT-A	ATG-M	TGT-C	GTT-V	TTT-F	GAT-D	GTC-V
651	SRR6463679_NA	Unknown	NCBI	ACA-T	CCA-P	TTT-F	GGT-G	GAT-D	ATT-I	TGC-C	AAT-N	ACA-T	ATG-M	ACC-T	AAA-K	GCT-A	TTT-F	TTA-L	TAC-Y	TTT-F	GGT-G	ACT-T	AGA-R	GAT-D	AGT-S	CCT-P	AGA-R	GGT-G	GTT-V	AAT-N	GGT-G	AGA-R	ATT-I	TCT-S	CCG-P	GAA-E	CGT-R	GTA-V	GTG-V	GCA-A	CCT-P	AGA-R	GCT-A	ATG-M	TGT-C	GTT-V	TTT-F	GAT-D	GTC-V
652	SRR6463680_NGA	Nigeria	NCBI	AAA-K	CCA-P	TTT-F	GGT-G	GAT-D	ATT-I	TGC-C	AAT-N	ACA-T	ATG-M	ACC-T	AAA-K	GCT-A	TTT-F	TTA-L	TAC-Y	TTT-F	GGT-G	ACT-T	AGA-R	GAT-D	AGT-S	CCT-P	AGA-R	GGT-G	GTT-V	AAT-N	GGT-G	AGA-R	ATT-I	TCT-S	CCG-P	GAA-E	CGT-R	GTA-V	GTG-V	GCA-A	CCT-P	AGA-R	GCT-A	ATG-M	TGT-C	GTT-V	TTT-F	GAT-D	GTC-V
653	SRR6463681_NGA	Nigeria	NCBI	AAA-K	CCA-P	TTT-F	GGT-G	GAT-D	ATT-I	TGC-C	AAT-N	ACA-T	ATG-M	ACC-T	AAA-K	GCT-A	TTT-F	TTA-L	TAC-Y	TTT-F	GGT-G	ACT-T	AGA-R	GAT-D	AGT-S	CCT-P	AGA-R	GGT-G	GTT-V	AAT-N	GGT-G	AGA-R	ATT-I	TCT-S	CCG-P	GAA-E	CGT-R	GTA-V	GTG-V	GCA-A	CCT-P	AGA-R	GCT-A	ATG-M	TGT-C	GTT-V	TTT-F	GAT-D	GTC-V
654	SRR6463682_NA	Unknown	NCBI	ACA-T	CCA-P	TTT-F	GGT-G	GAT-D	ATT-I	TGC-C	AAT-N	ACA-T	ATG-M	ACC-T	AAA-K	GCT-A	TTT-F	TTA-L	TAC-Y	TTT-F	GGT-G	ACT-T	AGA-R	GAT-D	AGT-S	CCT-P	AGA-R	GGT-G	GTT-V	AAT-N	GGT-G	AGA-R	ATT-I	TCT-S	CCG-P	GAA-E	CGT-R	GTA-V	GTG-V	GCA-A	CCT-P	AGA-R	GCT-A	ATG-M	TGT-C	GTT-V	TTT-F	GAT-D	GTC-V
655	SRR6463683_NGA	Nigeria	NCBI	AAA-K	CCA-P	TTT-F	GGT-G	GAT-D	ATT-I	TGC-C	AAT-N	ACA-T	ATG-M	ACC-T	AAA-K	GCT-A	TTT-F	TTA-L	TAC-Y	TTT-F	GGT-G	ACT-T	AGA-R	GAT-D	AGT-S	CCT-P	AGA-R	GGT-G	GTT-V	AAT-N	GGT-G	AGA-R	ATT-I	TCT-S	CCG-P	GAA-E	CGT-R	GTA-V	GTG-V	GCA-A	CCT-P	AGA-R	GCT-A	ATG-M	TGT-C	GTT-V	TTT-F	GAT-D	GTC-V
656	SRR6463684_MOZ/ZAF	Mozambique & South Africa	NCBI	AAA-K	CCA-P	TTT-F	GGT-G	GAT-D	ATT-I	TGC-C	AAT-N	ACA-T	ATG-M	ACC-T	AAA-K	GCT-A	TTT-F	TTA-L	TAC-Y	TTT-F	GGT-G	ACT-T	AGA-R	GAT-D	AGT-S	CCT-P	AGA-R	GGT-G	GTT-V	AAT-N	GGT-G	AGA-R	ATT-I	TCT-S	CCG-P	GAA-E	CGT-R	GTA-V	GTG-V	GCA-A	CCT-P	AGA-R	GCT-A	ATG-M	TGT-C	GTT-V	TTT-F	GAT-D	GTC-V
657	SRR6463685_MOZ	Mozambique	NCBI	AAA-K	CCA-P	TTT-F	GGT-G	GAT-D	ATT-I	TGC-C	AAT-N	ACA-T	ATG-M	ACC-T	AAA-K	GCT-A	TTT-F	TTA-L	TAC-Y	TTT-F	GGT-G	ACT-T	AGA-R	GAT-D	AGT-S	CCT-P	AGA-R	GGT-G	GTT-V	AAT-N	GGT-G	AGA-R	ATT-I	TCT-S	CCG-P	GAA-E	CGT-R	GTA-V	GTG-V	GCA-A	CCT-P	AGA-R	GCT-A	ATG-M	TGT-C	GTT-V	TTT-F	GAT-D	GTC-V
658	SRR6463686_NA	Unknown	NCBI	AAA-K	CCA-P	TTT-F	GGT-G	GAT-D	ATT-I	TGC-C	AAT-N	ACA-T	ATG-M	ACC-T	AAA-K	GCT-A	TTT-F	TTA-L	TAC-Y	TTT-F	GGT-G	ACT-T	AGA-R	GAT-D	AGT-S	CCT-P	AGA-R	GGT-G	GTT-V	AAT-N	GGT-G	AGA-R	ATT-I	TCT-S	CCG-P	GAA-E	CGT-R	GTA-V	GTG-V	GCA-A	CCT-P	AGA-R	GCT-A	ATG-M	TGT-C	GTT-V	TTT-F	GAT-D	GTC-V
659	SRR6463687_GHA	Ghana	NCBI	AAA-K	CCA-P	TTT-F	GGT-G	GAT-D	ATT-I	TGC-C	AAT-N	ACA-T	ATG-M	ACC-T	AAA-K	GCT-A	TTT-F	TTA-L	TAC-Y	TTT-F	GGT-G	ACT-T	AGA-R	GAT-D	AGT-S	CCT-P	AGA-R	GGT-G	GTT-V	AAT-N	GGT-G	AGA-R	ATT-I	TCT-S	CCG-P	GAA-E	CGT-R	GTA-V	GTG-V	GCA-A	CCT-P	AGA-R	GCT-A	ATG-M	TGT-C	GTT-V	TTT-F	GAT-D	GTC-V
660	SRR6463688_NGA	Nigeria	NCBI	AAT-N	CCA-P	TTT-F	GGT-G	GAT-D	ATT-I	TGC-C	AAT-N	ACA-T	ATG-M	ACC-T	AAA-K	GCT-A	TTT-F	TTA-L	TAC-Y	TTT-F	GGT-G	ACT-T	AGA-R	GAT-D	AGT-S	CCT-P	AGA-R	GGT-G	GTT-V	AAT-N	GGT-G	AGA-R	ATT-I	TCT-S	CCG-P	GAA-E	CGT-R	GTA-V	GTG-V	GCA-A	CCT-P	AGA-R	GCT-A	ATG-M	TGT-C	GTT-V	TTT-F	GAT-D	GTC-V
661	SRR6463689_NGA	Nigeria	NCBI	AAA-K	CCA-P	TTT-F	GGT-G	GAT-D	ATT-I	TGC-C	AAT-N	ACA-T	ATG-M	ACC-T	AAA-K	GCT-A	TTT-F	TTA-L	TAC-Y	TTT-F	GGT-G	ACT-T	AGA-R	GAT-D	AGT-S	CCT-P	AGA-R	GGT-G	GTT-V	AAT-N	GGT-G	AGA-R	ATT-I	TCT-S	CCG-P	GAA-E	CGT-R	GTA-V	GTG-V	GCA-A	CCT-P	AGA-R	GCT-A	ATG-M	TGT-C	GTT-V	TTT-F	GAT-D	GTC-V
662	SRR6463690_CMR	Cameroon	NCBI	AAA-K	CCA-P	TTT-F	GGT-G	GAT-D	ATT-I	TGC-C	AAT-N	ACA-T	ATG-M	ACC-T	AAA-K	GCT-A	TTT-F	TTA-L	TAC-Y	TTT-F	GGT-G	ACT-T	AGA-R	GAT-D	AGT-S	CCT-P	AGA-R	GGT-G	GTT-V	AAT-N	GGT-G	AGA-R	ATT-I	TCT-S	CCG-P	GAA-E	CGT-R	GTA-V	GTG-V	GCA-A	CCT-P	AGA-R	GCT-A	ATG-M	TGT-C	GTT-V	TTT-F	GAT-D	GTC-V
663	SRR6463691_GAB	Gabon	NCBI	ACA-T	CCA-P	TTT-F	GGT-G	GAT-D	ATT-I	TGC-C	AAT-N	ACA-T	ATG-M	ACC-T	AAA-K	GCT-A	TTT-F	TTA-L	TAC-Y	TTT-F	GGT-G	ACT-T	AGA-R	GAT-D	AGT-S	CCT-P	AGA-R	GGT-G	GTT-V	AAT-N	GGT-G	AGA-R	ATT-I	TCT-S	CCG-P	GAA-E	CGT-R	GTA-V	GTG-V	GCA-A	CCT-P	AGA-R	GCT-A	ATG-M	TGT-C	GTT-V	TTT-F	GAT-D	GTC-V
664	SRR6463692_NGA	Nigeria	NCBI	AAA-K	CCA-P	TTT-F	GGT-G	GAT-D	ATT-I	TGC-C	AAT-N	ACA-T	ATG-M	ACC-T	AAA-K	GCT-A	TTT-F	TTA-L	TAC-Y	TTT-F	GGT-G	ACT-T	AGA-R	GAT-D	AGT-S	CCT-P	AGA-R	GGT-G	GTT-V	AAT-N	GGT-G	AGA-R	ATT-I	TCT-S	CCG-P	GAA-E	CGT-R	GTA-V	GTG-V	GCA-A	CCT-P	AGA-R	GCT-A	ATG-M	TGT-C	GTT-V	TTT-F	GAT-D	GTC-V
665	SRR6463693_SLE	Sierra Leone	NCBI	ACA-T	CCA-P	TTT-F	GGT-G	GAT-D	ATT-I	TGC-C	AAT-N	ACA-T	ATG-M	ACC-T	AAA-K	GCT-A	TTT-F	TTA-L	TAC-Y	TTT-F	GGT-G	ACT-T	AGA-R	GAT-D	AGT-S	CCT-P	AGA-R	GGT-G	GTT-V	AAT-N	GGT-G	AGA-R	ATT-I	TCT-S	CCG-P	GAA-E	CGT-R	GTA-V	GTG-V	GCA-A	CCT-P	AGA-R	GCT-A	ATG-M	TGT-C	GTT-V	TTT-F	GAT-D	GTC-V
666	SRR6463694_NGA	Nigeria	NCBI	AAA-K	CCA-P	TTT-F	GGT-G	GAT-D	ATT-I	TGC-C	AAT-N	ACA-T	ATG-M	ACC-T	AAA-K	GCT-A	TTT-F	TTA-L	TAC-Y	TTT-F	GGT-G	ACT-T	AGA-R	GAT-D	AGT-S	CCT-P	AGA-R	GGT-G	GTT-V	AAT-N	GGT-G	AGA-R	ATT-I	TCT-S	CCG-P	GAA-E	CGT-R	GTA-V	GTG-V	GCA-A	CCT-P	AGA-R	GCT-A	ATG-M	TGT-C	GTT-V	TTT-F	GAT-D	GTC-V
667	SRR6463695_SLE	Sierra Leone	NCBI	ACA-T	CCA-P	TTT-F	GGT-G	GAT-D	ATT-I	TGC-C	AAT-N	ACA-T	ATG-M	ACC-T	AAA-K	GCT-A	TTT-F	TTA-L	TAC-Y	TTT-F	GGT-G	ACT-T	AGA-R	GAT-D	AGT-S	CCT-P	AGA-R	GGT-G	GTT-V	AAT-N	GGT-G	AGA-R	ATT-I	TCT-S	CCG-P	GAA-E	CGT-R	GTA-V	GTG-V	GCA-A	CCT-P	AGA-R	GCT-A	ATG-M	TGT-C	GTT-V	TTT-F	GAT-D	GTC-V
668	SRR6463696_TZA	Tanzania	NCBI	AAA-K	CCA-P	TTT-F	GGT-G	GAT-D	ATT-I	TGC-C	AAT-N	ACA-T	ATG-M	ACC-T	AAA-K	GCT-A	TTT-F	TTA-L	TAC-Y	TTT-F	GGT-G	ACT-T	AGA-R	GAT-D	AGT-S	CCT-P	AGA-R	GGT-G	GTT-V	AAT-N	GGT-G	AGA-R	ATT-I	TCT-S	CCG-P	GAA-E	CGT-R	GTA-V	GTG-V	GCA-A	CCT-P	AGA-R	GCT-A	ATG-M	TGT-C	GTT-V	TTT-F	GAT-D	GTC-V
669	SRR6463697_NA	Unknown	NCBI	AAA-K	CCA-P	TTT-F	GGT-G	GAT-D	ATT-I	TGC-C	AAT-N	ACA-T	ATG-M	ACC-T	AAA-K	GCT-A	TTT-F	TTA-L	TAC-Y	TTT-F	GGT-G	ACT-T	AGA-R	GAT-D	AGT-S	CCT-P	AGA-R	GGT-G	GTT-V	AAT-N	GGT-G	AGA-R	ATT-I	TCT-S	CCG-P	GAA-E	CGT-R	GTA-V	GTG-V	GCA-A	CCT-P	AGA-R	GCT-A	ATG-M	TGT-C	GTT-V	TTT-F	GAT-D	GTC-V
670	SRR6463698_LBR	Liberia	NCBI	ACA-T	CCA-P	TTT-F	GGT-G	GAT-D	ATT-I	TGC-C	AAT-N	ACA-T	ATG-M	ACC-T	AAA-K	GCT-A	TTT-F	TTA-L	TAC-Y	TTT-F	GGT-G	ACT-T	AGA-R	GAT-D	AGT-S	CCT-P	AGA-R	GGT-G	GTT-V	AAT-N	GGT-G	AGA-R	ATT-I	TCT-S	CCG-P	GAA-E	CGT-R	GTA-V	GTG-V	GCA-A	CCT-P	AGA-R	GCT-A	ATG-M	TGT-C	GTT-V	TTT-F	GAT-D	GTC-V
671	SRR6463699_NA	Unknown	NCBI	AAA-K	CCA-P	TTT-F	GGT-G	GAT-D	ATT-I	TGC-C	AAT-N	ACA-T	ATG-M	ACC-T	AAA-K	GCT-A	TTT-F	TTA-L	TAC-Y	TTT-F	GGT-G	ACT-T	AGA-R	GAT-D	AGT-S	CCT-P	AGA-R	GGT-G	GTT-V	AAT-N	GGT-G	AGA-R	ATT-I	TCT-S	CCG-P	GAA-E	CGT-R	GTA-V	GTG-V	GCA-A	CCT-P	AGA-R	GCT-A	ATG-M	TGT-C	GTT-V	TTT-F	GAT-D	GTC-V
672	SRR6463700_BFA	Burkina Faso	NCBI	AAA-K	CCA-P	TTT-F	GGT-G	GAT-D	ATT-I	TGT-C	AAT-N	ACA-T	ATG-M	ACC-T	AAA-K	GCT-A	TTT-F	TTA-L	TAC-Y	TTT-F	GGT-G	ACT-T	AGA-R	GAT-D	AGT-S	CCT-P	AGA-R	GGT-G	GTT-V	AAT-N	GGT-G	AGA-R	ATT-I	TCT-S	CCG-P	GAA-E	CGT-R	GTA-V	GTG-V	GCA-A	CCT-P	AGA-R	GCT-A	ATG-M	TGT-C	GTT-V	TTT-F	GAT-D	GTC-V
673	SRR6463701_BFA	Burkina Faso	NCBI	AAA-K	CCA-P	TTT-F	GGT-G	GAT-D	ATT-I	TGC-C	AAT-N	ACA-T	ATG-M	ACC-T	AAA-K	GCT-A	TTT-F	TTA-L	TAC-Y	TTT-F	GGT-G	ACT-T	AGA-R	GAT-D	AGT-S	CCT-P	AGA-R	GGT-G	GTT-V	AAT-N	GGT-G	AGA-R	ATT-I	TCT-S	CCG-P	GAA-E	CGT-R	GTA-V	GTG-V	GCA-A	CCT-P	AGA-R	GCT-A	ATG-M	TGT-C	GTT-V	TTT-F	GAT-D	GTC-V
674	SRR6463702_LBR	Liberia	NCBI	AAT-N	CCA-P	TTT-F	GGT-G	GAT-D	ATT-I	TGC-C	AAT-N	ACA-T	ATG-M	ACC-T	AAA-K	GCT-A	TTT-F	TTA-L	TAC-Y	TTT-F	GGT-G	ACT-T	AGA-R	GAT-D	AGT-S	CCT-P	AGA-R	GGT-G	GTT-V	AAT-N	GGT-G	AGA-R	ATT-I	TCT-S	CCG-P	GAA-E	CGT-R	GTA-V	GTG-V	GCA-A	CCT-P	AGA-R	GCT-A	ATG-M	TGT-C	GTT-V	TTT-F	GAT-D	GTC-V
675	SRR6463703_COD	Democratic Republic of Congo	NCBI	AAA-K	CCA-P	TTT-F	GGT-G	GAT-D	ATT-I	TGC-C	AAT-N	ACA-T	ATG-M	ACC-T	AAA-K	GCT-A	TTT-F	TTA-L	TAC-Y	TTT-F	GGT-G	ACT-T	AGA-R	GAT-D	AGT-S	CCT-P	AGA-R	GGT-G	GTT-V	AAT-N	GGT-G	AGA-R	ATT-I	TCT-S	CCG-P	GAA-E	CGT-R	GTA-V	GTG-V	GCA-A	CCT-P	AGA-R	GCT-A	ATG-M	TGT-C	GTT-V	TTT-F	GAT-D	GTC-V
676	SRR6463704_NA	Unknown	NCBI	AAA-K	CCA-P	TTT-F	GGT-G	GAT-D	ATT-I	TGC-C	AAT-N	ACA-T	ATG-M	ACC-T	AAA-K	GCT-A	TTT-F	TTA-L	TAC-Y	TTT-F	GGT-G	ACT-T	AGA-R	GAT-D	AGT-S	CCT-P	AGA-R	GGT-G	GTT-V	AAT-N	GGT-G	AGA-R	ATT-I	TCT-S	CCG-P	GAA-E	CGT-R	GTA-V	GTG-V	GCA-A	CCT-P	AGA-R	GCT-A	ATG-M	TGT-C	GTT-V	TTT-F	GAT-D	GTC-V
677	SRR6463705_NA	Unknown	NCBI	AAA-K	CCA-P	TTT-F	GGT-G	GAT-D	ATT-I	TGC-C	AAT-N	ACA-T	ATG-M	ACC-T	AAA-K	GCT-A	TTT-F	TTA-L	TAC-Y	TTT-F	GGT-G	ACT-T	AGA-R	GAT-D	AGT-S	CCT-P	AGA-R	GGT-G	GTT-V	AAT-N	GGT-G	AGA-R	ATT-I	TCT-S	CCG-P	GAA-E	CGT-R	GTA-V	GTG-V	GCA-A	CCT-P	AGA-R	GCT-A	ATG-M	TGT-C	GTT-V	TTT-F	GAT-D	GTC-V
678	SRR6463706_NA	Unknown	NCBI	ACA-T	CCA-P	TTT-F	GGT-G	GAT-D	ATT-I	TGC-C	AAT-N	ACA-T	ATG-M	ACC-T	AAA-K	GCT-A	TTT-F	TTA-L	TAT-Y	TTT-F	GGT-G	ACT-T	AGA-R	GAT-D	AGT-S	CCT-P	AGA-R	GGT-G	GTT-V	AAT-N	GGT-G	AGA-R	ATT-I	TCT-S	CCG-P	GAA-E	CGT-R	GTA-V	GTG-V	GCA-A	CCT-P	AGA-R	GCT-A	ATG-M	TGT-C	GTT-V	TTT-F	GAT-D	GTC-V
679	SRR6463707_NA	Unknown	NCBI	ACA-T	CCA-P	TTT-F	GGT-G	GAT-D	ATT-I	TGC-C	AAT-N	ACA-T	ATG-M	ACC-T	AAA-K	GCT-A	TTT-F	TTA-L	TAC-Y	TTT-F	GGT-G	ACT-T	AGA-R	GAT-D	AGT-S	CCT-P	AGA-R	GGT-G	GTT-V	AAT-N	GGT-G	AGA-R	ATT-I	TCT-S	CCG-P	GAA-E	CGT-R	GTA-V	GTG-V	GCA-A	CCT-P	AGA-R	GCT-A	ATG-M	TGT-C	GTT-V	TTT-F	GAT-D	GTC-V
680	SRR6463708_NA	Unknown	NCBI	ACA-T	CCA-P	TTT-F	GGT-G	GAT-D	ATT-I	TGC-C	AAT-N	ACA-T	ATG-M	ACC-T	AAA-K	GCT-A	TTT-F	TTA-L	TAC-Y	TTT-F	GGT-G	ACT-T	AGA-R	GAT-D	AGT-S	CCT-P	AGA-R	GGT-G	GTT-V	AAT-N	GGT-G	AGA-R	ATT-I	TCT-S	CCG-P	GAA-E	CGT-R	GTA-V	GTG-V	GCA-A	CCT-P	AGA-R	GCT-A	ATG-M	TGT-C	GTT-V	TTT-F	GAT-D	GTC-V
681	SRR6463709_LBR	Liberia	NCBI	ACA-T	CCA-P	TTT-F	GGT-G	GAT-D	ATT-I	TGC-C	AAT-N	ACA-T	ATG-M	ACC-T	AAA-K	GCT-A	TTT-F	TTA-L	TAC-Y	TTT-F	GGT-G	ACT-T	AGA-R	GAT-D	AGT-S	CCT-P	AGA-R	GGT-G	GTT-V	AAT-N	GGT-G	AGA-R	ATT-I	TCT-S	CCG-P	GAA-E	CGT-R	GTA-V	GTG-V	GCA-A	CCT-P	AGA-R	GCT-A	ATG-M	TGT-C	GTT-V	TTT-F	GAT-D	GTC-V
682	SRR6463710_NA	Unknown	NCBI	ACA-T	CCA-P	TTT-F	GGT-G	GAT-D	ATT-I	TGC-C	AAT-N	ACA-T	ATG-M	ACC-T	AAA-K	GCT-A	TTT-F	TTA-L	TAC-Y	TTT-F	GGT-G	ACT-T	AGA-R	GAT-D	AGT-S	CCT-P	AGA-R	GGT-G	GTT-V	AAT-N	GGT-G	AGA-R	ATT-I	TCT-S	CCG-P	GAA-E	CGT-R	GTA-V	GTG-V	GCA-A	CCT-P	AGA-R	GCT-A	ATG-M	TGT-C	GTT-V	TTT-F	GAT-D	GTC-V
683	SRR6463711_NA	Unknown	NCBI	AAT-N	CCA-P	TTT-F	GGT-G	GAT-D	ATT-I	TGC-C	AAT-N	ACA-T	ATG-M	ACC-T	AAA-K	GCT-A	TTT-F	TTA-L	TAC-Y	TTT-F	GGT-G	ACT-T	AGA-R	GAT-D	AGT-S	CCT-P	AGA-R	GGT-G	GTT-V	AAT-N	GGT-G	AGA-R	ATT-I	TCT-S	CCG-P	GAA-E	CGT-R	GTA-V	GTG-V	GCA-A	CCT-P	AGA-R	GCT-A	ATG-M	TGT-C	GTT-V	TTT-F	GAT-D	GTC-V
684	SRR6463712_NA	Unknown	NCBI	AAA-K	CCA-P	TTT-F	GGT-G	GAT-D	ATT-I	TGC-C	AAT-N	ACA-T	ATG-M	ACC-T	AAA-K	GCT-A	TTT-F	TTA-L	TAC-Y	TTT-F	GGT-G	ACT-T	AGA-R	GAT-D	AGT-S	CCT-P	AGA-R	GGT-G	GTT-V	AAT-N	GGT-G	AGA-R	ATT-I	TCT-S	CCG-P	GAA-E	CGT-R	GTA-V	GTG-V	GCA-A	CCT-P	AGA-R	GCT-A	ATG-M	TGT-C	GTT-V	TTT-F	GAT-D	GTC-V
685	SRR6463713_NA	Unknown	NCBI	AAA-K	CCA-P	TTT-F	GGT-G	GAT-D	ATT-I	TGC-C	AAT-N	ACA-T	ATG-M	ACC-T	AAA-K	GCT-A	TTT-F	TTA-L	TAC-Y	TTT-F	GGT-G	ACT-T	AGA-R	GAT-D	AGT-S	CCT-P	AGA-R	GGT-G	GTT-V	AAT-N	GGT-G	AGA-R	ATT-I	TCT-S	CCG-P	GAA-E	CGT-R	GTA-V	GTG-V	GCA-A	CCT-P	AGA-R	GCT-A	ATG-M	TGT-C	GTT-V	TTT-F	GAT-D	GTC-V
686	SRR6463714_GIN	Guinea	NCBI	ACA-T	CCA-P	TTT-F	GGT-G	GAT-D	ATT-I	TGC-C	AAT-N	ACA-T	ATG-M	ACC-T	AAA-K	GCT-A	TTT-F	TTA-L	TAC-Y	TTT-F	GGT-G	ACT-T	AGA-R	GAT-D	AGT-S	CCT-P	AGA-R	GGT-G	GTT-V	AAT-N	GGT-G	AGA-R	ATT-I	TCT-S	CCG-P	GAA-E	CGT-R	GTA-V	GTG-V	GCA-A	CCT-P	AGA-R	GCT-A	ATG-M	TGT-C	GTT-V	TTT-F	GAT-D	GTC-V
687	SRR6463715_CMR	Cameroon	NCBI	ACA-T	CCA-P	TTT-F	GGT-G	GAT-D	ATT-I	TGC-C	AAT-N	ACA-T	ATG-M	ACC-T	AAA-K	GCT-A	TTT-F	TTA-L	TAC-Y	TTT-F	GGT-G	ACT-T	AGA-R	GAT-D	AGT-S	CCT-P	AGA-R	GGT-G	GTT-V	AAT-N	GGT-G	AGA-R	ATT-I	TCT-S	CCG-P	GAA-E	CGT-R	GTA-V	GTG-V	GCA-A	CCT-P	AGA-R	GCT-A	ATG-M	TGT-C	GTT-V	TTT-F	GAT-D	GTC-V
688	SRR6463716_SLE	Sierra Leone	NCBI	AAT-N	CCA-P	TTT-F	GGT-G	GAT-D	ATT-I	TGC-C	AAT-N	ACA-T	ATG-M	ACC-T	AAA-K	GCT-A	TTT-F	TTA-L	TAC-Y	TTT-F	GGT-G	ACT-T	AGA-R	GAT-D	AGT-S	CCT-P	AGA-R	GGT-G	GTT-V	AAT-N	GGT-G	AGA-R	ATT-I	TCT-S	CCG-P	GAA-E	CGT-R	GTA-V	GTG-V	GCA-A	CCT-P	AGA-R	GCT-A	ATG-M	TGT-C	GTT-V	TTT-F	GAT-D	GTC-V
689	SRR6463717_LBR	Liberia	NCBI	ACA-T	CCA-P	TTT-F	GGT-G	GAT-D	ATT-I	TGC-C	AAT-N	ACA-T	ATG-M	ACC-T	AAA-K	GCT-A	TTT-F	TTA-L	TAC-Y	TTT-F	GGT-G	ACT-T	AGA-R	GAT-D	AGT-S	CCT-P	AGA-R	GGT-G	GTT-V	AAT-N	GGT-G	AGA-R	ATT-I	TCT-S	CCG-P	GAA-E	CGT-R	GTA-V	GTG-V	GCA-A	CCT-P	AGA-R	GCT-A	ATG-M	TGT-C	GTT-V	TTT-F	GAT-D	GTC-V
690	SRR6463718_NA	Unknown	NCBI	AAT-N	CCA-P	TTT-F	GGT-G	GAT-D	ATT-I	TGC-C	AAT-N	ACA-T	ATG-M	ACC-T	AAA-K	GCT-A	TTT-F	TTA-L	TAC-Y	TTT-F	GGT-G	ACT-T	AGA-R	GAT-D	AGT-S	CCT-P	AGA-R	GGT-G	GTT-V	AAT-N	GGT-G	AGA-R	ATT-I	TCT-S	CCG-P	GAA-E	CGT-R	GTA-V	GTG-V	GCA-A	CCT-P	AGA-R	GCT-A	ATG-M	TGT-C	GTT-V	TTT-F	GAT-D	GTC-V
691	SRR6463719_NA	Unknown	NCBI	AAA-K	CCA-P	TTT-F	GGT-G	GAT-D	ATT-I	TGC-C	AAT-N	ACA-T	ATG-M	ACC-T	AAA-K	GCT-A	TTT-F	TTA-L	TAC-Y	TTT-F	GGT-G	ACT-T	AGA-R	GAT-D	AGT-S	CCT-P	AGA-R	GGT-G	GTT-V	AAT-N	GGT-G	AGA-R	ATT-I	TCT-S	CCG-P	GAA-E	CGT-R	GTA-V	GTG-V	GCA-A	CCT-P	AGA-R	GCT-A	ATG-M	TGT-C	GTT-V	TTT-F	GAT-D	GTC-V
692	SRR6463720_SLE	Sierra Leone	NCBI	ACA-T	CCA-P	TTT-F	GGT-G	GAT-D	ATT-I	TGC-C	AAT-N	ACA-T	ATG-M	ACC-T	AAA-K	GCT-A	TTT-F	TTA-L	TAC-Y	TTT-F	GGT-G	ACT-T	AGA-R	GAT-D	AGT-S	CCT-P	AGA-R	GGT-G	GTT-V	AAT-N	GGT-G	AGA-R	ATT-I	TCT-S	CCG-P	GAA-E	CGT-R	GTA-V	GTG-V	GCA-A	CCT-P	AGA-R	GCT-A	ATG-M	TGT-C	GTT-V	TTT-F	GAT-D	GTC-V
693	SRR6463721_RWA	Rwanda	NCBI	AAA-K	CCA-P	TTT-F	GGT-G	GAT-D	ATT-I	TGC-C	AAT-N	ACA-T	ATG-M	ACC-T	AAA-K	GCT-A	TTT-F	TTA-L	TAC-Y	TTT-F	GGT-G	ACT-T	AGA-R	GAT-D	AGT-S	CCT-P	AGA-R	GGT-G	GTT-V	AAT-N	GGT-G	AGA-R	ATT-I	TCT-S	CCG-P	GAA-E	CGT-R	GTA-V	GTG-V	GCA-A	CCT-P	AGA-R	GCT-A	ATG-M	TGT-C	GTT-V	TTT-F	GAT-D	GTC-V
694	SRR6463722_NA	Unknown	NCBI	ACA-T	CCA-P	TTT-F	GGT-G	GAT-D	ATT-I	TGC-C	AAT-N	ACA-T	ATG-M	ACC-T	AAA-K	GCT-A	TTT-F	TTA-L	TAC-Y	TTT-F	GGT-G	ACT-T	AGA-R	GAT-D	AGT-S	CCT-P	AGA-R	GGT-G	GTT-V	AAT-N	GGT-G	AGA-R	ATT-I	TCT-S	CCG-P	GAA-E	CGT-R	GTA-V	GTG-V	GCA-A	CCT-P	AGA-R	GCT-A	ATG-M	TGT-C	GTT-V	TTT-F	GAT-D	GTC-V
695	SRR6463723_UGA	Uganda	NCBI	ACA-T	CCA-P	TTT-F	GGT-G	GAT-D	ATT-I	TGC-C	AAT-N	ACA-T	ATG-M	ACC-T	AAA-K	GCT-A	TTT-F	TTA-L	TAC-Y	TTT-F	GGT-G	ACT-T	AGA-R	GAT-D	AGT-S	CCT-P	AGA-R	GGT-G	GTT-V	AAT-N	GGT-G	AGA-R	ATT-I	TCT-S	CCG-P	GAA-E	CGT-R	GTA-V	GTG-V	GCA-A	CCT-P	AGA-R	GCT-A	ATG-M	TGT-C	GTT-V	TTT-F	GAT-D	GTC-V
696	SRR6463724_NGA	Nigeria	NCBI	AAA-K	CCA-P	TTT-F	GGT-G	GAT-D	ATT-I	TGC-C	AAT-N	ACA-T	ATG-M	ACC-T	AAA-K	GCT-A	TTT-F	TTA-L	TAC-Y	TTT-F	GGT-G	ACT-T	AGA-R	GAT-D	AGT-S	CCT-P	AGA-R	GGT-G	GTT-V	AAT-N	GGT-G	AGA-R	ATT-I	TCT-S	CCG-P	GAA-E	CGT-R	GTA-V	GTG-V	GCA-A	CCT-P	AGA-R	GCT-A	ATG-M	TGT-C	GTT-V	TTT-F	GAT-D	GTC-V
697	SRR6463725_LBR	Liberia	NCBI	AAA-K	CCA-P	TTT-F	GGT-G	GAT-D	ATT-I	TGC-C	AAT-N	ACA-T	ATG-M	ACC-T	AAA-K	GCT-A	TTT-F	TTA-L	TAC-Y	TTT-F	GGT-G	ACT-T	AGA-R	GAT-D	AGT-S	CCT-P	AGA-R	GGT-G	GTT-V	AAT-N	GGT-G	AGA-R	ATT-I	TCT-S	CCG-P	GAA-E	CGT-R	GTA-V	GTG-V	GCA-A	CCT-P	AGA-R	GCT-A	ATG-M	TGT-C	GTT-V	TTT-F	GAT-D	GTC-V
698	SRR6463726_NGA	Nigeria	NCBI	ACA-T	CCA-P	TTT-F	GGT-G	GAT-D	ATT-I	TGC-C	AAT-N	ACA-T	ATG-M	ACC-T	AAA-K	GCT-A	TTT-F	TTA-L	TAC-Y	TTT-F	GGT-G	ACT-T	AGA-R	GAT-D	AGT-S	CCT-P	AGA-R	GGT-G	GTT-V	AAT-N	GGT-G	AGA-R	ATT-I	TCT-S	CCG-P	GAA-E	CGT-R	GTA-V	GTG-V	GCA-A	CCT-P	AGA-R	GCT-A	ATG-M	TGT-C	GTT-V	TTT-F	GAT-D	GTC-V
699	SRR6463727_COD	Democratic Republic of Congo	NCBI	AAA-K	CCA-P	TTT-F	GGT-G	GAT-D	ATT-I	TGC-C	AAT-N	ACA-T	ATG-M	ACC-T	AAA-K	GCT-A	TTT-F	TTA-L	TAC-Y	TTT-F	GGT-G	ACT-T	AGA-R	GAT-D	AGT-S	CCT-P	AGA-R	GGT-G	GTT-V	AAT-N	GGT-G	AGA-R	ATT-I	TCT-S	CCG-P	GAA-E	CGT-R	GTA-V	GTG-V	GCA-A	CCT-P	AGA-R	GCT-A	ATG-M	TGT-C	GTT-V	TTT-F	GAT-D	GTC-V
700	SRR6463728_NGA	Nigeria	NCBI	AAA-K	CCA-P	TTT-F	GGT-G	GAT-D	ATT-I	TGC-C	AAT-N	ACA-T	ATG-M	ACC-T	AAA-K	GCT-A	TTT-F	TTA-L	TAC-Y	TTT-F	GGT-G	ACT-T	AGA-R	GAT-D	AGT-S	CCT-P	AGA-R	GGT-G	GTT-V	AAT-N	GGT-G	AGA-R	ATT-I	TCT-S	CCG-P	GAA-E	CGT-R	GTA-V	GTG-V	GCA-A	CCT-P	AGA-R	GCT-A	ATG-M	TGT-C	GTT-V	TTT-F	GAT-D	GTC-V
701	SRR6463729_NGA	Nigeria	NCBI	AAA-K	CCA-P	TTT-F	GGT-G	GAT-D	ATT-I	TGC-C	AAT-N	ACA-T	ATG-M	ACC-T	AAA-K	GCT-A	TTT-F	TTA-L	TAC-Y	TTT-F	GGT-G	ACT-T	AGA-R	GAT-D	AGT-S	CCT-P	AGA-R	GGT-G	GTT-V	AAT-N	GGT-G	AGA-R	ATT-I	TCT-S	CCG-P	GAA-E	CGT-R	GTA-V	GTG-V	GCA-A	CCT-P	AGA-R	GCT-A	ATG-M	TGT-C	GTT-V	TTT-F	GAT-D	GTC-V
702	SRR6463730_CMR	Cameroon	NCBI	ACA-T	CCA-P	TTT-F	GGT-G	GAT-D	ATT-I	TGC-C	AAT-N	ACA-T	ATG-M	ACC-T	AAA-K	GCT-A	TTT-F	TTA-L	TAC-Y	TTT-F	GGT-G	ACT-T	AGA-R	GAT-D	AGT-S	CCT-P	AGA-R	GGT-G	GTT-V	AAT-N	GGT-G	AGA-R	ATT-I	TCT-S	CCG-P	GAA-E	CGT-R	GTA-V	GTG-V	GCA-A	CCT-P	AGA-R	GCT-A	ATG-M	TGT-C	GTT-V	TTT-F	GAT-D	GTC-V
703	SRR6463731_GIN	Guinea	NCBI	ACT-T	CCA-P	TTT-F	GGT-G	GAT-D	ATT-I	TGC-C	AAT-N	ACA-T	ATG-M	ACC-T	AAA-K	GCT-A	TTT-F	TTA-L	TAC-Y	TTT-F	GGT-G	ACT-T	AGA-R	GAT-D	AGT-S	CCT-P	AGA-R	GGT-G	GTT-V	AAT-N	GGT-G	AGA-R	ATT-I	TCT-S	CCG-P	GAA-E	CGT-R	GTA-V	GTG-V	GCA-A	CCT-P	AGA-R	GCT-A	ATG-M	TGT-C	GTT-V	TTT-F	GAT-D	GTC-V
704	SRR6463732_KHM	Cambodia	NCBI	AAA-K	CCA-P	TTT-F	GGT-G	GAT-D	ATT-I	TGC-C	AAT-N	ACA-T	ATG-M	ACC-T	AAA-K	GCT-A	TTT-F	TTA-L	TAC-Y	TTT-F	GGT-G	ACT-T	AGA-R	GAT-D	AGT-S	CCT-P	AGA-R	GGT-G	GTT-V	AAT-N	GGT-G	AGA-R	ATT-I	TCT-S	CCG-P	GAA-E	CGT-R	GTA-V	GTG-V	GCA-A	CCT-P	AGA-R	GCT-A	ATG-M	TAT-Y	GTT-V	TTT-F	GAT-D	GTC-V
705	SRR6463733_KHM	Cambodia	NCBI	AAA-K	CCA-P	TTT-F	GGT-G	GAT-D	ATT-I	TGC-C	AAT-N	ACA-T	ATG-M	ACC-T	AAA-K	GCT-A	TTT-F	TTA-L	TAC-Y	TTT-F	GGT-G	ACT-T	AGA-R	GAT-D	AGT-S	CCT-P	AGA-R	GGT-G	GTT-V	AAT-N	GGT-G	AGA-R	ATT-I	TCT-S	CCG-P	GAA-E	CGT-R	GTA-V	GTG-V	GCA-A	CCT-P	AGA-R	GCT-A	ATG-M	TAT-Y	GTT-V	TTT-F	GAT-D	GTC-V
706	SRR6463734_NA	Unknown	NCBI	ACA-T	CCA-P	TTT-F	GGT-G	GAT-D	ATT-I	TGC-C	AAT-N	ACA-T	ATG-M	ACC-T	AAA-K	GCT-A	TTT-F	TTA-L	TAC-Y	TTT-F	GGT-G	ACT-T	AGA-R	GAT-D	AGT-S	CCT-P	AGA-R	GGT-G	GTT-V	AAT-N	GGT-G	AGA-R	ATT-I	TCT-S	CCG-P	GAA-E	CGT-R	GTA-V	GTG-V	GCA-A	CCT-P	AGA-R	GCT-A	ATG-M	TGT-C	GTT-V	TTT-F	GAT-D	GTC-V
707	SRR6463735_GIN	Guinea	NCBI	ACA-T	CCA-P	TTT-F	GGT-G	GAT-D	ATT-I	TGC-C	AAT-N	ACA-T	ATG-M	ACC-T	AAA-K	GCT-A	TTT-F	TTA-L	TAC-Y	TTT-F	GGT-G	ACT-T	AGA-R	GAT-D	AGT-S	CCT-P	AGA-R	GGT-G	GTT-V	AAT-N	GGT-G	AGA-R	ATT-I	TCT-S	CCG-P	GAA-E	CGT-R	GTA-V	GTG-V	GCA-A	CCT-P	AGA-R	GCT-A	ATG-M	TGT-C	GTT-V	TTT-F	GAT-D	GTC-V
708	SRR6463736_NA	Unknown	NCBI	AAA-K	CCA-P	TTT-F	GGT-G	GAT-D	ATT-I	TGC-C	AAT-N	ACA-T	ATG-M	ACC-T	AAA-K	GCT-A	TTT-F	TTA-L	TAC-Y	TTT-F	GGT-G	ACT-T	AGA-R	GAT-D	AGT-S	CCT-P	AGA-R	GGT-G	GTT-V	AAT-N	GGT-G	AGA-R	ATT-I	TCT-S	CCG-P	GAA-E	CGT-R	GTA-V	GTG-V	GCA-A	CCT-P	AGA-R	GCT-A	ATG-M	TGT-C	GTT-V	TTT-F	GAT-D	GTC-V
709	SRR6463737_NA	Unknown	NCBI	ACA-T	CCA-P	TTT-F	GGT-G	GAT-D	ATT-I	TGC-C	AAT-N	ACA-T	ATG-M	ACC-T	AAA-K	GCT-A	TTT-F	TTA-L	TAC-Y	TTT-F	GGT-G	ACT-T	AGA-R	GAT-D	AGT-S	CCT-P	AGA-R	GGT-G	GTT-V	AAT-N	GGT-G	AGA-R	ATT-I	TCT-S	CCG-P	GAA-E	CGT-R	GTA-V	GTG-V	GCA-A	CCT-P	AGA-R	GCT-A	ATG-M	TGT-C	GTT-V	TTT-F	GAT-D	GTC-V
710	SRR6463738_NA	Unknown	NCBI	ACA-T	CCA-P	TTT-F	GGT-G	GAT-D	ATT-I	TGC-C	AAT-N	ACA-T	ATG-M	ACC-T	AAA-K	GCT-A	TTT-F	TTA-L	TAC-Y	TTT-F	GGT-G	ACT-T	AGA-R	GAT-D	AGT-S	CCT-P	AGA-R	GGT-G	GTT-V	AAT-N	GGT-G	AGA-R	ATT-I	TCT-S	CCG-P	GAA-E	CGT-R	GTA-V	GTG-V	GCA-A	CCT-P	AGA-R	GCT-A	ATG-M	TGT-C	GTT-V	TTT-F	GAT-D	GTC-V
711	SRR6463739_NA	Unknown	NCBI	AAA-K	CCA-P	TTT-F	GGT-G	GAT-D	ATT-I	TGC-C	AAT-N	ACA-T	ATG-M	ACC-T	AAA-K	GCT-A	TTT-F	TTA-L	TAC-Y	TTT-F	GGT-G	ACT-T	AGA-R	GAT-D	AGT-S	CCT-P	AGA-R	GGT-G	GTT-V	AAT-N	GGT-G	AGA-R	ATT-I	TCT-S	CCG-P	GAA-E	CGT-R	GTA-V	GTG-V	GCA-A	CCT-P	AGA-R	GCT-A	ATG-M	TGT-C	GTT-V	TTT-F	GAT-D	GTC-V
712	SRR6463740_NA	Unknown	NCBI	ACA-T	CCA-P	TTT-F	GGT-G	GAT-D	ATT-I	TGC-C	AAT-N	ACA-T	ATG-M	ACC-T	AAA-K	GCT-A	TTT-F	TTA-L	TAC-Y	TTT-F	GGT-G	ACT-T	AGA-R	GAT-D	AGT-S	CCT-P	AGA-R	GGT-G	GTT-V	AAT-N	GGT-G	AGA-R	ATT-I	TCT-S	CCG-P	GAA-E	CGT-R	GTA-V	GTG-V	GCA-A	CCT-P	AGA-R	GCT-A	ATG-M	TGT-C	GTT-V	TTT-F	GAT-D	GTC-V
713	SRR6463741_NA	Unknown	NCBI	ACA-T	CCA-P	TTT-F	GGT-G	GAT-D	ATT-I	TGC-C	AAT-N	ACA-T	ATG-M	ACC-T	AAA-K	GCT-A	TTT-F	TTA-L	TAC-Y	TTT-F	GGT-G	ACT-T	AGA-R	GAT-D	AGT-S	CCT-P	AGA-R	GGT-G	GTT-V	AAT-N	GGT-G	AGA-R	ATT-I	TCT-S	CCG-P	GAA-E	CGT-R	GTA-V	GTG-V	GCA-A	CCT-P	AGA-R	GCT-A	ATG-M	TGT-C	GTT-V	TTT-F	GAT-D	GTC-V
714	SRR6463742_NGA	Nigeria	NCBI	AAA-K	CCA-P	TTT-F	GGT-G	GAT-D	ATT-I	TGC-C	AAT-N	ACA-T	ATG-M	ACC-T	AAA-K	GCT-A	TTT-F	TTA-L	TAC-Y	TTT-F	GGT-G	ACT-T	AGA-R	GAT-D	AGT-S	CCT-P	AGA-R	GGT-G	GTT-V	AAT-N	GGT-G	AGA-R	ATT-I	TCT-S	CCG-P	GAA-E	CGT-R	GTA-V	GTG-V	GCA-A	CCT-P	AGA-R	GCT-A	ATG-M	TGT-C	GTT-V	TTT-F	GAT-D	GTC-V
715	SRR6463743_NA	Unknown	NCBI	ACA-T	CCA-P	TTT-F	GGT-G	GAT-D	ATT-I	TGC-C	AAT-N	ACA-T	ATG-M	ACC-T	AAA-K	GCT-A	TTT-F	TTA-L	TAC-Y	TTT-F	GGT-G	ACT-T	AGA-R	GAT-D	AGT-S	CCT-P	AGA-R	GGT-G	GTT-V	AAT-N	GGT-G	AGA-R	ATT-I	TCT-S	CCG-P	GAA-E	CGT-R	GTA-V	GTG-V	GCA-A	CCT-P	AGA-R	GCT-A	ATG-M	TGT-C	GTT-V	TTT-F	GAT-D	GTC-V
716	SRR6463744_NA	Unknown	NCBI	AAA-K	CCA-P	TTT-F	GGT-G	GAT-D	ATT-I	TGC-C	AAT-N	ACA-T	ATG-M	ACC-T	AAA-K	GCT-A	TTT-F	TTA-L	TAC-Y	TTT-F	GGT-G	ACT-T	AGA-R	GAT-D	AGT-S	CCT-P	AGA-R	GGT-G	GTT-V	AAT-N	GGT-G	AGA-R	ATT-I	TCT-S	CCG-P	GAA-E	CGT-R	GTA-V	GTG-V	GCA-A	CCT-P	AGA-R	GCT-A	ATG-M	TGT-C	GTT-V	TTT-F	GAT-D	GTC-V
717	SRR6463745_CMR	Cameroon	NCBI	AAA-K	CCA-P	TTT-F	GGT-G	GAT-D	ATT-I	TGC-C	AAT-N	ACA-T	ATG-M	ACC-T	AAA-K	GCT-A	TTT-F	TTA-L	TAC-Y	TTT-F	GGT-G	ACT-T	AGA-R	GAT-D	AGT-S	CCT-P	AGA-R	GGT-G	GTT-V	AAT-N	GGT-G	AGA-R	ATT-I	TCT-S	CCG-P	GAA-E	CGT-R	GTA-V	GTG-V	GCA-A	CCT-P	AGA-R	GCT-A	ATG-M	TGT-C	GTT-V	TTT-F	GAT-D	GTC-V
718	SRR6463746_CMR	Cameroon	NCBI	AAA-K	CCA-P	TTT-F	GGT-G	GAT-D	ATT-I	TGC-C	AAT-N	ACA-T	ATG-M	ACC-T	AAA-K	GCT-A	TTT-F	TTA-L	TAC-Y	TTT-F	GGT-G	ACT-T	AGA-R	GAT-D	AGT-S	CCT-P	AGA-R	GGT-G	GTT-V	AAT-N	GGT-G	AGA-R	ATT-I	TCT-S	CCG-P	GAA-E	CGT-R	GTA-V	GTG-V	GCA-A	CCT-P	AGA-R	GCT-A	ATG-M	TGT-C	GTT-V	TTT-F	GAT-D	GTC-V
719	SRR6463747_NGA	Nigeria	NCBI	AAA-K	CCA-P	TTT-F	GGT-G	GAT-D	ATT-I	TGC-C	AAT-N	ACA-T	ATG-M	ACC-T	AAA-K	GCT-A	TTT-F	TTA-L	TAC-Y	TTT-F	GGT-G	ACT-T	AGA-R	GAT-D	AGT-S	CCT-P	AGA-R	GGT-G	GTT-V	AAT-N	GGT-G	AGA-R	ATT-I	TCT-S	CCG-P	GAA-E	CGT-R	GTA-V	GTG-V	GCA-A	CCT-P	AGA-R	GCT-A	ATG-M	TGT-C	GTT-V	TTT-F	GAT-D	GTC-V
720	SRR6463748_SEN	Senegal	NCBI	ACA-T	CCA-P	TTT-F	GGT-G	GAT-D	ATT-I	TGC-C	AAT-N	ACA-T	ATG-M	ACC-T	AAA-K	GCT-A	TTT-F	TTA-L	TAC-Y	TTT-F	GGT-G	ACT-T	AGA-R	GAT-D	AGT-S	CCT-P	AGA-R	GGT-G	GTT-V	AAT-N	GGT-G	AGA-R	ATT-I	TCT-S	CCG-P	GAA-E	CGT-R	GTA-V	GTG-V	GCA-A	CCT-P	AGA-R	GCT-A	ATG-M	TGT-C	GTT-V	TTT-F	GAT-D	GTC-V
721	SRR6463749_BFA	Burkina Faso	NCBI	ACA-T	CCA-P	TTT-F	GGT-G	GAT-D	ATT-I	TGC-C	AAT-N	ACA-T	ATG-M	ACC-T	AAA-K	GCT-A	TTT-F	TTA-L	TAC-Y	TTT-F	GGT-G	ACT-T	AGA-R	GAT-D	AGT-S	CCT-P	AGA-R	GGT-G	GTT-V	AAT-N	GGT-G	AGA-R	ATT-I	TCT-S	CCG-P	GAA-E	CGT-R	GTA-V	GTG-V	GCA-A	CCT-P	AGA-R	GCT-A	ATG-M	TGT-C	GTT-V	TTT-F	GAT-D	GTC-V
722	SRR6463750_NA	Unknown	NCBI	ACA-T	CCA-P	TTT-F	GGT-G	GAT-D	ATT-I	TGC-C	AAT-N	ACA-T	ATG-M	ACC-T	AAA-K	GCT-A	TTT-F	TTA-L	TAC-Y	TTT-F	GGT-G	ACT-T	AGA-R	GAT-D	AGT-S	CCT-P	AGA-R	GGT-G	GTT-V	AAT-N	GGT-G	AGA-R	ATT-I	TCT-S	CCG-P	GAA-E	CGT-R	GTA-V	GTG-V	GCA-A	CCT-P	AGA-R	GCT-A	ATG-M	TGT-C	GTT-V	TTT-F	GAT-D	GTC-V
723	SRR6463751_NGA	Nigeria	NCBI	AAA-K	CCA-P	TTT-F	GGT-G	GAT-D	ATT-I	TGC-C	AAT-N	ACA-T	ATG-M	ACC-T	AAA-K	GCT-A	TTT-F	TTA-L	TAC-Y	TTT-F	GGT-G	ACT-T	AGA-R	GAT-D	AGT-S	CCT-P	AGA-R	GGT-G	GTT-V	AAT-N	GGT-G	AGA-R	ATT-I	TCT-S	CCG-P	GAA-E	CGT-R	GTA-V	GTG-V	GCA-A	CCT-P	AGA-R	GCT-A	ATG-M	TGT-C	GTT-V	TTT-F	GAT-D	GTC-V
724	SRR6463752_NA	Unknown	NCBI	AAA-K	CCA-P	TTT-F	GGT-G	GAT-D	ATT-I	TGC-C	AAT-N	ACA-T	ATG-M	ACC-T	AAA-K	GCT-A	TTT-F	TTA-L	TAC-Y	TTT-F	GGT-G	ACT-T	AGA-R	GAT-D	AGT-S	CCT-P	AGA-R	GGT-G	GTT-V	AAT-N	GGT-G	AGA-R	ATT-I	TCT-S	CCG-P	GAA-E	CGT-R	GTA-V	GTG-V	GCA-A	CCT-P	AGA-R	GCT-A	ATG-M	TGT-C	GTT-V	TTT-F	GAT-D	GTC-V
725	SRR6463753_NA	Unknown	NCBI	AAA-K	CCA-P	TTT-F	GGT-G	GAT-D	ATT-I	TGC-C	AAT-N	ACA-T	ATG-M	ACC-T	AAA-K	GCT-A	TTT-F	TTA-L	TAC-Y	TTT-F	GGT-G	ACT-T	AGA-R	GAT-D	AGT-S	CCT-P	AGA-R	GGT-G	GTT-V	AAT-N	GGT-G	AGA-R	ATT-I	TCT-S	CCG-P	GAA-E	CGT-R	GTA-V	GTG-V	GCA-A	CCT-P	AGA-R	GCT-A	ATG-M	TGT-C	GTT-V	TTT-F	GAT-D	GTC-V
726	SRR6463754_NA	Unknown	NCBI	AAA-K	CCA-P	TTT-F	GGT-G	GAT-D	ATT-I	TGC-C	AAT-N	ACA-T	ATG-M	ACC-T	AAA-K	GCT-A	TTT-F	TTA-L	TAC-Y	TTT-F	GGT-G	ACT-T	AGA-R	GAT-D	AGT-S	CCT-P	AGA-R	GGT-G	GTT-V	AAT-N	GGT-G	AGA-R	ATT-I	TCT-S	CCG-P	GAA-E	CGT-R	GTA-V	GTG-V	GCA-A	CCT-P	AGA-R	GCT-A	ATG-M	TGT-C	GTT-V	TTT-F	GAT-D	GTC-V
727	SRR6463755_COD	Democratic Republic of Congo	NCBI	AAA-K	CCA-P	TTT-F	GGT-G	GAT-D	ATT-I	TGC-C	AAT-N	ACA-T	ATG-M	ACC-T	AAA-K	GCT-A	TTT-F	TTA-L	TAC-Y	TTT-F	GGT-G	ACT-T	AGA-R	GAT-D	AGT-S	CCT-P	AGA-R	GGT-G	GTT-V	AAT-N	GGT-G	AGA-R	ATT-I	TCT-S	CCG-P	GAA-E	CGT-R	GTA-V	GTG-V	GCA-A	CCT-P	AGA-R	GCT-A	ATG-M	TGT-C	GTT-V	TTT-F	GAT-D	GTC-V
728	SRR6463756_NGA	Nigeria	NCBI	AAA-K	CCA-P	TTT-F	GGT-G	GAT-D	ATT-I	TGC-C	AAT-N	ACA-T	ATG-M	ACC-T	AAA-K	GCT-A	TTT-F	TTA-L	TAC-Y	TTT-F	GGT-G	ACT-T	AGA-R	GAT-D	AGT-S	CCT-P	AGA-R	GGT-G	GTT-V	AAT-N	GGT-G	AGA-R	ATT-I	TCT-S	CCG-P	GAA-E	CGT-R	GTA-V	GTG-V	GCA-A	CCT-P	AGA-R	GCT-A	ATG-M	TGT-C	GTT-V	TTT-F	GAT-D	GTC-V
729	SRR6463757_COD	Democratic Republic of Congo	NCBI	AAA-K	CCA-P	TTT-F	GGT-G	GAT-D	ATT-I	TGC-C	AAT-N	ACA-T	ATG-M	ACC-T	AAA-K	GCT-A	TTT-F	TTA-L	TAC-Y	TTT-F	GGT-G	ACT-T	AGA-R	GAT-D	AGT-S	CCT-P	AGA-R	GGT-G	GTT-V	AAT-N	GGT-G	AGA-R	ATT-I	TCT-S	CCG-P	GAA-E	CGT-R	GTA-V	GTG-V	GCA-A	CCT-P	AGA-R	GCT-A	ATG-M	TGT-C	GTT-V	TTT-F	GAT-D	GTC-V
730	SRR6463758_LBR	Liberia	NCBI	AAA-K	CCA-P	TTT-F	GGT-G	GAT-D	ATT-I	TGC-C	AAT-N	ACA-T	ATG-M	ACC-T	AAA-K	GCT-A	TTT-F	TTA-L	TAC-Y	TTT-F	GGT-G	ACT-T	AGA-R	GAT-D	AGT-S	CCT-P	AGA-R	GGT-G	GTT-V	AAT-N	GGT-G	AGA-R	ATT-I	TCT-S	CCG-P	GAA-E	CGT-R	GTA-V	GTG-V	GCA-A	CCT-P	AGA-R	GCT-A	ATG-M	TGT-C	GTT-V	TTT-F	GAT-D	GTC-V
731	SRR6463759_GAB	Gabon	NCBI	AAA-K	CCA-P	TTT-F	GGT-G	GAT-D	ATT-I	TGC-C	AAT-N	ACA-T	ATG-M	ACC-T	AAA-K	GCT-A	TTT-F	TTA-L	TAC-Y	TTT-F	GGT-G	ACT-T	AGA-R	GAT-D	AGT-S	CCT-P	AGA-R	GGT-G	GTT-V	AAT-N	GGT-G	AGA-R	ATT-I	TCT-S	CCG-P	GAA-E	CGT-R	GTA-V	GTG-V	GCA-A	CCT-P	AGA-R	GCT-A	ATG-M	TGT-C	GTT-V	TTT-F	GAT-D	GTC-V
732	SRR6463760_LBR	Liberia	NCBI	ACA-T	CCA-P	TTT-F	GGT-G	GAT-D	ATT-I	TGC-C	AAT-N	ACA-T	ATG-M	ACC-T	AAA-K	GCT-A	TTT-F	TTA-L	TAC-Y	TTT-F	GGT-G	ACT-T	AGA-R	GAT-D	AGT-S	CCT-P	AGA-R	GGT-G	GTT-V	AAT-N	GGT-G	AGA-R	ATT-I	TCT-S	CCG-P	GAA-E	CGT-R	GTA-V	GTG-V	GCA-A	CCT-P	AGA-R	GCT-A	ATG-M	TGT-C	GTT-V	TTT-F	GAT-D	GTC-V
733	SRR6463761_NGA	Nigeria	NCBI	ACA-T	CCA-P	TTT-F	GGT-G	GAT-D	ATT-I	TGC-C	AAT-N	ACA-T	ATG-M	ACC-T	AAA-K	GCT-A	TTT-F	TTA-L	TAC-Y	TTT-F	GGT-G	ACT-T	AGA-R	GAT-D	AGT-S	CCT-P	AGA-R	GGT-G	GTT-V	AAT-N	GGT-G	AGA-R	ATT-I	TCT-S	CCG-P	GAA-E	CGT-R	GTA-V	GTG-V	GCA-A	CCT-P	AGA-R	GCT-A	ATG-M	TGT-C	GTT-V	TTT-F	GAT-D	GTC-V
734	SRR6463762_NA	Unknown	NCBI	ACA-T	CCA-P	TTT-F	GGT-G	GAT-D	ATT-I	TGC-C	AAT-N	ACA-T	ATG-M	ACC-T	AAA-K	GCT-A	TTT-F	TTA-L	TAC-Y	TTT-F	GGT-G	ACT-T	AGA-R	GAT-D	AGT-S	CCT-P	AGA-R	GGT-G	GTT-V	AAT-N	GGT-G	AGA-R	ATT-I	TCT-S	CCG-P	GAA-E	CGT-R	GTA-V	GTG-V	GCA-A	CCT-P	AGA-R	GCT-A	ATG-M	TGT-C	GTT-V	TTT-F	GAT-D	GTC-V
735	SRR6463763_NA	Unknown	NCBI	AAA-K	CCA-P	TTT-F	GGT-G	GAT-D	ATT-I	TGC-C	AAT-N	ACA-T	ATG-M	ACC-T	AAA-K	GCT-A	TTT-F	TTA-L	TAC-Y	TTT-F	GGT-G	ACT-T	AGA-R	GAT-D	AGT-S	CCT-P	AGA-R	GGT-G	GTT-V	AAT-N	GGT-G	AGA-R	ATT-I	TCT-S	CCG-P	GAA-E	CGT-R	GTA-V	GTG-V	GCA-A	CCT-P	AGA-R	GCT-A	ATG-M	TGT-C	GTT-V	TTT-F	GAT-D	GTC-V
736	SRR6463764_NA	Unknown	NCBI	AAA-K	CCA-P	TTT-F	GGT-G	GAT-D	ATT-I	TGC-C	AAT-N	ACA-T	ATG-M	ACC-T	AAA-K	GCT-A	TTT-F	TTA-L	TAC-Y	TTT-F	GGT-G	ACT-T	AGA-R	GAT-D	AGT-S	CCT-P	AGA-R	GGT-G	GTT-V	AAT-N	GGT-G	AGA-R	ATT-I	TCT-S	CCG-P	GAA-E	CGT-R	GTA-V	GTG-V	GCA-A	CCT-P	AGA-R	GCT-A	ATG-M	TGT-C	GTT-V	TTT-F	GAT-D	GTC-V
737	SRR6463765_NA	Unknown	NCBI	ACA-T	CCA-P	TTT-F	GGT-G	GAT-D	ATT-I	TGC-C	AAT-N	ACA-T	ATG-M	ACC-T	AAA-K	GCT-A	TTT-F	TTA-L	TAC-Y	TTT-F	GGT-G	ACT-T	AGA-R	GAT-D	AGT-S	CCT-P	AGA-R	GGT-G	GTT-V	AAT-N	GGT-G	AGA-R	ATT-I	TCT-S	CCG-P	GAA-E	CGT-R	GTA-V	GTG-V	GCA-A	CCT-P	AGA-R	GCT-A	ATG-M	TGT-C	GTT-V	TTT-F	GAT-D	GTC-V
738	SRR6463766_NA	Unknown	NCBI	ACA-T	CCA-P	TTT-F	GGT-G	GAT-D	ATT-I	TGC-C	AAT-N	ACA-T	ATG-M	ACC-T	AAA-K	GCT-A	TTT-F	TTA-L	TAC-Y	TTT-F	GGT-G	ACT-T	AGA-R	GAT-D	AGT-S	CCT-P	AGA-R	GGT-G	GTT-V	AAT-N	GGT-G	AGA-R	ATT-I	TCT-S	CCG-P	GAA-E	CGT-R	GTA-V	GTG-V	GCA-A	CCT-P	AGA-R	GCT-A	ATG-M	TGT-C	GTT-V	TTT-F	GAT-D	GTC-V
739	SRR6463767_NA	Unknown	NCBI	ACA-T	CCA-P	TTT-F	GGT-G	GAT-D	ATT-I	TGC-C	AAT-N	ACA-T	ATG-M	ACC-T	AAA-K	GCT-A	TTT-F	TTA-L	TAC-Y	TTT-F	GGT-G	ACT-T	AGA-R	GAT-D	AGT-S	CCT-P	AGA-R	GGT-G	GTT-V	AAT-N	GGT-G	AGA-R	ATT-I	TCT-S	CCG-P	GAA-E	CGT-R	GTA-V	GTG-V	GCA-A	CCT-P	AGA-R	GCT-A	ATG-M	TGT-C	GTT-V	TTT-F	GAT-D	GTC-V
740	SRR6463768_NA	Unknown	NCBI	AAA-K	CCA-P	TTT-F	GGT-G	GAT-D	ATT-I	TGC-C	AAT-N	ACA-T	ATG-M	ACC-T	AAA-K	GCT-A	TTT-F	TTA-L	TAC-Y	TTT-F	GGT-G	ACT-T	AGA-R	GAT-D	AGT-S	CCT-P	AGA-R	GGT-G	GTT-V	AAT-N	GGT-G	AGA-R	ATT-I	TCT-S	CCG-P	GAA-E	CGT-R	GTA-V	GTG-V	GCA-A	CCT-P	AGA-R	GCT-A	ATG-M	TGT-C	GTT-V	TTT-F	GAT-D	GTC-V
741	SRR6463769_NA	Unknown	NCBI	AAA-K	CCA-P	TTT-F	GGT-G	GAT-D	ATT-I	TGC-C	AAT-N	ACA-T	ATG-M	ACC-T	AAA-K	GCT-A	TTT-F	TTA-L	TAC-Y	TTT-F	GGT-G	ACT-T	AGA-R	GAT-D	AGT-S	CCT-P	AGA-R	GGT-G	GTT-V	AAT-N	GGT-G	AGA-R	ATT-I	TCT-S	CCG-P	GAA-E	CGT-R	GTA-V	GTG-V	GCA-A	CCT-P	AGA-R	GCT-A	ATG-M	TGT-C	GTT-V	TTT-F	GAT-D	GTC-V
742	SRR6463770_NA	Unknown	NCBI	AAA-K	CCA-P	TTT-F	GGT-G	GAT-D	ATT-I	TGC-C	AAT-N	ACA-T	ATG-M	ACC-T	AAA-K	GCT-A	TTT-F	TTA-L	TAC-Y	TTT-F	GGT-G	ACT-T	AGA-R	GAT-D	AGT-S	CCT-P	AGA-R	GGT-G	GTT-V	AAT-N	GGT-G	AGA-R	ATT-I	TCT-S	CCG-P	GAA-E	CGT-R	GTA-V	GTG-V	GCA-A	CCT-P	AGA-R	GCT-A	ATG-M	TGT-C	GTT-V	TTT-F	GAT-D	GTC-V
743	SRR6463771_NA	Unknown	NCBI	AAA-K	CCA-P	TTT-F	GGT-G	GAT-D	ATT-I	TGC-C	AAT-N	ACA-T	ATG-M	ACC-T	AAA-K	GCT-A	TTT-F	TTA-L	TAC-Y	TTT-F	GGT-G	ACT-T	AGA-R	GAT-D	AGT-S	CCT-P	AGA-R	GGT-G	GTT-V	AAT-N	GGT-G	AGA-R	ATT-I	TCT-S	CCG-P	GAA-E	CGT-R	GTA-V	GTG-V	GCA-A	CCT-P	AGA-R	GCT-A	ATG-M	TGT-C	GTT-V	TTT-F	GAT-D	GTC-V
744	SRR6463772_NA	Unknown	NCBI	AAA-K	CCA-P	TTT-F	GGT-G	GAT-D	ATT-I	TGC-C	AAT-N	ACA-T	ATG-M	ACC-T	AAA-K	GCT-A	TTT-F	TTA-L	TAC-Y	TTT-F	GGT-G	ACT-T	AGA-R	GAT-D	AGT-S	CCT-P	AGA-R	GGT-G	GTT-V	AAT-N	GGT-G	AGA-R	ATT-I	TCT-S	CCG-P	GAA-E	CGT-R	GTA-V	GTG-V	GCA-A	CCT-P	AGA-R	GCT-A	ATG-M	TGT-C	GTT-V	TTT-F	GAT-D	GTC-V
745	SRR6463773_NGA	Nigeria	NCBI	ACA-T	CCA-P	TTT-F	GGT-G	GAT-D	ATT-I	TGC-C	AAT-N	ACA-T	ATG-M	ACC-T	AAA-K	GCT-A	TTT-F	TTA-L	TAC-Y	TTT-F	GGT-G	ACT-T	AGA-R	GAT-D	AGT-S	CCT-P	AGA-R	GGT-G	GTT-V	AAT-N	GGT-G	AGA-R	ATT-I	TCT-S	CCG-P	GAA-E	CGT-R	GTA-V	GTG-V	GCA-A	CCT-P	AGA-R	GCT-A	ATG-M	TGT-C	GTT-V	TTT-F	GAT-D	GTC-V
746	SRR6463774_NA	Unknown	NCBI	AAA-K	CCA-P	TTT-F	GGT-G	GAT-D	ATT-I	TGC-C	AAT-N	ACA-T	ATG-M	ACC-T	AAA-K	GCT-A	TTT-F	TTA-L	TAC-Y	TTT-F	GGT-G	ACT-T	AGA-R	GAT-D	AGT-S	CCT-P	AGA-R	GGT-G	GTT-V	AAT-N	GGT-G	AGA-R	ATT-I	TCT-S	CCG-P	GAA-E	CGT-R	GTA-V	GTG-V	GCA-A	CCT-P	AGA-R	GCT-A	ATG-M	TGT-C	GTT-V	TTT-F	GAT-D	GTC-V
747	SRR6463775_NA	Unknown	NCBI	AAA-K	CCA-P	TTT-F	GGT-G	GAT-D	ATT-I	TGC-C	AAT-N	ACA-T	ATG-M	ACC-T	AAA-K	GCT-A	TTT-F	TTA-L	TAC-Y	TTT-F	GGT-G	ACT-T	AGA-R	GAT-D	AGT-S	CCT-P	AGA-R	GGT-G	GTT-V	AAT-N	GGT-G	AGA-R	ATT-I	TCT-S	CCG-P	GAA-E	CGT-R	GTA-V	GTG-V	GCA-A	CCT-P	AGA-R	GCT-A	ATG-M	TGT-C	GTT-V	TTT-F	GAT-D	GTC-V
748	SRR6463776_NA	Unknown	NCBI	AAA-K	CCA-P	TTT-F	GGT-G	GAT-D	ATT-I	TGC-C	AAT-N	ACA-T	ATG-M	ACC-T	AAA-K	GCT-A	TTT-F	TTA-L	TAC-Y	TTT-F	GGT-G	ACT-T	AGA-R	GAT-D	AGT-S	CCT-P	AGA-R	GGT-G	GTT-V	AAT-N	GGT-G	AGA-R	ATT-I	TCT-S	CCG-P	GAA-E	CGT-R	GTA-V	GTG-V	GCA-A	CCT-P	AGA-R	GCT-A	ATG-M	TGT-C	GTT-V	TTT-F	GAT-D	GTC-V
749	SRR6463777_NA	Unknown	NCBI	ACA-T	CCA-P	TTT-F	GGT-G	GAT-D	ATT-I	TGC-C	AAT-N	ACA-T	ATG-M	ACC-T	AAA-K	GCT-A	TTT-F	TTA-L	TAC-Y	TTT-F	GGT-G	ACT-T	AGA-R	GAT-D	AGT-S	CCT-P	AGA-R	GGT-G	GTT-V	AAT-N	GGT-G	AGA-R	ATT-I	TCT-S	CCG-P	GAA-E	CGT-R	GTA-V	GTG-V	GCA-A	CCT-P	AGA-R	GCT-A	ATG-M	TGT-C	GTT-V	TTT-F	GAT-D	GTC-V
750	SRR6463778_SLE	Sierra Leone	NCBI	ACA-T	CCA-P	TTT-F	GGT-G	GAT-D	ATT-I	TGC-C	AAT-N	ACA-T	ATG-M	ACC-T	AAA-K	GCT-A	TTT-F	TTA-L	TAC-Y	TTT-F	GGT-G	ACT-T	AGA-R	GAT-D	AGT-S	CCT-P	AGA-R	GGT-G	GTT-V	AAT-N	GGT-G	AGA-R	ATT-I	TCT-S	CCG-P	GAA-E	CGT-R	GTA-V	GTG-V	GCA-A	CCT-P	AGA-R	GCT-A	ATG-M	TGT-C	GTT-V	TTT-F	GAT-D	GTC-V
751	SRR6463779_KEN	Kenya	NCBI	AAA-K	CCA-P	TTT-F	GGT-G	GAT-D	ATT-I	TGC-C	AAT-N	ACA-T	ATG-M	ACC-T	AAA-K	GCT-A	TTT-F	TTA-L	TAC-Y	TTT-F	GGT-G	ACT-T	AGA-R	GAT-D	AGT-S	CCT-P	AGA-R	GGT-G	GTT-V	AAT-N	GGT-G	AGA-R	ATT-I	TCT-S	CCG-P	GAA-E	CGT-R	GTA-V	GTG-V	GCA-A	CCT-P	AGA-R	GCT-A	ATG-M	TGT-C	GTT-V	TTT-F	GAT-D	GTC-V
752	SRR6463780_NA	Unknown	NCBI	ACA-T	CCA-P	TTT-F	GGT-G	GAT-D	ATT-I	TGC-C	AAT-N	ACA-T	ATG-M	ACC-T	AAA-K	GCT-A	TTT-F	TTA-L	TAC-Y	TTT-F	GGT-G	ACT-T	AGA-R	GAT-D	AGT-S	CCT-P	AGA-R	GGT-G	GTT-V	AAT-N	GGT-G	AGA-R	ATT-I	TCT-S	CCG-P	GAA-E	CGT-R	GTA-V	GTG-V	GCA-A	CCT-P	AGA-R	GCT-A	ATG-M	TGT-C	GTT-V	TTT-F	GAT-D	GTC-V
753	SRR6463781_NA	Unknown	NCBI	AAA-K	CCA-P	TTT-F	GGT-G	GAT-D	ATT-I	TGC-C	AAT-N	ACA-T	ATG-M	ACC-T	AAA-K	GCT-A	TTT-F	TTA-L	TAC-Y	TTT-F	GGT-G	ACT-T	AGA-R	GAT-D	AGT-S	CCT-P	AGA-R	GGT-G	GTT-V	AAT-N	GGT-G	AGA-R	ATT-I	TCT-S	CCG-P	GAA-E	CGT-R	GTA-V	GTG-V	GCA-A	CCT-P	AGA-R	GCT-A	ATG-M	TGT-C	GTT-V	TTT-F	GAT-D	GTC-V
754	SRR6463782_NA	Unknown	NCBI	AAT-N	CCA-P	TTT-F	GGT-G	GAT-D	ATT-I	TGC-C	AAT-N	ACA-T	ATG-M	ACC-T	AAA-K	GCT-A	TTT-F	TTA-L	TAC-Y	TTT-F	GGT-G	ACT-T	AGA-R	GAT-D	AGT-S	CCT-P	AGA-R	GGT-G	GTT-V	AAT-N	GGT-G	AGA-R	ATT-I	TCT-S	CCG-P	GAA-E	CGT-R	GTA-V	GTG-V	GCA-A	CCT-P	AGA-R	GCT-A	ATG-M	TGT-C	GTT-V	TTT-F	GAT-D	GTC-V
755	SRR6463783_LBR	Liberia	NCBI	ACA-T	CCA-P	TTT-F	GGT-G	GAT-D	ATT-I	TGC-C	AAT-N	ACA-T	ATG-M	ACC-T	AAA-K	GCT-A	TTT-F	TTA-L	TAC-Y	TTT-F	GGT-G	ACT-T	AGA-R	GAT-D	AGT-S	CCT-P	AGA-R	GGT-G	GTT-V	AAT-N	GGT-G	AGA-R	ATT-I	TCT-S	CCG-P	GAA-E	CGT-R	GTA-V	GTG-V	GCA-A	CCT-P	AGA-R	GCT-A	ATG-M	TGT-C	GTT-V	TTT-F	GAT-D	GTC-V
756	SRR6463784_NGA	Nigeria	NCBI	ACA-T	CCA-P	TTT-F	GGT-G	GAT-D	ATT-I	TGC-C	AAT-N	ACA-T	ATG-M	ACC-T	AAA-K	GCT-A	TTT-F	TTA-L	TAC-Y	TTT-F	GGT-G	ACT-T	AGA-R	GAT-D	AGT-S	CCT-P	AGA-R	GGT-G	GTT-V	AAT-N	GGT-G	AGA-R	ATT-I	TCT-S	CCG-P	GAA-E	CGT-R	GTA-V	GTG-V	GCA-A	CCT-P	AGA-R	GCT-A	ATG-M	TGT-C	GTT-V	TTT-F	GAT-D	GTC-V
757	SRR6463785_ZMB	Zambia	NCBI	AAA-K	CCA-P	TTT-F	GGT-G	GAT-D	ATT-I	TGC-C	AAT-N	ACA-T	ATG-M	ACC-T	AAA-K	GCT-A	TTT-F	TTA-L	TAC-Y	TTT-F	GGT-G	ACT-T	AGA-R	GAT-D	AGT-S	CCT-P	AGA-R	GGT-G	GTT-V	AAT-N	GGT-G	AGA-R	ATT-I	TCT-S	CCG-P	GAA-E	CGT-R	GTA-V	GTG-V	GCA-A	CCT-P	AGA-R	GCT-A	ATG-M	TGT-C	GTT-V	TTT-F	GAT-D	GTC-V
758	SRR6463786_SLE	Sierra Leone	NCBI	ACA-T	CCA-P	TTT-F	GGT-G	GAT-D	ATT-I	TGC-C	AAT-N	ACA-T	ATG-M	ACC-T	AAA-K	GCT-A	TTT-F	TTA-L	TAC-Y	TTT-F	GGT-G	ACT-T	AGA-R	GAT-D	AGT-S	CCT-P	AGA-R	GGT-G	GTT-V	AAT-N	GGT-G	AGA-R	ATT-I	TCT-S	CCG-P	GAA-E	CGT-R	GTA-V	GTG-V	GCA-A	CCT-P	AGA-R	GCT-A	ATG-M	TGT-C	GTT-V	TTT-F	GAT-D	GTC-V
759	SRR6463787_NGA	Nigeria	NCBI	AAA-K	CCA-P	TTT-F	GGT-G	GAT-D	ATT-I	TGC-C	AAT-N	ACA-T	ATG-M	ACC-T	AAA-K	GCT-A	TTT-F	TTA-L	TAC-Y	TTT-F	GGT-G	ACT-T	AGA-R	GAT-D	AGT-S	CCT-P	AGA-R	GGT-G	GTT-V	AAT-N	GGT-G	AGA-R	ATT-I	TCT-S	CCG-P	GAA-E	CGT-R	GTA-V	GTG-V	GCA-A	CCT-P	AGA-R	GCT-A	ATG-M	TGT-C	GTT-V	TTT-F	GAT-D	GTC-V
760	SRR6463788_NGA	Nigeria	NCBI	ACA-T	CCA-P	TTT-F	GGT-G	GAT-D	ATT-I	TGC-C	AAT-N	ACA-T	ATG-M	ACC-T	AAA-K	GCT-A	TTT-F	TTA-L	TAC-Y	TTT-F	GGT-G	ACT-T	AGA-R	GAT-D	AGT-S	CCT-P	AGA-R	GGT-G	GTT-V	AAT-N	GGT-G	AGA-R	ATT-I	TCT-S	CCG-P	GAA-E	CGT-R	GTA-V	GTG-V	GCA-A	CCT-P	AGA-R	GCT-A	ATG-M	TGT-C	GTT-V	TTT-F	GAT-D	GTC-V
761	SRR6463789_NA	Unknown	NCBI	AAA-K	CCA-P	TTT-F	GGT-G	GAT-D	ATT-I	TGC-C	AAT-N	ACA-T	ATG-M	ACC-T	AAA-K	GCT-A	TTT-F	TTA-L	TAC-Y	TTT-F	GGT-G	ACT-T	AGA-R	GAT-D	AGT-S	CCT-P	AGA-R	GGT-G	GTT-V	AAT-N	GGT-G	AGA-R	ATT-I	TCT-S	CCG-P	GAA-E	CGT-R	GTA-V	GTG-V	GCA-A	CCT-P	AGA-R	GCT-A	ATG-M	TGT-C	GTT-V	TTT-F	GAT-D	GTC-V
762	SRR6463790_NA	Unknown	NCBI	ACA-T	CCA-P	TTT-F	GGT-G	GAT-D	ATT-I	TGC-C	AAT-N	ACA-T	ATG-M	ACC-T	AAA-K	GCT-A	TTT-F	TTA-L	TAC-Y	TTT-F	GGT-G	ACT-T	AGA-R	GAT-D	AGT-S	CCT-P	AGA-R	GGT-G	GTT-V	AAT-N	GGT-G	AGA-R	ATT-I	TCT-S	CCG-P	GAA-E	CGT-R	GTA-V	GTG-V	GCA-A	CCT-P	AGA-R	GCT-A	ATG-M	TGT-C	GTT-V	TTT-F	GAT-D	GTC-V
763	SRR6463791_NGA	Nigeria	NCBI	ACA-T	CCA-P	TTT-F	GGT-G	GAT-D	ATT-I	TGC-C	AAT-N	ACA-T	ATG-M	ACC-T	AAA-K	GCT-A	TTT-F	TTA-L	TAC-Y	TTT-F	GGT-G	ACT-T	AGA-R	GAT-D	AGT-S	CCT-P	AGA-R	GGT-G	GTT-V	AAT-N	GGT-G	AGA-R	ATT-I	TCT-S	CCG-P	GAA-E	CGT-R	GTA-V	GTG-V	GCA-A	CCT-P	AGA-R	GCT-A	ATG-M	TGT-C	GTT-V	TTT-F	GAT-D	GTC-V
764	SRR6463792_UGA	Uganda	NCBI	AAA-K	CCA-P	TTT-F	GGT-G	GAT-D	ATT-I	TGC-C	AAT-N	ACA-T	ATG-M	ACC-T	AAA-K	GCT-A	TTT-F	TTA-L	TAC-Y	TTT-F	GGT-G	ACT-T	AGA-R	GAT-D	AGT-S	CCT-P	AGA-R	GGT-G	GTT-V	AAT-N	GGT-G	AGA-R	ATT-I	TCT-S	CCG-P	GAA-E	CGT-R	GTA-V	GTG-V	GCA-A	CCT-P	AGA-R	GCT-A	ATG-M	TGT-C	GTT-V	TTT-F	GAT-D	GTC-V
765	SRR6841224_ERI	Eritrea	NCBI	ACA-T	CCA-P	TTT-F	GGT-G	GAT-D	ATT-I	TGC-C	AAT-N	ACA-T	ATG-M	ACC-T	AAA-K	GCT-A	TTT-F	TTA-L	TAC-Y	TTT-F	GGT-G	ACT-T	AGA-R	GAT-D	AGT-S	CCT-P	AGA-R	GGT-G	GTT-V	AAT-N	GGT-G	AGA-R	ATT-I	TCT-S	CCG-P	GAA-E	CGT-R	GTA-V	GTG-V	GCA-A	CCT-P	AGA-R	GCT-A	ATG-M	TGT-C	GTT-V	TTT-F	GAT-D	GTC-V
766	SRR6841225_ERI	Eritrea	NCBI	AAA-K	CCA-P	TTT-F	GGT-G	GAT-D	ATT-I	TGC-C	AAT-N	ACA-T	ATG-M	ACC-T	AAA-K	GCT-A	TTT-F	TTA-L	TAC-Y	TTT-F	GGT-G	ACT-T	AGA-R	GAT-D	AGT-S	CCT-P	AGA-R	GGT-G	GTT-V	AAT-N	GGT-G	AGA-R	ATT-I	TCT-S	CCG-P	GAA-E	CGT-R	GTA-V	GTG-V	GCA-A	CCT-P	AGA-R	GCT-A	ATG-M	TGT-C	GTT-V	TTT-F	GAT-D	GTC-V
767	SRR6841228_ERI	Eritrea	NCBI	ACA-T	CCA-P	TTT-F	GGT-G	GAT-D	ATT-I	TGC-C	AAT-N	ACA-T	ATG-M	ACC-T	AAA-K	GCT-A	TTT-F	TTA-L	TAC-Y	TTT-F	GGT-G	ACT-T	AGA-R	GAT-D	AGT-S	CCT-P	AGA-R	GGT-G	GTT-V	AAT-N	GGT-G	AGA-R	ATT-I	TCT-S	CCG-P	GAA-E	CGT-R	GTA-V	GTG-V	GCA-A	CCT-P	AGA-R	GCT-A	ATG-M	TGT-C	GTT-V	TTT-F	GAT-D	GTC-V
768	SRR6841229_ERI	Eritrea	NCBI	ACA-T	CCA-P	TTT-F	GGT-G	GAT-D	ATT-I	TGC-C	AAT-N	ACA-T	ATG-M	ACC-T	AAA-K	GCT-A	TTT-F	TTA-L	TAC-Y	TTT-F	GGT-G	ACT-T	AGA-R	GAT-D	AGT-S	CCT-P	AGA-R	GGT-G	GTT-V	AAT-N	GGT-G	AGA-R	ATT-I	TCT-S	CCG-P	GAA-E	CGT-R	GTA-V	GTG-V	GCA-A	CCT-P	AGA-R	GCT-A	ATG-M	TGT-C	GTT-V	TTT-F	GAT-D	GTC-V
769	SRR6841231_ERI	Eritrea	NCBI	ACA-T	CCA-P	TTT-F	GGT-G	GAT-D	ATT-I	TGC-C	AAT-N	ACA-T	ATG-M	ACC-T	AAA-K	GCT-A	TTT-F	TTA-L	TAC-Y	TTT-F	GGT-G	ACT-T	AGA-R	GAT-D	AGT-S	CCT-P	AGA-R	GGT-G	GTT-V	AAT-N	GGT-G	AGA-R	ATT-I	TCT-S	CCG-P	GAA-E	CGT-R	GTA-V	GTG-V	GCA-A	CCT-P	AGA-R	GCT-A	ATG-M	TGT-C	GTT-V	TTT-F	GAT-D	GTC-V
770	SRR6841232_ERI	Eritrea	NCBI	AAA-K	CCA-P	TTT-F	GGT-G	GAT-D	ATT-I	TGC-C	AAT-N	ACA-T	ATG-M	ACC-T	AAA-K	GCT-A	TTT-F	TTA-L	TAC-Y	TTT-F	GGT-G	ACT-T	AGA-R	GAT-D	AGT-S	CCT-P	AGA-R	GGT-G	GTT-V	AAT-N	GGT-G	AGA-R	ATT-I	TCT-S	CCG-P	GAA-E	CGT-R	GTA-V	GTG-V	GCA-A	CCT-P	AGA-R	GCT-A	ATG-M	TGT-C	GTT-V	TTT-F	GAT-D	GTC-V
771	SRR6841233_ERI	Eritrea	NCBI	ACA-T	CCA-P	TTT-F	GGT-G	GAT-D	ATT-I	TGC-C	AAT-N	ACA-T	ATG-M	ACC-T	AAA-K	GCT-A	TTT-F	TTA-L	TAC-Y	TTT-F	GGT-G	ACT-T	AGA-R	GAT-D	AGT-S	CCT-P	AGA-R	GGT-G	GTT-V	AAT-N	GGT-G	AGA-R	ATT-I	TCT-S	CCG-P	GAA-E	CGT-R	GTA-V	GTG-V	GCA-A	CCT-P	AGA-R	GCT-A	ATG-M	TGT-C	GTT-V	TTT-F	GAT-D	GTC-V
772	SRR6841234_ERI	Eritrea	NCBI	AAA-K	CCA-P	TTT-F	GGT-G	GAT-D	ATT-I	TGC-C	AAT-N	ACA-T	ATG-M	ACC-T	AAA-K	GCT-A	TTT-F	TTA-L	TAC-Y	TTT-F	GGT-G	ACT-T	AGA-R	GAT-D	AGT-S	CCT-P	AGA-R	GGT-G	GTT-V	AAT-N	GGT-G	AGA-R	ATT-I	TCT-S	CCG-P	GAA-E	CGT-R	GTA-V	GTG-V	GCA-A	CCT-P	AGA-R	GCT-A	ATG-M	TGT-C	GTT-V	TTT-F	GAT-D	GTC-V
773	SRR6841235_ERI	Eritrea	NCBI	ACA-T	CCA-P	TTT-F	GGT-G	GAT-D	ATT-I	TGC-C	AAT-N	ACA-T	ATG-M	ACC-T	AAA-K	GCT-A	TTT-F	TTA-L	TAC-Y	TTT-F	GGT-G	ACT-T	AGA-R	GAT-D	AGT-S	CCT-P	AGA-R	GGT-G	GTT-V	AAT-N	GGT-G	AGA-R	ATT-I	TCT-S	CCG-P	GAA-E	CGT-R	GTA-V	GTG-V	GCA-A	CCT-P	AGA-R	GCT-A	ATG-M	TGT-C	GTT-V	TTT-F	GAT-D	GTC-V
774	SRR6841236_ERI	Eritrea	NCBI	ACA-T	CCA-P	TTT-F	GGT-G	GAT-D	ATT-I	TGC-C	AAT-N	ACA-T	ATG-M	ACC-T	AAA-K	GCT-A	TTT-F	TTA-L	TAC-Y	TTT-F	GGT-G	ACT-T	AGA-R	GAT-D	AGT-S	CCT-P	AGA-R	GGT-G	GTT-V	AAT-N	GGT-G	AGA-R	ATT-I	TCT-S	CCG-P	GAA-E	CGT-R	GTA-V	GTG-V	GCA-A	CCT-P	AGA-R	GCT-A	ATG-M	TGT-C	GTT-V	TTT-F	GAT-D	GTC-V
775	SRR6841239_ERI	Eritrea	NCBI	AAA-K	CCA-P	TTT-F	GGT-G	GAT-D	ATT-I	TGC-C	AAT-N	ACA-T	ATG-M	ACC-T	AAA-K	GCT-A	TTT-F	TTA-L	TAC-Y	TTT-F	GGT-G	ACT-T	AGA-R	GAT-D	AGT-S	CCT-P	AGA-R	GGT-G	GTT-V	AAT-N	GGT-G	AGA-R	ATT-I	TCT-S	CCG-P	GAA-E	CGT-R	GTA-V	GTG-V	GCA-A	CCT-P	AGA-R	GCT-A	ATG-M	TGT-C	GTT-V	TTT-F	GAT-D	GTC-V
776	SRR6841240_ERI	Eritrea	NCBI	ACA-T	CCA-P	TTT-F	GGT-G	GAT-D	ATT-I	TGC-C	AAT-N	ACA-T	ATG-M	ACC-T	AAA-K	GCT-A	TTT-F	TTA-L	TAC-Y	TTT-F	GGT-G	ACT-T	AGA-R	GAT-D	AGT-S	CCT-P	AGA-R	GGT-G	GTT-V	AAT-N	GGT-G	AGA-R	ATT-I	TCT-S	CCG-P	GAA-E	CGT-R	GTA-V	GTG-V	GCA-A	CCT-P	AGA-R	GCT-A	ATG-M	TGT-C	GTT-V	TTT-F	GAT-D	GTC-V
777	SRR6841241_ERI	Eritrea	NCBI	ACA-T	CCA-P	TTT-F	GGT-G	GAT-D	ATT-I	TGC-C	AAT-N	ACA-T	ATG-M	ACC-T	AAA-K	GCT-A	TTT-F	TTA-L	TAC-Y	TTT-F	GGT-G	ACT-T	AGA-R	GAT-D	AGT-S	CCT-P	AGA-R	GGT-G	GTT-V	AAT-N	GGT-G	AGA-R	ATT-I	TCT-S	CCG-P	GAA-E	CGT-R	GTA-V	GTG-V	GCA-A	CCT-P	AGA-R	GCT-A	ATG-M	TGT-C	GTT-V	TTT-F	GAT-D	GTC-V
778	SRR6841242_ERI	Eritrea	NCBI	ACA-T	CCA-P	TTT-F	GGT-G	GAT-D	ATT-I	TGC-C	AAT-N	ACA-T	ATG-M	ACC-T	AAA-K	GCT-A	TTT-F	TTA-L	TAC-Y	TTT-F	GGT-G	ACT-T	AGA-R	GAT-D	AGT-S	CCT-P	AGA-R	GGT-G	GTT-V	AAT-N	GGT-G	AGA-R	ATT-I	TCT-S	CCG-P	GAA-E	CGT-R	GTA-V	GTG-V	GCA-A	CCT-P	AGA-R	GCT-A	ATG-M	TGT-C	GTT-V	TTT-F	GAT-D	GTC-V
779	SRR6841243_ERI	Eritrea	NCBI	ACA-T	CCA-P	TTT-F	GGT-G	GAT-D	ATT-I	TGC-C	AAT-N	ACA-T	ATG-M	ACC-T	AAA-K	GCT-A	TTT-F	TTA-L	TAC-Y	TTT-F	GGT-G	ACT-T	AGA-R	GAT-D	AGT-S	CCT-P	AGA-R	GGT-G	GTT-V	AAT-N	GGT-G	AGA-R	ATT-I	TCT-S	CCG-P	GAA-E	CGT-R	GTA-V	GTG-V	GCA-A	CCT-P	AGA-R	GCT-A	ATG-M	TGT-C	GTT-V	TTT-F	GAT-D	GTC-V
780	SRR6841244_ERI	Eritrea	NCBI	AAA-K	CCA-P	TTT-F	GGT-G	GAT-D	ATT-I	TGC-C	AAT-N	ACA-T	ATG-M	ACC-T	AAA-K	GCT-A	TTT-F	TTA-L	TAC-Y	TTT-F	GGT-G	ACT-T	AGA-R	GAT-D	AGT-S	CCT-P	AGA-R	GGT-G	GTT-V	AAT-N	GGT-G	AGA-R	ATT-I	TCT-S	CCG-P	GAA-E	CGT-R	GTA-V	GTG-V	GCA-A	CCT-P	AGA-R	GCT-A	ATG-M	TGT-C	GTT-V	TTT-F	GAT-D	GTC-V
781	SRR6841245_ERI	Eritrea	NCBI	AAA-K	CCA-P	TTT-F	GGT-G	GAT-D	ATT-I	TGC-C	AAT-N	ACA-T	ATG-M	ACC-T	AAA-K	GCT-A	TTT-F	TTA-L	TAC-Y	TTT-F	GGT-G	ACT-T	AGA-R	GAT-D	AGT-S	TCT-S	AGA-R	GGT-G	GTT-V	AAT-N	GGT-G	AGA-R	ATT-I	TCT-S	CCG-P	GAA-E	CGT-R	GTA-V	GTG-V	GCA-A	CCT-P	AGA-R	GCT-A	ATG-M	TGT-C	GTT-V	TTT-F	GAT-D	GTC-V
782	SRR6841246_ERI	Eritrea	NCBI	ACA-T	CCA-P	TTT-F	GGT-G	GAT-D	ATT-I	TGC-C	AAT-N	ACA-T	ATG-M	ACC-T	AAA-K	GCT-A	TTT-F	TTA-L	TAC-Y	TTT-F	GGT-G	ACT-T	AGA-R	GAT-D	AGT-S	CCT-P	AGA-R	GGT-G	GTT-V	AAT-N	GGT-G	AGA-R	ATT-I	TCT-S	CCG-P	GAA-E	CGT-R	GTA-V	GTG-V	GCA-A	CCT-P	AGA-R	GCT-A	ATG-M	TGT-C	GTT-V	TTT-F	GAT-D	GTC-V
783	SRR6841247_ERI	Eritrea	NCBI	ACA-T	CCA-P	TTT-F	GGT-G	GAT-D	ATT-I	TGC-C	AAT-N	ACA-T	ATG-M	ACC-T	AAA-K	GCT-A	TTT-F	TTA-L	TAC-Y	TTT-F	GGT-G	ACT-T	AGA-R	GAT-D	AGT-S	CCT-P	AGA-R	GGT-G	GTT-V	AAT-N	GGT-G	AGA-R	ATT-I	TCT-S	CCG-P	GAA-E	CGT-R	GTA-V	GTG-V	GCA-A	CCT-P	AGA-R	GCT-A	ATG-M	TGT-C	GTT-V	TTT-F	GAT-D	GTC-V
784	SRR6841248_ERI	Eritrea	NCBI	ACA-T	CCA-P	TTT-F	GGT-G	GAT-D	ATT-I	TGC-C	AAT-N	ACA-T	ATG-M	ACC-T	AAA-K	GCT-A	TTT-F	TTA-L	TAC-Y	TTT-F	GGT-G	ACT-T	AGA-R	GAT-D	AGT-S	CCT-P	AGA-R	GGT-G	GTT-V	AAT-N	GGT-G	AGA-R	ATT-I	TCT-S	CCG-P	GAA-E	CGT-R	GTA-V	GTG-V	GCA-A	CCT-P	AGA-R	GCT-A	ATG-M	TGT-C	GTT-V	TTT-F	GAT-D	GTC-V
785	SRR6841249_ERI	Eritrea	NCBI	ACA-T	CCA-P	TTT-F	GGT-G	GAT-D	ATT-I	TGC-C	AAT-N	ACA-T	ATG-M	ACC-T	AAA-K	GCT-A	TTT-F	TTA-L	TAC-Y	TTT-F	GGT-G	ACT-T	AGA-R	GAT-D	AGT-S	CCT-P	AGA-R	GGT-G	GTT-V	AAT-N	GGT-G	AGA-R	ATT-I	TCT-S	CCG-P	GAA-E	CGT-R	GTA-V	GTG-V	GCA-A	CCT-P	AGA-R	GCT-A	ATG-M	TGT-C	GTT-V	TTT-F	GAT-D	GTC-V
786	SRR6841251_ERI	Eritrea	NCBI	ACA-T	CCA-P	TTT-F	GGT-G	GAT-D	ATT-I	TGC-C	AAT-N	ACA-T	ATG-M	ACC-T	AAA-K	GCT-A	TTT-F	TTA-L	TAC-Y	TTT-F	GGT-G	ACT-T	AGA-R	GAT-D	AGT-S	CCT-P	AGA-R	GGT-G	GTT-V	AAT-N	GGT-G	AGA-R	ATT-I	TCT-S	CCG-P	GAA-E	CGT-R	GTA-V	GTG-V	GCA-A	CCT-P	AGA-R	GCT-A	ATG-M	TGT-C	GTT-V	TTT-F	GAT-D	GTC-V
787	SRR6841252_ERI	Eritrea	NCBI	AAA-K	CCA-P	TTT-F	GGT-G	GAT-D	ATT-I	TGC-C	AAT-N	ACA-T	ATG-M	ACC-T	AAA-K	GCT-A	TTT-F	TTA-L	TAC-Y	TTT-F	GGT-G	ACT-T	AGA-R	GAT-D	AGT-S	CCT-P	AGA-R	GGT-G	GTT-V	AAT-N	GGT-G	AGA-R	ATT-I	TCT-S	CCG-P	GAA-E	CGT-R	GTA-V	GTG-V	GCA-A	CCT-P	AGA-R	GCT-A	ATG-M	TGT-C	GTT-V	TTT-F	GAT-D	GTC-V
788	SRR6841253_ERI	Eritrea	NCBI	ACA-T	CCA-P	TTT-F	GGT-G	GAT-D	ATT-I	TGC-C	AAT-N	ACA-T	ATG-M	ACC-T	AAA-K	GCT-A	TTT-F	TTA-L	TAC-Y	TTT-F	GGT-G	ACT-T	AGA-R	GAT-D	AGT-S	CCT-P	AGA-R	GGT-G	GTT-V	AAT-N	GGT-G	AGA-R	ATT-I	TCT-S	CCG-P	GAA-E	CGT-R	GTA-V	GTG-V	GCA-A	CCT-P	AGA-R	GCT-A	ATG-M	TGT-C	GTT-V	TTT-F	GAT-D	GTC-V
789	SRR6841254_ERI	Eritrea	NCBI	AAT-N	CCA-P	TTT-F	GGT-G	GAT-D	ATT-I	TGC-C	AAT-N	ACA-T	ATG-M	ACC-T	AAA-K	GCT-A	TTT-F	TTA-L	TAC-Y	TTT-F	GGT-G	ACT-T	AGA-R	GAT-D	AGT-S	CCT-P	AGA-R	GGT-G	GTT-V	AAT-N	GGT-G	AGA-R	ATT-I	TCT-S	CCG-P	GAA-E	CGT-R	GTA-V	GTG-V	GCA-A	CCT-P	AGA-R	GCT-A	ATG-M	TGT-C	GTT-V	TTT-F	GAT-D	GTC-V
790	SRR6841255_ERI	Eritrea	NCBI	ACA-T	CCA-P	TTT-F	GGT-G	GAT-D	ATT-I	TGC-C	AAT-N	ACA-T	ATG-M	ACC-T	AAA-K	GCT-A	TTT-F	TTA-L	TAC-Y	TTT-F	GGT-G	ACT-T	AGA-R	GAT-D	AGT-S	CCT-P	AGA-R	GGT-G	GTT-V	AAT-N	GGT-G	AGA-R	ATT-I	TCT-S	CCG-P	GAA-E	CGT-R	GTA-V	GTG-V	GCA-A	CCT-P	AGA-R	GCT-A	ATG-M	TGT-C	GTT-V	TTT-F	GAT-D	GTC-V
791	SRR6841256_ERI	Eritrea	NCBI	AAA-K	CCA-P	TTT-F	GGT-G	GAT-D	ATT-I	TGC-C	AAT-N	ACA-T	ATG-M	ACC-T	AAA-K	GCT-A	TTT-F	TTA-L	TAC-Y	TTT-F	GGT-G	ACT-T	AGA-R	GAT-D	AGT-S	CCT-P	AGA-R	GGT-G	GTT-V	AAT-N	GGT-G	AGA-R	ATT-I	TCT-S	CCG-P	GAA-E	CGT-R	GTA-V	GTG-V	GCA-A	CCT-P	AGA-R	GCT-A	ATG-M	TGT-C	GTT-V	TTT-F	GAT-D	GTC-V
792	SRR6841258_ERI	Eritrea	NCBI	ACA-T	CCA-P	TTT-F	GGT-G	GAT-D	ATT-I	TGC-C	AAT-N	ACA-T	ATG-M	ACC-T	AAA-K	GCT-A	TTT-F	TTA-L	TAC-Y	TTT-F	GGT-G	ACT-T	AGA-R	GAT-D	AGT-S	CCT-P	AGA-R	GGT-G	GTT-V	AAT-N	GGT-G	AGA-R	ATT-I	TCT-S	CCG-P	GAA-E	CGT-R	GTA-V	GTG-V	GCA-A	CCT-P	AGA-R	GCT-A	ATG-M	TGT-C	GTT-V	TTT-F	GAT-D	GTC-V
793	SRR6841260_ERI	Eritrea	NCBI	ACA-T	CCA-P	TTT-F	GGT-G	GAT-D	ATT-I	TGC-C	AAT-N	ACA-T	ATG-M	ACC-T	AAA-K	GCT-A	TTT-F	TTA-L	TAC-Y	TTT-F	GGT-G	ACT-T	AGA-R	GAT-D	AGT-S	CCT-P	AGA-R	GGT-G	GTT-V	AAT-N	GGT-G	AGA-R	ATT-I	TCT-S	CCG-P	GAA-E	CGT-R	GTA-V	GTG-V	GCA-A	CCT-P	AGA-R	GCT-A	ATG-M	TGT-C	GTT-V	TTT-F	GAT-D	GTC-V
794	SRR6841261_ERI	Eritrea	NCBI	ACA-T	CCA-P	TTT-F	GGT-G	GAT-D	ATT-I	TGC-C	AAT-N	ACA-T	ATG-M	ACC-T	AAA-K	GCT-A	TTT-F	TTA-L	TAC-Y	TTT-F	GGT-G	ACT-T	AGA-R	GAT-D	AGT-S	CCT-P	AGA-R	GGT-G	GTT-V	AAT-N	GGT-G	AGA-R	ATT-I	TCT-S	CCG-P	GAA-E	CGT-R	GTA-V	GTG-V	GCA-A	CCT-P	AGA-R	GCT-A	ATG-M	TGT-C	GTT-V	TTT-F	GAT-D	GTC-V
795	SRR6841263_ERI	Eritrea	NCBI	AAA-K	CCA-P	TTT-F	GGT-G	GAT-D	ATT-I	TGC-C	AAT-N	ACA-T	ATG-M	ACC-T	AAA-K	GCT-A	TTT-F	TTA-L	TAC-Y	TTT-F	GGT-G	ACT-T	AGA-R	GAT-D	AGT-S	CCT-P	AGA-R	GGT-G	GTT-V	AAT-N	GGT-G	AGA-R	ATT-I	TCT-S	CCG-P	GAA-E	CGT-R	GTA-V	GTG-V	GCA-A	CCT-P	AGA-R	GCT-A	ATG-M	TGT-C	GTT-V	TTT-F	GAT-D	GTC-V
796	SRR6841264_ERI	Eritrea	NCBI	AAA-K	CCA-P	TTT-F	GGT-G	GAT-D	ATT-I	TGC-C	AAT-N	ACA-T	ATG-M	ACC-T	AAA-K	GCT-A	TTT-F	TTA-L	TAC-Y	TTT-F	GGT-G	ACT-T	AGA-R	GAT-D	AGT-S	CCT-P	AGA-R	GGT-G	GTT-V	AAT-N	GGT-G	AGA-R	ATT-I	TCT-S	CCG-P	GAA-E	CGT-R	GTA-V	GTG-V	GCA-A	CCT-P	AGA-R	GCT-A	ATG-M	TGT-C	GTT-V	TTT-F	GAT-D	GTC-V
797	SRR6841265_ERI	Eritrea	NCBI	ACA-T	CCA-P	TTT-F	GGT-G	GAT-D	ATT-I	TGC-C	AAT-N	ACA-T	ATG-M	ACC-T	AAA-K	GCT-A	TTT-F	TTA-L	TAC-Y	TTT-F	GGT-G	ACT-T	AGA-R	GAT-D	AGT-S	CCT-P	AGA-R	GGT-G	GTT-V	AAT-N	GGT-G	AGA-R	ATT-I	TCT-S	CCG-P	GAA-E	CGT-R	GTA-V	GTG-V	GCA-A	CCT-P	AGA-R	GCT-A	ATG-M	TGT-C	GTT-V	TTT-F	GAT-D	GTC-V
798	SRR6841266_ERI	Eritrea	NCBI	ACA-T	CCA-P	TTT-F	GGT-G	GAT-D	ATT-I	TGC-C	AAT-N	ACA-T	ATG-M	ACC-T	AAA-K	GCT-A	TTT-F	TTA-L	TAC-Y	TTT-F	GGT-G	ACT-T	AGA-R	GAT-D	AGT-S	CCT-P	AGA-R	GGT-G	GTT-V	AAT-N	GGT-G	AGA-R	ATT-I	TCT-S	CCG-P	GAA-E	CGT-R	GTA-V	GTG-V	GCA-A	CCT-P	AGA-R	GCT-A	ATG-M	TGT-C	GTT-V	TTT-F	GAT-D	GTC-V
799	SRR6841268_ERI	Eritrea	NCBI	AAA-K	CCA-P	TTT-F	GGT-G	GAT-D	ATT-I	TGC-C	AAT-N	ACA-T	ATG-M	ACC-T	AAA-K	GCT-A	TTT-F	TTA-L	TAC-Y	TTT-F	GGT-G	ACT-T	AGA-R	GAT-D	AGT-S	CCT-P	AGA-R	GGT-G	GTT-V	AAT-N	GGT-G	AGA-R	ATT-I	TCT-S	CCG-P	GAA-E	CGT-R	GTA-V	GTG-V	GCA-A	CCT-P	AGA-R	GCT-A	ATG-M	TGT-C	GTT-V	TTT-F	GAT-D	GTC-V
800	SRR6841271_ERI	Eritrea	NCBI	ACA-T	CCA-P	TTT-F	GGT-G	GAT-D	ATT-I	TGC-C	AAT-N	ACA-T	ATG-M	ACC-T	AAA-K	GCT-A	TTT-F	TTA-L	TAC-Y	TTT-F	GGT-G	ACT-T	AGA-R	GAT-D	AGT-S	CCT-P	AGA-R	GGT-G	GTT-V	AAT-N	GGT-G	AGA-R	ATT-I	TCT-S	CCG-P	GAA-E	CGT-R	GTA-V	GTG-V	GCA-A	CCT-P	AGA-R	GCT-A	ATG-M	TGT-C	GTT-V	TTT-F	GAT-D	GTC-V
801	SRR6841272_ERI	Eritrea	NCBI	ACA-T	CCA-P	TTT-F	GGT-G	GAT-D	ATT-I	TGC-C	AAT-N	ACA-T	ATG-M	ACC-T	AAA-K	GCT-A	TTT-F	TTA-L	TAC-Y	TTT-F	GGT-G	ACT-T	AGA-R	GAT-D	AGT-S	CCT-P	AGA-R	GGT-G	GTT-V	AAT-N	GGT-G	AGA-R	ATT-I	TCT-S	CCG-P	GAA-E	CGT-R	GTA-V	GTG-V	GCA-A	CCT-P	AGA-R	GCT-A	ATG-M	TGT-C	GTT-V	TTT-F	GAT-D	GTC-V
802	SRR6841273_ERI	Eritrea	NCBI	ACA-T	CCA-P	TTT-F	GGT-G	GAT-D	ATT-I	TGC-C	AAT-N	ACA-T	ATG-M	ACC-T	AAA-K	GCT-A	TTT-F	TTA-L	TAC-Y	TTT-F	GGT-G	ACT-T	AGA-R	GAT-D	AGT-S	CCT-P	AGA-R	GGT-G	GTT-V	AAT-N	GGT-G	AGA-R	ATT-I	TCT-S	CCG-P	GAA-E	CGT-R	GTA-V	GTG-V	GCA-A	CCT-P	AGA-R	GCT-A	ATG-M	TGT-C	GTT-V	TTT-F	GAT-D	GTC-V
803	SRR6841274_ERI	Eritrea	NCBI	ACA-T	CCA-P	TTT-F	GGT-G	GAT-D	ATT-I	TGC-C	AAT-N	ACA-T	ATG-M	ACC-T	AAA-K	GCT-A	TTT-F	TTA-L	TAC-Y	TTT-F	GGT-G	ACT-T	AGA-R	GAT-D	AGT-S	CCT-P	AGA-R	GGT-G	GTT-V	AAT-N	GGT-G	AGA-R	ATT-I	TCT-S	CCG-P	GAA-E	CGT-R	GTA-V	GTG-V	GCA-A	CCT-P	AGA-R	GCT-A	ATG-M	TGT-C	GTT-V	TTT-F	GAT-D	GTC-V
804	SRR6841276_ERI	Eritrea	NCBI	ACA-T	CCA-P	TTT-F	GGT-G	GAT-D	ATT-I	TGC-C	AAT-N	ACA-T	ATG-M	ACC-T	AAA-K	GCT-A	TTT-F	TTA-L	TAC-Y	TTT-F	GGT-G	ACT-T	AGA-R	GAT-D	AGT-S	CCT-P	AGA-R	GGT-G	GTT-V	AAT-N	GGT-G	AGA-R	ATT-I	TCT-S	CCG-P	GAA-E	CGT-R	GTA-V	GTG-V	GCA-A	CCT-P	AGA-R	GCT-A	ATG-M	TGT-C	GTT-V	TTT-F	GAT-D	GTC-V
805	SRR6841278_ERI	Eritrea	NCBI	ACA-T	CCA-P	TTT-F	GGT-G	GAT-D	ATT-I	TGC-C	AAT-N	ACA-T	ATG-M	ACC-T	AAA-K	GCT-A	TTT-F	TTA-L	TAC-Y	TTT-F	GGT-G	ACT-T	AGA-R	GAT-D	AGT-S	CCT-P	AGA-R	GGT-G	GTT-V	AAT-N	GGT-G	AGA-R	ATT-I	TCT-S	CCG-P	GAA-E	CGT-R	GTA-V	GTG-V	GCA-A	CCT-P	AGA-R	GCT-A	ATG-M	TGT-C	GTT-V	TTT-F	GAT-D	GTC-V
806	SRR6841280_ERI	Eritrea	NCBI	ACA-T	CCA-P	TTT-F	GGT-G	GAT-D	ATT-I	TGC-C	AAT-N	ACA-T	ATG-M	ACC-T	AAA-K	GCT-A	TTT-F	TTA-L	TAC-Y	TTT-F	GGT-G	ACT-T	AGA-R	GAT-D	AGT-S	CCT-P	AGA-R	GGT-G	GTT-V	AAT-N	GGT-G	AGA-R	ATT-I	TCT-S	CCG-P	GAA-E	CGT-R	GTA-V	GTG-V	GCA-A	CCT-P	AGA-R	GCT-A	ATG-M	TGT-C	GTT-V	TTT-F	GAT-D	GTC-V
807	SRR6841281_ERI	Eritrea	NCBI	AAA-K	CCA-P	TTT-F	GGT-G	GAT-D	ATT-I	TGC-C	AAT-N	ACA-T	ATG-M	ACC-T	AAA-K	GCT-A	TTT-F	TTA-L	TAC-Y	TTT-F	GGT-G	ACT-T	AGA-R	GAT-D	AGT-S	CCT-P	AGA-R	GGT-G	GTT-V	AAT-N	GGT-G	AGA-R	ATT-I	TCT-S	CCG-P	GAA-E	CGT-R	GTA-V	GTG-V	GCA-A	CCT-P	AGA-R	GCT-A	ATG-M	TGT-C	GTT-V	TTT-F	GAT-D	GTC-V
808	SRR6841282_ERI	Eritrea	NCBI	ACA-T	CCA-P	TTT-F	GGT-G	GAT-D	ATT-I	TGC-C	AAT-N	ACA-T	ATG-M	ACC-T	AAA-K	GCT-A	TTT-F	TTA-L	TAC-Y	TTT-F	GGT-G	ACT-T	AGA-R	GAT-D	AGT-S	CCT-P	AGA-R	GGT-G	GTT-V	AAT-N	GGT-G	AGA-R	ATT-I	TCT-S	CCG-P	GAA-E	CGT-R	GTA-V	GTG-V	GCA-A	CCT-P	AGA-R	GCT-A	ATG-M	TGT-C	GTT-V	TTT-F	GAT-D	GTC-V
809	SRR6841283_ERI	Eritrea	NCBI	ACA-T	CCA-P	TTT-F	GGT-G	GAT-D	ATT-I	TGC-C	AAT-N	ACA-T	ATG-M	ACC-T	AAA-K	GCT-A	TTT-F	TTA-L	TAC-Y	TTT-F	GGT-G	ACT-T	AGA-R	GAT-D	AGT-S	CCT-P	AGA-R	GGT-G	GTT-V	AAT-N	GGT-G	AGA-R	ATT-I	TCT-S	CCG-P	GAA-E	CGT-R	GTA-V	GTG-V	GCA-A	CCT-P	AGA-R	GCT-A	ATG-M	TGT-C	GTT-V	TTT-F	GAT-D	GTC-V
810	SRR6841286_ERI	Eritrea	NCBI	ACA-T	CCA-P	TTT-F	GGT-G	GAT-D	ATT-I	TGC-C	AAT-N	ACA-T	ATG-M	ACC-T	AAA-K	GCT-A	TTT-F	TTA-L	TAC-Y	TTT-F	GGT-G	ACT-T	AGA-R	GAT-D	AGT-S	CCT-P	AGA-R	GGT-G	GTT-V	AAT-N	GGT-G	AGA-R	ATT-I	TCT-S	CCG-P	GAA-E	CGT-R	GTA-V	GTG-V	GCA-A	CCT-P	AGA-R	GCT-A	ATG-M	TGT-C	GTT-V	TTT-F	GAT-D	GTC-V
811	SRR6841287_ERI	Eritrea	NCBI	AAA-K	CCA-P	TTT-F	GGT-G	GAT-D	ATT-I	TGC-C	AAT-N	ACA-T	ATG-M	ACC-T	AAA-K	GCT-A	TTT-F	TTA-L	TAC-Y	TTT-F	GGT-G	ACT-T	AGA-R	GAT-D	AGT-S	CCT-P	AGA-R	GGT-G	GTT-V	AAT-N	GGT-G	AGA-R	ATT-I	TCT-S	CCG-P	GAA-E	CGT-R	GTA-V	GTG-V	GCA-A	CCT-P	AGA-R	GCT-A	ATG-M	TGT-C	GTT-V	TTT-F	GAT-D	GTC-V
812	SRR6841288_ERI	Eritrea	NCBI	ACA-T	CCA-P	TTT-F	GGT-G	GAT-D	ATT-I	TGC-C	AAT-N	ACA-T	ATG-M	ACC-T	AAA-K	GCT-A	TTT-F	TTA-L	TAC-Y	TTT-F	GGT-G	ACT-T	AGA-R	GAT-D	AGT-S	CCT-P	AGA-R	GGT-G	GTT-V	AAT-N	GGT-G	AGA-R	ATT-I	TCT-S	CCG-P	GAA-E	CGT-R	GTA-V	GTG-V	GCA-A	CCT-P	AGA-R	GCT-A	ATG-M	TGT-C	GTT-V	TTT-F	GAT-D	GTC-V
813	SRR6841292_ERI	Eritrea	NCBI	ACA-T	CCA-P	TTT-F	GGT-G	GAT-D	ATT-I	TGC-C	AAT-N	ACA-T	ATG-M	ACC-T	AAA-K	GCT-A	TTT-F	TTA-L	TAC-Y	TTT-F	GGT-G	ACT-T	AGA-R	GAT-D	AGT-S	CCT-P	AGA-R	GGT-G	GTT-V	AAT-N	GGT-G	AGA-R	ATT-I	TCT-S	CCG-P	GAA-E	CGT-R	GTA-V	GTG-V	GCA-A	CCT-P	AGA-R	GCT-A	ATG-M	TGT-C	GTT-V	TTT-F	GAT-D	GTC-V
814	SRR6841293_ERI	Eritrea	NCBI	ACA-T	CCA-P	TTT-F	GGT-G	GAT-D	ATT-I	TGC-C	AAT-N	ACA-T	ATG-M	ACC-T	AAA-K	GCT-A	TTT-F	TTA-L	TAC-Y	TTT-F	GGT-G	ACT-T	AGA-R	GAT-D	AGT-S	CCT-P	AGA-R	GGT-G	GTT-V	AAT-N	GGT-G	AGA-R	ATT-I	TCT-S	CCG-P	GAA-E	CGT-R	GTA-V	GTG-V	GCA-A	CCT-P	AGA-R	GCT-A	ATG-M	TGT-C	GTT-V	TTT-F	GAT-D	GTC-V
815	SRR6841294_ERI	Eritrea	NCBI	ACA-T	CCA-P	TTT-F	GGT-G	GAT-D	ATT-I	TGC-C	AAT-N	ACA-T	ATG-M	ACC-T	AAA-K	GCT-A	TTT-F	TTA-L	TAC-Y	TTT-F	GGT-G	ACT-T	AGA-R	GAT-D	AGT-S	CCT-P	AGA-R	GGT-G	GTT-V	AAT-N	GGT-G	AGA-R	ATT-I	TCT-S	CCG-P	GAA-E	CGT-R	GTA-V	GTG-V	GCA-A	CCT-P	AGA-R	GCT-A	ATG-M	TGT-C	GTT-V	TTT-F	GAT-D	GTC-V
816	SRR6841295_ERI	Eritrea	NCBI	ACA-T	CCA-P	TTT-F	GGT-G	GAT-D	ATT-I	TGC-C	AAT-N	ACA-T	ATG-M	ACC-T	AAA-K	GCT-A	TTT-F	TTA-L	TAC-Y	TTT-F	GGT-G	ACT-T	AGA-R	GAT-D	AGT-S	CCT-P	AGA-R	GGT-G	GTT-V	AAT-N	GGT-G	AGA-R	ATT-I	TCT-S	CCG-P	GAA-E	CGT-R	GTA-V	GTG-V	GCA-A	CCT-P	AGA-R	GCT-A	ATG-M	TGT-C	GTT-V	TTT-F	GAT-D	GTC-V
817	SRR6841296_ERI	Eritrea	NCBI	AAA-K	CCA-P	TTT-F	GGT-G	GAT-D	ATT-I	TGC-C	AAT-N	ACA-T	ATG-M	ACC-T	AAA-K	GCT-A	TTT-F	TTA-L	TAC-Y	TTT-F	GGT-G	ACT-T	AGA-R	GAT-D	AGT-S	CCT-P	AGA-R	GGT-G	GTT-V	AAT-N	GGT-G	AGA-R	ATT-I	TCT-S	CCG-P	GAA-E	CGT-R	GTA-V	GTG-V	GCA-A	CCT-P	AGA-R	GCT-A	ATG-M	TGT-C	GTT-V	TTT-F	GAT-D	GTC-V
818	SRR6841297_ERI	Eritrea	NCBI	ACA-T	CCA-P	TTT-F	GGT-G	GAT-D	ATT-I	TGC-C	AAT-N	ACA-T	ATG-M	ACC-T	AAA-K	GCT-A	TTT-F	TTA-L	TAC-Y	TTT-F	GGT-G	ACT-T	AGA-R	GAT-D	AGT-S	CCT-P	AGA-R	GGT-G	GTT-V	AAT-N	GGT-G	AGA-R	ATT-I	TCT-S	CCG-P	GAA-E	CGT-R	GTA-V	GTG-V	GCA-A	CCT-P	AGA-R	GCT-A	ATG-M	TGT-C	GTT-V	TTT-F	GAT-D	GTC-V
819	SRR6841298_ERI	Eritrea	NCBI	ACA-T	CCA-P	TTT-F	GGT-G	GAT-D	ATT-I	TGC-C	AAT-N	ACA-T	ATG-M	ACC-T	AAA-K	GCT-A	TTT-F	TTA-L	TAC-Y	TTT-F	GGT-G	ACT-T	AGA-R	GAT-D	AGT-S	CCT-P	AGA-R	GGT-G	GTT-V	AAT-N	GGT-G	AGA-R	ATT-I	TCT-S	CCG-P	GAA-E	CGT-R	GTA-V	GTG-V	GCA-A	CCT-P	AGA-R	GCT-A	ATG-M	TGT-C	GTT-V	TTT-F	GAT-D	GTC-V
820	SRR6841300_ERI	Eritrea	NCBI	AAA-K	CCA-P	TTT-F	GGT-G	GAT-D	ATT-I	TGC-C	AAT-N	ACA-T	ATG-M	ACC-T	AAA-K	GCT-A	TTT-F	TTA-L	TAC-Y	TTT-F	GGT-G	ACT-T	AGA-R	GAT-D	AGT-S	CCT-P	AGA-R	GGT-G	GTT-V	AAT-N	GGT-G	AGA-R	ATT-I	TCT-S	CCG-P	GAA-E	CGT-R	GTA-V	GTG-V	GCA-A	CCT-P	AGA-R	GCT-A	ATG-M	TGT-C	GTT-V	TTT-F	GAT-D	GTC-V
821	SRR6841301_ERI	Eritrea	NCBI	ACA-T	CCA-P	TTT-F	GGT-G	GAT-D	ATT-I	TGC-C	AAT-N	ACA-T	ATG-M	ACC-T	AAA-K	GCT-A	TTT-F	TTA-L	TAC-Y	TTT-F	GGT-G	ACT-T	AGA-R	GAT-D	AGT-S	CCT-P	AGA-R	GGT-G	GTT-V	AAT-N	GGT-G	AGA-R	ATT-I	TCT-S	CCG-P	GAA-E	CGT-R	GTA-V	GTG-V	GCA-A	CCT-P	AGA-R	GCT-A	ATG-M	TGT-C	GTT-V	TTT-F	GAT-D	GTC-V
822	SRR6841302_ERI	Eritrea	NCBI	ACA-T	CCA-P	TTT-F	GGT-G	GAT-D	ATT-I	TGC-C	AAT-N	ACA-T	ATG-M	ACC-T	AAA-K	GCT-A	TTT-F	TTA-L	TAC-Y	TTT-F	GGT-G	ACT-T	AGA-R	GAT-D	AGT-S	CCT-P	AGA-R	GGT-G	GTT-V	AAT-N	GGT-G	AGA-R	ATT-I	TCT-S	CCG-P	GAA-E	CGT-R	GTA-V	GTG-V	GCA-A	CCT-P	AGA-R	GCT-A	ATG-M	TGT-C	GTT-V	TTT-F	GAT-D	GTC-V
823	SRR6841303_ERI	Eritrea	NCBI	AAA-K	CCA-P	TTT-F	GGT-G	GAT-D	ATT-I	TGC-C	AAT-N	ACA-T	ATG-M	ACC-T	AAA-K	GCT-A	TTT-F	TTA-L	TAC-Y	TTT-F	GGT-G	ACT-T	AGA-R	GAT-D	AGT-S	CCT-P	AGA-R	GGT-G	GTT-V	AAT-N	GGT-G	AGA-R	ATT-I	TCT-S	CCG-P	GAA-E	CGT-R	GTA-V	GTG-V	GCA-A	CCT-P	AGA-R	GCT-A	ATG-M	TGT-C	GTT-V	TTT-F	GAT-D	GTC-V
824	SRR6841304_ERI	Eritrea	NCBI	ACA-T	CCA-P	TTT-F	GGT-G	GAT-D	ATT-I	TGC-C	AAT-N	ACA-T	ATG-M	ACC-T	AAA-K	GCT-A	TTT-F	TTA-L	TAC-Y	TTT-F	GGT-G	ACT-T	AGA-R	GAT-D	AGT-S	CCT-P	AGA-R	GGT-G	GTT-V	AAT-N	GGT-G	AGA-R	ATT-I	TCT-S	CCG-P	GAA-E	CGT-R	GTA-V	GTG-V	GCA-A	CCT-P	AGA-R	GCT-A	ATG-M	TGT-C	GTT-V	TTT-F	GAT-D	GTC-V
825	SRR6841305_ERI	Eritrea	NCBI	ACA-T	CCA-P	TTT-F	GGT-G	GAT-D	ATT-I	TGC-C	AAT-N	ACA-T	ATG-M	ACC-T	AAA-K	GCT-A	TTT-F	TTA-L	TAC-Y	TTT-F	GGT-G	ACT-T	AGA-R	GAT-D	AGT-S	CCT-P	AGA-R	GGT-G	GTT-V	AAT-N	GGT-G	AGA-R	ATT-I	TCT-S	CCG-P	GAA-E	CGT-R	GTA-V	GTG-V	GCA-A	CCT-P	AGA-R	GCT-A	ATG-M	TGT-C	GTT-V	TTT-F	GAT-D	GTC-V
826	SRR6841306_ERI	Eritrea	NCBI	AAA-K	CCA-P	TTT-F	GGT-G	GAT-D	ATT-I	TGC-C	AAT-N	ACA-T	ATG-M	ACC-T	AAA-K	GCT-A	TTT-F	TTA-L	TAC-Y	TTT-F	GGT-G	ACT-T	AGA-R	GAT-D	AGT-S	CCT-P	AGA-R	GGT-G	GTT-V	AAT-N	GGT-G	AGA-R	ATT-I	TCT-S	CCG-P	GAA-E	CGT-R	GTA-V	GTG-V	GCA-A	CCT-P	AGA-R	GCT-A	ATG-M	TGT-C	GTT-V	TTT-F	GAT-D	GTC-V
827	SRR6841307_ERI	Eritrea	NCBI	AAA-K	CCA-P	TTT-F	GGT-G	GAT-D	ATT-I	TGC-C	AAT-N	ACA-T	ATG-M	ACC-T	AAA-K	GCT-A	TTT-F	TTA-L	TAC-Y	TTT-F	GGT-G	ACT-T	AGA-R	GAT-D	AGT-S	CCT-P	AGA-R	GGT-G	GTT-V	AAT-N	GGT-G	AGA-R	ATT-I	TCT-S	CCG-P	GAA-E	CGT-R	GTA-V	GTG-V	GCA-A	CCT-P	AGA-R	GCT-A	ATG-M	TGT-C	GTT-V	TTT-F	GAT-D	GTC-V
828	SRR6841308_ERI	Eritrea	NCBI	AAT-N	CCA-P	TTT-F	GGT-G	GAT-D	ATT-I	TGC-C	AAT-N	ACA-T	ATG-M	ACC-T	AAA-K	GCT-A	TTT-F	TTA-L	TAC-Y	TTT-F	GGT-G	ACT-T	AGA-R	GAT-D	AGT-S	CCT-P	AGA-R	GGT-G	GTT-V	AAT-N	GGT-G	AGA-R	ATT-I	TCT-S	CCG-P	GAA-E	CGT-R	GTA-V	GTG-V	GCA-A	CCT-P	AGA-R	GCT-A	ATG-M	TGT-C	GTT-V	TTT-F	GAT-D	GTC-V
829	SRR6841309_ERI	Eritrea	NCBI	AAA-K	CCA-P	TTT-F	GGT-G	GAT-D	ATT-I	TGC-C	AAT-N	ACA-T	ATG-M	ACC-T	AAA-K	GCT-A	TTT-F	TTA-L	TAC-Y	TTT-F	GGT-G	ACT-T	AGA-R	GAT-D	AGT-S	CCT-P	AGA-R	GGT-G	GTT-V	AAT-N	GGT-G	AGA-R	ATT-I	TCT-S	CCG-P	GAA-E	CGT-R	GTA-V	GTG-V	GCA-A	CCT-P	AGA-R	GCT-A	ATG-M	TGT-C	GTT-V	TTT-F	GAT-D	GTC-V
830	SRR6841310_ERI	Eritrea	NCBI	ACA-T	CCA-P	TTT-F	GGT-G	GAT-D	ATT-I	TGC-C	AAT-N	ACA-T	ATG-M	ACC-T	AAA-K	GCT-A	TTT-F	TTA-L	TAC-Y	TTT-F	GGT-G	ACT-T	AGA-R	GAT-D	AGT-S	CCT-P	AGA-R	GGT-G	GTT-V	AAT-N	GGT-G	AGA-R	ATT-I	TCT-S	CCG-P	GAA-E	CGT-R	GTA-V	GTG-V	GCA-A	CCT-P	AGA-R	GCT-A	ATG-M	TGT-C	GTT-V	TTT-F	GAT-D	GTC-V
831	SRR6841311_ERI	Eritrea	NCBI	ACA-T	CCA-P	TTT-F	GGT-G	GAT-D	ATT-I	TGC-C	AAT-N	ACA-T	ATG-M	ACC-T	AAA-K	GCT-A	TTT-F	TTA-L	TAC-Y	TTT-F	GGT-G	ACT-T	AGA-R	GAT-D	AGT-S	CCT-P	AGA-R	GGT-G	GTT-V	AAT-N	GGT-G	AGA-R	ATT-I	TCT-S	CCG-P	GAA-E	CGT-R	GTA-V	GTG-V	GCA-A	CCT-P	AGA-R	GCT-A	ATG-M	TGT-C	GTT-V	TTT-F	GAT-D	GTC-V
832	SRR6841312_ERI	Eritrea	NCBI	ACA-T	CCA-P	TTT-F	GGT-G	GAT-D	ATT-I	TGC-C	AAT-N	ACA-T	ATG-M	ACC-T	AAA-K	GCT-A	TTT-F	TTA-L	TAC-Y	TTT-F	GGT-G	ACT-T	AGA-R	GAT-D	AGT-S	CCT-P	AGA-R	GGT-G	GTT-V	AAT-N	GGT-G	AGA-R	ATT-I	TCT-S	CCG-P	GAA-E	CGT-R	GTA-V	GTG-V	GCA-A	CCT-P	AGA-R	GCT-A	ATG-M	TGT-C	GTT-V	TTT-F	GAT-D	GTC-V
833	SRR6841313_ERI	Eritrea	NCBI	AAA-K	CCA-P	TTT-F	GGT-G	GAT-D	ATT-I	TGC-C	AAT-N	ACA-T	ATG-M	ACC-T	AAA-K	GCT-A	TTT-F	TTA-L	TAC-Y	TTT-F	GGT-G	ACT-T	AGA-R	GAT-D	AGT-S	CCT-P	AGA-R	GGT-G	GTT-V	AAT-N	GGT-G	AGA-R	ATT-I	TCT-S	CCG-P	GAA-E	CGT-R	GTA-V	GTG-V	GCA-A	CCT-P	AGA-R	GCT-A	ATG-M	TGT-C	GTT-V	TTT-F	GAT-D	GTC-V
834	SRR6841315_ERI	Eritrea	NCBI	AAA-K	CCA-P	TTT-F	GGT-G	GAT-D	ATT-I	TGC-C	AAT-N	ACA-T	ATG-M	ACC-T	AAA-K	GCT-A	TTT-F	TTA-L	TAC-Y	TTT-F	GGT-G	ACT-T	AGA-R	GAT-D	AGT-S	CCT-P	AGA-R	GGT-G	GTT-V	AAT-N	GGT-G	AGA-R	ATT-I	TCT-S	CCG-P	GAA-E	CGT-R	GTA-V	GTG-V	GCA-A	CCT-P	AGA-R	GCT-A	ATG-M	TGT-C	GTT-V	TTT-F	GAT-D	GTC-V
835	SRR6841316_ERI	Eritrea	NCBI	AAA-K	CCA-P	TTT-F	GGT-G	GAT-D	ATT-I	TGC-C	AAT-N	ACA-T	ATG-M	ACC-T	AAA-K	GCT-A	TTT-F	TTA-L	TAC-Y	TTT-F	GGT-G	ACT-T	AGA-R	GAT-D	AGT-S	CCT-P	AGA-R	GGT-G	GTT-V	AAT-N	GGT-G	AGA-R	ATT-I	TCT-S	CCG-P	GAA-E	CGT-R	GTA-V	GTG-V	GCA-A	CCT-P	AGA-R	GCT-A	ATG-M	TGT-C	GTT-V	TTT-F	GAT-D	GTC-V
836	SRR6841317_ERI	Eritrea	NCBI	AAA-K	CCA-P	TTT-F	GGT-G	GAT-D	ATT-I	TGC-C	AAT-N	ACA-T	ATG-M	ACC-T	AAA-K	GCT-A	TTT-F	TTA-L	TAC-Y	TTT-F	GGT-G	ACT-T	AGA-R	GAT-D	AGT-S	CCT-P	AGA-R	GGT-G	GTT-V	AAT-N	GGT-G	AGA-R	ATT-I	TCT-S	CCG-P	GAA-E	CGT-R	GTA-V	GTG-V	GCA-A	CCT-P	AGA-R	GCT-A	ATG-M	TGT-C	GTT-V	TTT-F	GAT-D	GTC-V
837	SRR6841319_ERI	Eritrea	NCBI	AAA-K	CCA-P	TTT-F	GGT-G	GAT-D	ATT-I	TGC-C	AAT-N	ACA-T	ATG-M	ACC-T	AAA-K	GCT-A	TTT-F	TTA-L	TAC-Y	TTT-F	GGT-G	ACT-T	AGA-R	GAT-D	AGT-S	CCT-P	AGA-R	GGT-G	GTT-V	AAT-N	GGT-G	AGA-R	ATT-I	TCT-S	CCG-P	GAA-E	CGT-R	GTA-V	GTG-V	GCA-A	CCT-P	AGA-R	GCT-A	ATG-M	TGT-C	GTT-V	TTT-F	GAT-D	GTC-V
838	SRR6841320_ERI	Eritrea	NCBI	ACA-T	CCA-P	TTT-F	GGT-G	GAT-D	ATT-I	TGC-C	AAT-N	ACA-T	ATG-M	ACC-T	AAA-K	GCT-A	TTT-F	TTA-L	TAC-Y	TTT-F	GGT-G	ACT-T	AGA-R	GAT-D	AGT-S	CCT-P	AGA-R	GGT-G	GTT-V	AAT-N	GGT-G	AGA-R	ATT-I	TCT-S	CCG-P	GAA-E	CGT-R	GTA-V	GTG-V	GCA-A	CCT-P	AGA-R	GCT-A	ATG-M	TGT-C	GTT-V	TTT-F	GAT-D	GTC-V
839	SRR6841321_ERI	Eritrea	NCBI	AAA-K	CCA-P	TTT-F	GGT-G	GAT-D	ATT-I	TGC-C	AAT-N	ACA-T	ATG-M	ACC-T	AAA-K	GCT-A	TTT-F	TTA-L	TAC-Y	TTT-F	GGT-G	ACT-T	AGA-R	GAT-D	AGT-S	CCT-P	AGA-R	GGT-G	GTT-V	AAT-N	GGT-G	AGA-R	ATT-I	TCT-S	CCG-P	GAA-E	CGT-R	GTA-V	GTG-V	GCA-A	CCT-P	AGA-R	GCT-A	ATG-M	TGT-C	GTT-V	TTT-F	GAT-D	GTC-V
840	SRR6841323_ERI	Eritrea	NCBI	AAA-K	CCA-P	TTT-F	GGT-G	GAT-D	ATT-I	TGC-C	AAT-N	ACA-T	ATG-M	ACC-T	AAA-K	GCT-A	TTT-F	TTA-L	TAC-Y	TTT-F	GGT-G	ACT-T	AGA-R	GAT-D	AGT-S	CCT-P	AGA-R	GGT-G	GTT-V	AAT-N	GGT-G	AGA-R	ATT-I	TCT-S	CCG-P	GAA-E	CGT-R	GTA-V	GTG-V	GCA-A	CCT-P	AGA-R	GCT-A	ATG-M	TGT-C	GTT-V	TTT-F	GAT-D	GTC-V
841	SRR6841325_ERI	Eritrea	NCBI	ACA-T	CCA-P	TTT-F	GGT-G	GAT-D	ATT-I	TGC-C	AAT-N	ACA-T	ATG-M	ACC-T	AAA-K	GCT-A	TTT-F	TTA-L	TAC-Y	TTT-F	GGT-G	ACT-T	AGA-R	GAT-D	AGT-S	CCT-P	AGA-R	GGT-G	GTT-V	AAT-N	GGT-G	AGA-R	ATT-I	TCT-S	CCG-P	GAA-E	CGT-R	GTA-V	GTG-V	GCA-A	CCT-P	AGA-R	GCT-A	ATG-M	TGT-C	GTT-V	TTT-F	GAT-D	GTC-V
842	SRR6841326_ERI	Eritrea	NCBI	ACA-T	CCA-P	TTT-F	GGT-G	GAT-D	ATT-I	TGC-C	AAT-N	ACA-T	ATG-M	ACC-T	AAA-K	GCT-A	TTT-F	TTA-L	TAC-Y	TTT-F	GGT-G	ACT-T	AGA-R	GAT-D	AGT-S	CCT-P	AGA-R	GGT-G	GTT-V	AAT-N	GGT-G	AGA-R	ATT-I	TCT-S	CCG-P	GAA-E	CGT-R	GTA-V	GTG-V	GCA-A	CCT-P	AGA-R	GCT-A	ATG-M	TGT-C	GTT-V	TTT-F	GAT-D	GTC-V
843	SRR6841328_ERI	Eritrea	NCBI	ACA-T	CCA-P	TTT-F	GGT-G	GAT-D	ATT-I	TGC-C	AAT-N	ACA-T	ATG-M	ACC-T	AAA-K	GCT-A	TTT-F	TTA-L	TAC-Y	TTT-F	GGT-G	ACT-T	AGA-R	GAT-D	AGT-S	CCT-P	AGA-R	GGT-G	GTT-V	AAT-N	GGT-G	AGA-R	ATT-I	TCT-S	CCG-P	GAA-E	CGT-R	GTA-V	GTG-V	GCA-A	CCT-P	AGA-R	GCT-A	ATG-M	TGT-C	GTT-V	TTT-F	GAT-D	GTC-V
844	SRR6841330_ERI	Eritrea	NCBI	AAA-K	CCA-P	TTT-F	GGT-G	GAT-D	ATT-I	TGC-C	AAT-N	ACA-T	ATG-M	ACC-T	AAA-K	GCT-A	TTT-F	TTA-L	TAC-Y	TTT-F	GGT-G	ACT-T	AGA-R	GAT-D	AGT-S	CCT-P	AGA-R	GGT-G	GTT-V	AAT-N	GGT-G	AGA-R	ATT-I	TCT-S	CCG-P	GAA-E	CGT-R	GTA-V	GTG-V	GCA-A	CCT-P	AGA-R	GCT-A	ATG-M	TGT-C	GTT-V	TTT-F	GAT-D	GTC-V
845	SRR6841331_ERI	Eritrea	NCBI	ACA-T	CCA-P	TTT-F	GGT-G	GAT-D	ATT-I	TGC-C	AAT-N	ACA-T	ATG-M	ACC-T	AAA-K	GCT-A	TTT-F	TTA-L	TAC-Y	TTT-F	GGT-G	ACT-T	AGA-R	GAT-D	AGT-S	CCT-P	AGA-R	GGT-G	GTT-V	AAT-N	GGT-G	AGA-R	ATT-I	TCT-S	CCG-P	GAA-E	CGT-R	GTA-V	GTG-V	GCA-A	CCT-P	AGA-R	GCT-A	ATG-M	TGT-C	GTT-V	TTT-F	GAT-D	GTC-V
846	SRR6841332_ERI	Eritrea	NCBI	ACA-T	CCA-P	TTT-F	GGT-G	GAT-D	ATT-I	TGC-C	AAT-N	ACA-T	ATG-M	ACC-T	AAA-K	GCT-A	TTT-F	TTA-L	TAC-Y	TTT-F	GGT-G	ACT-T	AGA-R	GAT-D	AGT-S	CCT-P	AGA-R	GGT-G	GTT-V	AAT-N	GGT-G	AGA-R	ATT-I	TCT-S	CCG-P	GAA-E	CGT-R	GTA-V	GTG-V	GCA-A	CCT-P	AGA-R	GCT-A	ATG-M	TGT-C	GTT-V	TTT-F	GAT-D	GTC-V
847	SRR6841334_ERI	Eritrea	NCBI	AAA-K	CCA-P	TTT-F	GGT-G	GAT-D	ATT-I	TGC-C	AAT-N	ACA-T	ATG-M	ACC-T	AAA-K	GCT-A	TTT-F	TTA-L	TAC-Y	TTT-F	GGT-G	ACT-T	AGA-R	GAT-D	AGT-S	CCT-P	AGA-R	GGT-G	GTT-V	AAT-N	GGT-G	AGA-R	ATT-I	TCT-S	CCG-P	GAA-E	CGT-R	GTA-V	GTG-V	GCA-A	CCT-P	AGA-R	GCT-A	ATG-M	TGT-C	GTT-V	TTT-F	GAT-D	GTC-V
848	SRR6841335_ERI	Eritrea	NCBI	ACA-T	CCA-P	TTT-F	GGT-G	GAT-D	ATT-I	TGC-C	AAT-N	ACA-T	ATG-M	ACC-T	AAA-K	GCT-A	TTT-F	TTA-L	TAC-Y	TTT-F	GGT-G	ACT-T	AGA-R	GAT-D	AGT-S	CCT-P	AGA-R	GGT-G	GTT-V	AAT-N	GGT-G	AGA-R	ATT-I	TCT-S	CCG-P	GAA-E	CGT-R	GTA-V	GTG-V	GCA-A	CCT-P	AGA-R	GCT-A	ATG-M	TGT-C	GTT-V	TTT-F	GAT-D	GTC-V
849	SRR6841336_ERI	Eritrea	NCBI	ACA-T	CCA-P	TTT-F	GGT-G	GAT-D	ATT-I	TGC-C	AAT-N	ACA-T	ATG-M	ACC-T	AAA-K	GCT-A	TTT-F	TTA-L	TAC-Y	TTT-F	GGT-G	ACT-T	AGA-R	GAT-D	AGT-S	CCT-P	AGA-R	GGT-G	GTT-V	AAT-N	GGT-G	AGA-R	ATT-I	TCT-S	CCG-P	GAA-E	CGT-R	GTA-V	GTG-V	GCA-A	CCT-P	AGA-R	GCT-A	ATG-M	TGT-C	GTT-V	TTT-F	GAT-D	GTC-V
850	SRR6841338_ERI	Eritrea	NCBI	AAA-K	CCA-P	TTT-F	GGT-G	GAT-D	ATT-I	TGC-C	AAT-N	ACA-T	ATG-M	ACC-T	AAA-K	GCT-A	TTT-F	TTA-L	TAC-Y	TTT-F	GGT-G	ACT-T	AGA-R	GAT-D	AGT-S	CCT-P	AGA-R	GGT-G	GTT-V	AAT-N	GGT-G	AGA-R	ATT-I	TCT-S	CCG-P	GAA-E	CGT-R	GTA-V	GTG-V	GCA-A	CCT-P	AGA-R	GCT-A	ATG-M	TGT-C	GTT-V	TTT-F	GAT-D	GTC-V
851	SRR6841339_ERI	Eritrea	NCBI	ACA-T	CCA-P	TTT-F	GGT-G	GAT-D	ATT-I	TGC-C	AAT-N	ACA-T	ATG-M	ACC-T	AAA-K	GCT-A	TTT-F	TTA-L	TAC-Y	TTT-F	GGT-G	ACT-T	AGA-R	GAT-D	AGT-S	CCT-P	AGA-R	GGT-G	GTT-V	AAT-N	GGT-G	AGA-R	ATT-I	TCT-S	CCG-P	GAA-E	CGT-R	GTA-V	GTG-V	GCA-A	CCT-P	AGA-R	GCT-A	ATG-M	TGT-C	GTT-V	TTT-F	GAT-D	GTC-V
852	SRR6841340_ERI	Eritrea	NCBI	ACA-T	CCA-P	TTT-F	GGT-G	GAT-D	ATT-I	TGC-C	AAT-N	ACA-T	ATG-M	ACC-T	AAA-K	GCT-A	TTT-F	TTA-L	TAC-Y	TTT-F	GGT-G	ACT-T	AGA-R	GAT-D	AGT-S	CCT-P	AGA-R	GGT-G	GTT-V	AAT-N	GGT-G	AGA-R	ATT-I	TCT-S	CCG-P	GAA-E	CGT-R	GTA-V	GTG-V	GCA-A	CCT-P	AGA-R	GCT-A	ATG-M	TGT-C	GTT-V	TTT-F	GAT-D	GTC-V
853	SRR6841341_ERI	Eritrea	NCBI	ACA-T	CCA-P	TTT-F	GGT-G	GAT-D	ATT-I	TGC-C	AAT-N	ACA-T	ATG-M	ACC-T	AAA-K	GCT-A	TTT-F	TTA-L	TAC-Y	TTT-F	GGT-G	ACT-T	AGA-R	GAT-D	AGT-S	CCT-P	AGA-R	GGT-G	GTT-V	AAT-N	GGT-G	AGA-R	ATT-I	TCT-S	CCG-P	GAA-E	CGT-R	GTA-V	GTG-V	GCA-A	CCT-P	AGA-R	GCT-A	ATG-M	TGT-C	GTT-V	TTT-F	GAT-D	GTC-V
854	SRR6841342_ERI	Eritrea	NCBI	ACA-T	CCA-P	TTT-F	GGT-G	GAT-D	ATT-I	TGC-C	AAT-N	ACA-T	ATG-M	ACC-T	AAA-K	GCT-A	TTT-F	TTA-L	TAC-Y	TTT-F	GGT-G	ACT-T	AGA-R	GAT-D	AGT-S	CCT-P	AGA-R	GGT-G	GTT-V	AAT-N	GGT-G	AGA-R	ATT-I	TCT-S	CCG-P	GAA-E	CGT-R	GTA-V	GTG-V	GCA-A	CCT-P	AGA-R	GCT-A	ATG-M	TGT-C	GTT-V	TTT-F	GAT-D	GTC-V
855	SRR6841343_ERI	Eritrea	NCBI	AAT-N	CCA-P	TTT-F	GGT-G	GAT-D	ATT-I	TGC-C	AAT-N	ACA-T	ATG-M	ACC-T	AAA-K	GCT-A	TTT-F	TTA-L	TAC-Y	TTT-F	GGT-G	ACT-T	AGA-R	GAT-D	AGT-S	CCT-P	AGA-R	GGT-G	GTT-V	AAT-N	GGT-G	AGA-R	ATT-I	TCT-S	CCG-P	GAA-E	CGT-R	GTA-V	GTG-V	GCA-A	CCT-P	AGA-R	GCT-A	ATG-M	TGT-C	GTT-V	TTT-F	GAT-D	GTC-V
856	SRR6841344_ERI	Eritrea	NCBI	ACA-T	CCA-P	TTT-F	GGT-G	GAT-D	ATT-I	TGC-C	AAT-N	ACA-T	ATG-M	ACC-T	AAA-K	GCT-A	TTT-F	TTA-L	TAC-Y	TTT-F	GGT-G	ACT-T	AGA-R	GAT-D	AGT-S	CCT-P	AGA-R	GGT-G	GTT-V	AAT-N	GGT-G	AGA-R	ATT-I	TCT-S	CCG-P	GAA-E	CGT-R	GTA-V	GTG-V	GCA-A	CCT-P	AGA-R	GCT-A	ATG-M	TGT-C	GTT-V	TTT-F	GAT-D	GTC-V
857	SRR6841345_ERI	Eritrea	NCBI	AAA-K	CCA-P	TTT-F	GGT-G	GAT-D	ATT-I	TGC-C	AAT-N	ACA-T	ATG-M	ACC-T	AAA-K	GCT-A	TTT-F	TTA-L	TAC-Y	TTT-F	GGT-G	ACT-T	AGA-R	GAT-D	AGT-S	CCT-P	AGA-R	GGT-G	GTT-V	AAT-N	GGT-G	AGA-R	ATT-I	TCT-S	CCG-P	GAA-E	CGT-R	GTA-V	GTG-V	GCA-A	CCT-P	AGA-R	GCT-A	ATG-M	TGT-C	GTT-V	TTT-F	GAT-D	GTC-V
858	SRR6841347_ERI	Eritrea	NCBI	ACA-T	CCA-P	TTT-F	GGT-G	GAT-D	ATT-I	TGC-C	AAT-N	ACA-T	ATG-M	ACC-T	AAA-K	GCT-A	TTT-F	TTA-L	TAC-Y	TTT-F	GGT-G	ACT-T	AGA-R	GAT-D	AGT-S	CCT-P	AGA-R	GGT-G	GTT-V	AAT-N	GGT-G	AGA-R	ATT-I	TCT-S	CCG-P	GAA-E	CGT-R	GTA-V	GTG-V	GCA-A	CCT-P	AGA-R	GCT-A	ATG-M	TGT-C	GTT-V	TTT-F	GAT-D	GTC-V
859	SRR6841350_ERI	Eritrea	NCBI	ACA-T	CCA-P	TTT-F	GGT-G	GAT-D	ATT-I	TGC-C	AAT-N	ACA-T	ATG-M	ACC-T	AAA-K	GCT-A	TTT-F	TTA-L	TAC-Y	TTT-F	GGT-G	ACT-T	AGA-R	GAT-D	AGT-S	CCT-P	AGA-R	GGT-G	GTT-V	AAT-N	GGT-G	AGA-R	ATT-I	TCT-S	CCG-P	GAA-E	CGT-R	GTA-V	GTG-V	GCA-A	CCT-P	AGA-R	GCT-A	ATG-M	TGT-C	GTT-V	TTT-F	GAT-D	GTC-V
860	SRR6841351_ERI	Eritrea	NCBI	ACA-T	CCA-P	TTT-F	GGT-G	GAT-D	ATT-I	TGC-C	AAT-N	ACA-T	ATG-M	ACC-T	AAA-K	GCT-A	TTT-F	TTA-L	TAC-Y	TTT-F	GGT-G	ACT-T	AGA-R	GAT-D	AGT-S	CCT-P	AGA-R	GGT-G	GTT-V	AAT-N	GGT-G	AGA-R	ATT-I	TCT-S	CCG-P	GAA-E	CGT-R	GTA-V	GTG-V	GCA-A	CCT-P	AGA-R	GCT-A	ATG-M	TGT-C	GTT-V	TTT-F	GAT-D	GTC-V
861	SRR6841352_ERI	Eritrea	NCBI	ACA-T	CCA-P	TTT-F	GGT-G	GAT-D	ATT-I	TGC-C	AAT-N	ACA-T	ATG-M	ACC-T	AAA-K	GCT-A	TTT-F	TTA-L	TAC-Y	TTT-F	GGT-G	ACT-T	AGA-R	GAT-D	AGT-S	CCT-P	AGA-R	GGT-G	GTT-V	AAT-N	GGT-G	AGA-R	ATT-I	TCT-S	CCG-P	GAA-E	CGT-R	GTA-V	GTG-V	GCA-A	CCT-P	AGA-R	GCT-A	ATG-M	TGT-C	GTT-V	TTT-F	GAT-D	GTC-V
862	SRR6841353_ERI	Eritrea	NCBI	AAA-K	CCA-P	TTT-F	GGT-G	GAT-D	ATT-I	TGC-C	AAT-N	ACA-T	ATG-M	ACC-T	AAA-K	GCT-A	TTT-F	TTA-L	TAC-Y	TTT-F	GGT-G	ACT-T	AGA-R	GAT-D	AGT-S	CCT-P	AGA-R	GGT-G	GTT-V	AAT-N	GGT-G	AGA-R	ATT-I	TCT-S	CCG-P	GAA-E	CGT-R	GTA-V	GTG-V	GCA-A	CCT-P	AGA-R	GCT-A	ATG-M	TGT-C	GTT-V	TTT-F	GAT-D	GTC-V
863	SRR6841354_ERI	Eritrea	NCBI	ACA-T	CCA-P	TTT-F	GGT-G	GAT-D	ATT-I	TGC-C	AAT-N	ACA-T	ATG-M	ACC-T	AAA-K	GCT-A	TTT-F	TTA-L	TAC-Y	TTT-F	GGT-G	ACT-T	AGA-R	GAT-D	AGT-S	CCT-P	AGA-R	GGT-G	GTT-V	AAT-N	GGT-G	AGA-R	ATT-I	TCT-S	CCG-P	GAA-E	CGT-R	GTA-V	GTG-V	GCA-A	CCT-P	AGA-R	GCT-A	ATG-M	TGT-C	GTT-V	TTT-F	GAT-D	GTC-V
864	SRR6841355_ERI	Eritrea	NCBI	ACA-T	CCA-P	TTT-F	GGT-G	GAT-D	ATT-I	TGC-C	AAT-N	ACA-T	ATG-M	ACC-T	AAA-K	GCT-A	TTT-F	TTA-L	TAC-Y	TTT-F	GGT-G	ACT-T	AGA-R	GAT-D	AGT-S	CCT-P	AGA-R	GGT-G	GTT-V	AAT-N	GGT-G	AGA-R	ATT-I	TCT-S	CCG-P	GAA-E	CGT-R	GTA-V	GTG-V	GCA-A	CCT-P	AGA-R	GCT-A	ATG-M	TGT-C	GTT-V	TTT-F	GAT-D	GTC-V
865	SRR6841356_ERI	Eritrea	NCBI	AAA-K	CCA-P	TTT-F	GGT-G	GAT-D	ATT-I	TGC-C	AAT-N	ACA-T	ATG-M	ACC-T	AAA-K	GCT-A	TTT-F	TTA-L	TAC-Y	TTT-F	GGT-G	ACT-T	AGA-R	GAT-D	AGT-S	CCT-P	AGA-R	GGT-G	GTT-V	AAT-N	GGT-G	AGA-R	ATT-I	TCT-S	CCG-P	GAA-E	CGT-R	GTA-V	GTG-V	GCA-A	CCT-P	AGA-R	GCT-A	ATG-M	TGT-C	GTT-V	TTT-F	GAT-D	GTC-V
866	SRR6841357_ERI	Eritrea	NCBI	ACA-T	CCA-P	TTT-F	GGT-G	GAT-D	ATT-I	TGC-C	AAT-N	ACA-T	ATG-M	ACC-T	AAA-K	GCT-A	TTT-F	TTA-L	TAC-Y	TTT-F	GGT-G	ACT-T	AGA-R	GAT-D	AGT-S	CCT-P	AGA-R	GGT-G	GTT-V	AAT-N	GGT-G	AGA-R	ATT-I	TCT-S	CCG-P	GAA-E	CGT-R	GTA-V	GTG-V	GCA-A	CCT-P	AGA-R	GCT-A	ATG-M	TGT-C	GTT-V	TTT-F	GAT-D	GTC-V
867	SRR6841358_ERI	Eritrea	NCBI	AAT-N	CCA-P	TTT-F	GGT-G	GAT-D	ATT-I	TGC-C	AAT-N	ACA-T	ATG-M	ACC-T	AAA-K	GCT-A	TTT-F	TTA-L	TAC-Y	TTT-F	GGT-G	ACT-T	AGA-R	GAT-D	AGT-S	CCT-P	AGA-R	GGT-G	GTT-V	AAT-N	GGT-G	AGA-R	ATT-I	TCT-S	CCG-P	GAA-E	CGT-R	GTA-V	GTG-V	GCA-A	CCT-P	AGA-R	GCT-A	ATG-M	TGT-C	GTT-V	TTT-F	GAT-D	GTC-V
868	SRR6841359_ERI	Eritrea	NCBI	ACA-T	CCA-P	TTT-F	GGT-G	GAT-D	ATT-I	TGC-C	AAT-N	ACA-T	ATG-M	ACC-T	AAA-K	GCT-A	TTT-F	TTA-L	TAC-Y	TTT-F	GGT-G	ACT-T	AGA-R	GAT-D	AGT-S	CCT-P	AGA-R	GGT-G	GTT-V	AAT-N	GGT-G	AGA-R	ATT-I	TCT-S	CCG-P	GAA-E	CGT-R	GTA-V	GTG-V	GCA-A	CCT-P	AGA-R	GCT-A	ATG-M	TGT-C	GTT-V	TTT-F	GAT-D	GTC-V
869	SRR6841360_ERI	Eritrea	NCBI	AAA-K	CCA-P	TTT-F	GGT-G	GAT-D	ATT-I	TGC-C	AAT-N	ACA-T	ATG-M	ACC-T	AAA-K	GCT-A	TTT-F	TTA-L	TAC-Y	TTT-F	GGT-G	ACT-T	AGA-R	GAT-D	AGT-S	CCT-P	AGA-R	GGT-G	GTT-V	AAT-N	GGT-G	AGA-R	ATT-I	TCT-S	CCG-P	GAA-E	CGT-R	GTA-V	GTG-V	GCA-A	CCT-P	AGA-R	GCT-A	ATG-M	TGT-C	GTT-V	TTT-F	GAT-D	GTC-V
870	SRR6841361_ERI	Eritrea	NCBI	ACA-T	CCA-P	TTT-F	GGT-G	GAT-D	ATT-I	TGC-C	AAT-N	ACA-T	ATG-M	ACC-T	AAA-K	GCT-A	TTT-F	TTA-L	TAC-Y	TTT-F	GGT-G	ACT-T	AGA-R	GAT-D	AGT-S	CCT-P	AGA-R	GGT-G	GTT-V	AAT-N	GGT-G	AGA-R	ATT-I	TCT-S	CCG-P	GAA-E	CGT-R	GTA-V	GTG-V	GCA-A	CCT-P	AGA-R	GCT-A	ATG-M	TGT-C	GTT-V	TTT-F	GAT-D	GTC-V
871	SRR6841362_ERI	Eritrea	NCBI	AAA-K	CCA-P	TTT-F	GGT-G	GAT-D	ATT-I	TGC-C	AAT-N	ACA-T	ATG-M	ACC-T	AAA-K	GCT-A	TTT-F	TTA-L	TAC-Y	TTT-F	GGT-G	ACT-T	AGA-R	GAT-D	AGT-S	CCT-P	AGA-R	GGT-G	GTT-V	AAT-N	GGT-G	AGA-R	ATT-I	TCT-S	CCG-P	GAA-E	CGT-R	GTA-V	GTG-V	GCA-A	CCT-P	AGA-R	GCT-A	ATG-M	TGT-C	GTT-V	TTT-F	GAT-D	GTC-V
872	SRR6841365_ERI	Eritrea	NCBI	AAA-K	CCA-P	TTT-F	GGT-G	GAT-D	ATT-I	TGC-C	AAT-N	ACA-T	ATG-M	ACC-T	AAA-K	GCT-A	TTT-F	TTA-L	TAC-Y	TTT-F	GGT-G	ACT-T	AGA-R	GAT-D	AGT-S	CCT-P	AGA-R	GGT-G	GTT-V	AAT-N	GGT-G	AGA-R	ATT-I	TCT-S	CCG-P	GAA-E	CGT-R	GTA-V	GTG-V	GCA-A	CCT-P	AGA-R	GCT-A	ATG-M	TGT-C	GTT-V	TTT-F	GAT-D	GTC-V
873	SRR6841366_ERI	Eritrea	NCBI	AAA-K	CCA-P	TTT-F	GGT-G	GAT-D	ATT-I	TGC-C	AAT-N	ACA-T	ATG-M	ACC-T	AAA-K	GCT-A	TTT-F	TTA-L	TAC-Y	TTT-F	GGT-G	ACT-T	AGA-R	GAT-D	AGT-S	CCT-P	AGA-R	GGT-G	GTT-V	AAT-N	GGT-G	AGA-R	ATT-I	TCT-S	CCG-P	GAA-E	CGT-R	GTA-V	GTG-V	GCA-A	CCT-P	AGA-R	GCT-A	ATG-M	TGT-C	GTT-V	TTT-F	GAT-D	GTC-V
874	SRR6841367_ERI	Eritrea	NCBI	ACA-T	CCA-P	TTT-F	GGT-G	GAT-D	ATT-I	TGC-C	AAT-N	ACA-T	ATG-M	ACC-T	AAA-K	GCT-A	TTT-F	TTA-L	TAC-Y	TTT-F	GGT-G	ACT-T	AGA-R	GAT-D	AGT-S	CCT-P	AGA-R	GGT-G	GTT-V	AAT-N	GGT-G	AGA-R	ATT-I	TCT-S	CCG-P	GAA-E	CGT-R	GTA-V	GTG-V	GCA-A	CCT-P	AGA-R	GCT-A	ATG-M	TGT-C	GTT-V	TTT-F	GAT-D	GTC-V
875	SRR6841368_ERI	Eritrea	NCBI	ACA-T	CCA-P	TTT-F	GGT-G	GAT-D	ATT-I	TGC-C	AAT-N	ACA-T	ATG-M	ACC-T	AAA-K	GCT-A	TTT-F	TTA-L	TAC-Y	TTT-F	GGT-G	ACT-T	AGA-R	GAT-D	AGT-S	CCT-P	AGA-R	GGT-G	GTT-V	AAT-N	GGT-G	AGA-R	ATT-I	TCT-S	CCG-P	GAA-E	CGT-R	GTA-V	GTG-V	GCA-A	CCT-P	AGA-R	GCT-A	ATG-M	TGT-C	GTT-V	TTT-F	GAT-D	GTC-V
876	SRR6841369_ERI	Eritrea	NCBI	AAA-K	CCA-P	TTT-F	GGT-G	GAT-D	ATT-I	TGC-C	AAT-N	ACA-T	ATG-M	ACC-T	AAA-K	GCT-A	TTT-F	TTA-L	TAC-Y	TTT-F	GGT-G	ACT-T	AGA-R	GAT-D	AGT-S	CCT-P	AGA-R	GGT-G	GTT-V	AAT-N	GGT-G	AGA-R	ATT-I	TCT-S	CCG-P	GAA-E	CGT-R	GTA-V	GTG-V	GCA-A	CCT-P	AGA-R	GCT-A	ATG-M	TGT-C	GTT-V	TTT-F	GAT-D	GTC-V
877	SRR6841371_ERI	Eritrea	NCBI	ACA-T	CCA-P	TTT-F	GGT-G	GAT-D	ATT-I	TGC-C	AAT-N	ACA-T	ATG-M	ACC-T	AAA-K	GCT-A	TTT-F	TTA-L	TAC-Y	TTT-F	GGT-G	ACT-T	AGA-R	GAT-D	AGT-S	CCT-P	AGA-R	GGT-G	GTT-V	AAT-N	GGT-G	AGA-R	ATT-I	TCT-S	CCG-P	GAA-E	CGT-R	GTA-V	GTG-V	GCA-A	CCT-P	AGA-R	GCT-A	ATG-M	TGT-C	GTT-V	TTT-F	GAT-D	GTC-V
878	SRR6841372_ERI	Eritrea	NCBI	ACA-T	CCA-P	TTT-F	GGT-G	GAT-D	ATT-I	TGC-C	AAT-N	ACA-T	ATG-M	ACC-T	AAA-K	GCT-A	TTT-F	TTA-L	TAC-Y	TTT-F	GGT-G	ACT-T	AGA-R	GAT-D	AGT-S	CCT-P	AGA-R	GGT-G	GTT-V	AAT-N	GGT-G	AGA-R	ATT-I	TCT-S	CCG-P	GAA-E	CGT-R	GTA-V	GTG-V	GCA-A	CCT-P	AGA-R	GCT-A	ATG-M	TGT-C	GTT-V	TTT-F	GAT-D	GTC-V
879	SRR6841373_ERI	Eritrea	NCBI	ACA-T	CCA-P	TTT-F	GGT-G	GAT-D	ATT-I	TGC-C	AAT-N	ACA-T	ATG-M	ACC-T	AAA-K	GCT-A	TTT-F	TTA-L	TAC-Y	TTT-F	GGT-G	ACT-T	AGA-R	GAT-D	AGT-S	CCT-P	AGA-R	GGT-G	GTT-V	AAT-N	GGT-G	AGA-R	ATT-I	TCT-S	CCG-P	GAA-E	CGT-R	GTA-V	GTG-V	GCA-A	CCT-P	AGA-R	GCT-A	ATG-M	TGT-C	GTT-V	TTT-F	GAT-D	GTC-V
880	SRR6841374_ERI	Eritrea	NCBI	AAA-K	CCA-P	TTT-F	GGT-G	GAT-D	ATT-I	TGC-C	AAT-N	ACA-T	ATG-M	ACC-T	AAA-K	GCT-A	TTT-F	TTA-L	TAC-Y	TTT-F	GGT-G	ACT-T	AGA-R	GAT-D	AGT-S	CCT-P	AGA-R	GGT-G	GTT-V	AAT-N	GGT-G	AGA-R	ATT-I	TCT-S	CCG-P	GAA-E	CGT-R	GTA-V	GTG-V	GCA-A	CCT-P	AGA-R	GCT-A	ATG-M	TGT-C	GTT-V	TTT-F	GAT-D	GTC-V
881	SRR6841375_ERI	Eritrea	NCBI	AAA-K	CCA-P	TTT-F	GGT-G	GAT-D	ATT-I	TGC-C	AAT-N	ACA-T	ATG-M	ACC-T	AAA-K	GCT-A	TTT-F	TTA-L	TAC-Y	TTT-F	GGT-G	ACT-T	AGA-R	GAT-D	AGT-S	CCT-P	AGA-R	GGT-G	GTT-V	AAT-N	GGT-G	AGA-R	ATT-I	TCT-S	CCG-P	GAA-E	CGT-R	GTA-V	GTG-V	GCA-A	CCT-P	AGA-R	GCT-A	ATG-M	TGT-C	GTT-V	TTT-F	GAT-D	GTC-V
882	SRR7265633_HTI	Haiti	NCBI	AAA-K	CCA-P	TTT-F	GGT-G	GAT-D	ATT-I	TGC-C	AAT-N	ACA-T	ATG-M	ACC-T	AAA-K	GCT-A	TTT-F	TTA-L	TAC-Y	TTT-F	GGT-G	ACT-T	AGA-R	GAT-D	AGT-S	CCT-P	AGA-R	GGT-G	GTT-V	AAT-N	GGT-G	AGA-R	ATT-I	TCT-S	CCG-P	GAA-E	CGT-R	GTA-V	GTG-V	GCA-A	CCT-P	AGA-R	GCT-A	ATG-M	TGT-C	GTT-V	TTT-F	GAT-D	GTC-V
883	SRR7265634_HTI	Haiti	NCBI	AAA-K	CCA-P	TTT-F	GGT-G	GAT-D	ATT-I	TGC-C	AAT-N	ACA-T	ATG-M	ACC-T	AAA-K	GCT-A	TTT-F	TTA-L	TAC-Y	TTT-F	GGT-G	ACT-T	AGA-R	GAT-D	AGT-S	CCT-P	AGA-R	GGT-G	GTT-V	AAT-N	GGT-G	AGA-R	ATT-I	TCT-S	CCG-P	GAA-E	CGT-R	GTA-V	GTG-V	GCA-A	CCT-P	AGA-R	GCT-A	ATG-M	TGT-C	GTT-V	TTT-F	GAT-D	GTC-V
884	SRR7265635_HTI	Haiti	NCBI	AAA-K	CCA-P	TTT-F	GGT-G	GAT-D	ATT-I	TGC-C	AAT-N	ACA-T	ATG-M	ACC-T	AAA-K	GCT-A	TTT-F	TTA-L	TAC-Y	TTT-F	GGT-G	ACT-T	AGA-R	GAT-D	AGT-S	CCT-P	AGA-R	GGT-G	GTT-V	AAT-N	GGT-G	AGA-R	ATT-I	TCT-S	CCG-P	GAA-E	CGT-R	GTA-V	GTG-V	GCA-A	CCT-P	AGA-R	GCT-A	ATG-M	TGT-C	GTT-V	TTT-F	GAT-D	GTC-V
885	SRR7265636_HTI	Haiti	NCBI	AAA-K	CCA-P	TTT-F	GGT-G	GAT-D	ATT-I	TGC-C	AAT-N	ACA-T	ATG-M	ACC-T	AAA-K	GCT-A	TTT-F	TTA-L	TAC-Y	TTT-F	GGT-G	ACT-T	AGA-R	GAT-D	AGT-S	CCT-P	AGA-R	GGT-G	GTT-V	AAT-N	GGT-G	AGA-R	ATT-I	TCT-S	CCG-P	GAA-E	CGT-R	GTA-V	GTG-V	GCA-A	CCT-P	AGA-R	GCT-A	ATG-M	TGT-C	GTT-V	TTT-F	GAT-D	GTC-V
886	SRR7265637_HTI	Haiti	NCBI	AAA-K	CCA-P	TTT-F	GGT-G	GAT-D	ATT-I	TGC-C	AAT-N	ACA-T	ATG-M	ACC-T	AAA-K	GCT-A	TTT-F	TTA-L	TAC-Y	TTT-F	GGT-G	ACT-T	AGA-R	GAT-D	AGT-S	CCT-P	AGA-R	GGT-G	GTT-V	AAT-N	GGT-G	AGA-R	ATT-I	TCT-S	CCG-P	GAA-E	CGT-R	GTA-V	GTG-V	GCA-A	CCT-P	AGA-R	GCT-A	ATG-M	TGT-C	GTT-V	TTT-F	GAT-D	GTC-V
887	SRR7265638_HTI	Haiti	NCBI	AAA-K	CCA-P	TTT-F	GGT-G	GAT-D	ATT-I	TGC-C	AAT-N	ACA-T	ATG-M	ACC-T	AAA-K	GCT-A	TTT-F	TTA-L	TAC-Y	TTT-F	GGT-G	ACT-T	AGA-R	GAT-D	AGT-S	CCT-P	AGA-R	GGT-G	GTT-V	AAT-N	GGT-G	AGA-R	ATT-I	TCT-S	CCG-P	GAA-E	CGT-R	GTA-V	GTG-V	GCA-A	CCT-P	AGA-R	GCT-A	ATG-M	TGT-C	GTT-V	TTT-F	GAT-D	GTC-V
888	SRR7265639_HTI	Haiti	NCBI	AAA-K	CCA-P	TTT-F	GGT-G	GAT-D	ATT-I	TGC-C	AAT-N	ACA-T	ATG-M	ACC-T	AAA-K	GCT-A	TTT-F	TTA-L	TAC-Y	TTT-F	GGT-G	ACT-T	AGA-R	GAT-D	AGT-S	CCT-P	AGA-R	GGT-G	GTT-V	AAT-N	GGT-G	AGA-R	ATT-I	TCT-S	CCG-P	GAA-E	CGT-R	GTA-V	GTG-V	GCA-A	CCT-P	AGA-R	GCT-A	ATG-M	TGT-C	GTT-V	TTT-F	GAT-D	GTC-V
889	SRR7265640_HTI	Haiti	NCBI	AAA-K	CCA-P	TTT-F	GGT-G	GAT-D	ATT-I	TGC-C	AAT-N	ACA-T	ATG-M	ACC-T	AAA-K	GCT-A	TTT-F	TTA-L	TAC-Y	TTT-F	GGT-G	ACT-T	AGA-R	GAT-D	AGT-S	CCT-P	AGA-R	GGT-G	GTT-V	AAT-N	GGT-G	AGA-R	ATT-I	TCT-S	CCG-P	GAA-E	CGT-R	GTA-V	GTG-V	GCA-A	CCT-P	AGA-R	GCT-A	ATG-M	TGT-C	GTT-V	TTT-F	GAT-D	GTC-V
890	SRR7265641_HTI	Haiti	NCBI	AAA-K	CCA-P	TTT-F	GGT-G	GAT-D	ATT-I	TGC-C	AAT-N	ACA-T	ATG-M	ACC-T	AAA-K	GCT-A	TTT-F	TTA-L	TAC-Y	TTT-F	GGT-G	ACT-T	AGA-R	GAT-D	AGT-S	CCT-P	AGA-R	GGT-G	GTT-V	AAT-N	GGT-G	AGA-R	ATT-I	TCT-S	CCG-P	GAA-E	CGT-R	GTA-V	GTG-V	GCA-A	CCT-P	AGA-R	GCT-A	ATG-M	TGT-C	GTT-V	TTT-F	GAT-D	GTC-V
891	SRR7265642_HTI	Haiti	NCBI	AAA-K	CCA-P	TTT-F	GGT-G	GAT-D	ATT-I	TGC-C	AAT-N	ACA-T	ATG-M	ACC-T	AAA-K	GCT-A	TTT-F	TTA-L	TAC-Y	TTT-F	GGT-G	ACT-T	AGA-R	GAT-D	AGT-S	CCT-P	AGA-R	GGT-G	GTT-V	AAT-N	GGT-G	AGA-R	ATT-I	TCT-S	CCG-P	GAA-E	CGT-R	GTA-V	GTG-V	GCA-A	CCT-P	AGA-R	GCT-A	ATG-M	TGT-C	GTT-V	TTT-F	GAT-D	GTC-V
892	SRR7265643_HTI	Haiti	NCBI	AAA-K	CCA-P	TTT-F	GGT-G	GAT-D	ATT-I	TGC-C	AAT-N	ACA-T	ATG-M	ACC-T	AAA-K	GCT-A	TTT-F	TTA-L	TAC-Y	TTT-F	GGT-G	ACT-T	AGA-R	GAT-D	AGT-S	CCT-P	AGA-R	GGT-G	GTT-V	AAT-N	GGT-G	AGA-R	ATT-I	TCT-S	CCG-P	GAA-E	CGT-R	GTA-V	GTG-V	GCA-A	CCT-P	AGA-R	GCT-A	ATG-M	TGT-C	GTT-V	TTT-F	GAT-D	GTC-V
893	SRR7265644_HTI	Haiti	NCBI	AAA-K	CCA-P	TTT-F	GGT-G	GAT-D	ATT-I	TGC-C	AAT-N	ACA-T	ATG-M	ACC-T	AAA-K	GCT-A	TTT-F	TTA-L	TAC-Y	TTT-F	GGT-G	ACT-T	AGA-R	GAT-D	AGT-S	CCT-P	AGA-R	GGT-G	GTT-V	AAT-N	GGT-G	AGA-R	ATT-I	TCT-S	CCG-P	GAA-E	CGT-R	GTA-V	GTG-V	GCA-A	CCT-P	AGA-R	GCT-A	ATG-M	TGT-C	GTT-V	TTT-F	GAT-D	GTC-V
894	SRR7265645_HTI	Haiti	NCBI	AAA-K	CCA-P	TTT-F	GGT-G	GAT-D	ATT-I	TGC-C	AAT-N	ACA-T	ATG-M	ACC-T	AAA-K	GCT-A	TTT-F	TTA-L	TAC-Y	TTT-F	GGT-G	ACT-T	AGA-R	GAT-D	AGT-S	CCT-P	AGA-R	GGT-G	GTT-V	AAT-N	GGT-G	AGA-R	ATT-I	TCT-S	CCG-P	GAA-E	CGT-R	GTA-V	GTG-V	GCA-A	CCT-P	AGA-R	GCT-A	ATG-M	TGT-C	GTT-V	TTT-F	GAT-D	GTC-V
895	SRR7265646_HTI	Haiti	NCBI	AAA-K	CCA-P	TTT-F	GGT-G	GAT-D	ATT-I	TGC-C	AAT-N	ACA-T	ATG-M	ACC-T	AAA-K	GCT-A	TTT-F	TTA-L	TAC-Y	TTT-F	GGT-G	ACT-T	AGA-R	GAT-D	AGT-S	CCT-P	AGA-R	GGT-G	GTT-V	AAT-N	GGT-G	AGA-R	ATT-I	TCT-S	CCG-P	GAA-E	CGT-R	GTA-V	GTG-V	GCA-A	CCT-P	AGA-R	GCT-A	ATG-M	TGT-C	GTT-V	TTT-F	GAT-D	GTC-V
896	SRR7265647_HTI	Haiti	NCBI	AAA-K	CCA-P	TTT-F	GGT-G	GAT-D	ATT-I	TGC-C	AAT-N	ACA-T	ATG-M	ACC-T	AAA-K	GCT-A	TTT-F	TTA-L	TAC-Y	TTT-F	GGT-G	ACT-T	AGA-R	GAT-D	AGT-S	CCT-P	AGA-R	GGT-G	GTT-V	AAT-N	GGT-G	AGA-R	ATT-I	TCT-S	CCG-P	GAA-E	CGT-R	GTA-V	GTG-V	GCA-A	CCT-P	AGA-R	GCT-A	ATG-M	TGT-C	GTT-V	TTT-F	GAT-D	GTC-V
897	SRR7265648_HTI	Haiti	NCBI	AAA-K	CCA-P	TTT-F	GGT-G	GAT-D	ATT-I	TGC-C	AAT-N	ACA-T	ATG-M	ACC-T	AAA-K	GCT-A	TTT-F	TTA-L	TAC-Y	TTT-F	GGT-G	ACT-T	AGA-R	GAT-D	AGT-S	CCT-P	AGA-R	GGT-G	GTT-V	AAT-N	GGT-G	AGA-R	ATT-I	TCT-S	CCG-P	GAA-E	CGT-R	GTA-V	GTG-V	GCA-A	CCT-P	AGA-R	GCT-A	ATG-M	TGT-C	GTT-V	TTT-F	GAT-D	GTC-V
898	SRR7265649_HTI	Haiti	NCBI	AAA-K	CCA-P	TTT-F	GGT-G	GAT-D	ATT-I	TGC-C	AAT-N	ACA-T	ATG-M	ACC-T	AAA-K	GCT-A	TTT-F	TTA-L	TAC-Y	TTT-F	GGT-G	ACT-T	AGA-R	GAT-D	AGT-S	CCT-P	AGA-R	GGT-G	GTT-V	AAT-N	GGT-G	AGA-R	ATT-I	TCT-S	CCG-P	GAA-E	CGT-R	GTA-V	GTG-V	GCA-A	CCT-P	AGA-R	GCT-A	ATG-M	TGT-C	GTT-V	TTT-F	GAT-D	GTC-V
899	SRR7265650_HTI	Haiti	NCBI	AAA-K	CCA-P	TTT-F	GGT-G	GAT-D	ATT-I	TGC-C	AAT-N	ACA-T	ATG-M	ACC-T	AAA-K	GCT-A	TTT-F	TTA-L	TAC-Y	TTT-F	GGT-G	ACT-T	AGA-R	GAT-D	AGT-S	CCT-P	AGA-R	GGT-G	GTT-V	AAT-N	GGT-G	AGA-R	ATT-I	TCT-S	CCG-P	GAA-E	CGT-R	GTA-V	GTG-V	GCA-A	CCT-P	AGA-R	GCT-A	ATG-M	TGT-C	GTT-V	TTT-F	GAT-D	GTC-V
900	SRR7265651_HTI	Haiti	NCBI	AAA-K	CCA-P	TTT-F	GGT-G	GAT-D	ATT-I	TGC-C	AAT-N	ACA-T	ATG-M	ACC-T	AAA-K	GCT-A	TTT-F	TTA-L	TAC-Y	TTT-F	GGT-G	ACT-T	AGA-R	GAT-D	AGT-S	CCT-P	AGA-R	GGT-G	GTT-V	AAT-N	GGT-G	AGA-R	ATT-I	TCT-S	CCG-P	GAA-E	CGT-R	GTA-V	GTG-V	GCA-A	CCT-P	AGA-R	GCT-A	ATG-M	TGT-C	GTT-V	TTT-F	GAT-D	GTC-V
901	SRR7265652_HTI	Haiti	NCBI	AAA-K	CCA-P	TTT-F	GGT-G	GAT-D	ATT-I	TGC-C	AAT-N	ACA-T	ATG-M	ACC-T	AAA-K	GCT-A	TTT-F	TTA-L	TAC-Y	TTT-F	GGT-G	ACT-T	AGA-R	GAT-D	AGT-S	CCT-P	AGA-R	GGT-G	GTT-V	AAT-N	GGT-G	AGA-R	ATT-I	TCT-S	CCG-P	GAA-E	CGT-R	GTA-V	GTG-V	GCA-A	CCT-P	AGA-R	GCT-A	ATG-M	TGT-C	GTT-V	TTT-F	GAT-D	GTC-V
902	SRR7265653_HTI	Haiti	NCBI	AAA-K	CCA-P	TTT-F	GGT-G	GAT-D	ATT-I	TGC-C	AAT-N	ACA-T	ATG-M	ACC-T	AAA-K	GCT-A	TTT-F	TTA-L	TAC-Y	TTT-F	GGT-G	ACT-T	AGA-R	GAT-D	AGT-S	CCT-P	AGA-R	GGT-G	GTT-V	AAT-N	GGT-G	AGA-R	ATT-I	TCT-S	CCG-P	GAA-E	CGT-R	GTA-V	GTG-V	GCA-A	CCT-P	AGA-R	GCT-A	ATG-M	TGT-C	GTT-V	TTT-F	GAT-D	GTC-V
903	SRR7265654_HTI	Haiti	NCBI	AAA-K	CCA-P	TTT-F	GGT-G	GAT-D	ATT-I	TGC-C	AAT-N	ACA-T	ATG-M	ACC-T	AAA-K	GCT-A	TTT-F	TTA-L	TAC-Y	TTT-F	GGT-G	ACT-T	AGA-R	GAT-D	AGT-S	CCT-P	AGA-R	GGT-G	GTT-V	AAT-N	GGT-G	AGA-R	ATT-I	TCT-S	CCG-P	GAA-E	CGT-R	GTA-V	GTG-V	GCA-A	CCT-P	AGA-R	GCT-A	ATG-M	TGT-C	GTT-V	TTT-F	GAT-D	GTC-V
904	SRR7265655_HTI	Haiti	NCBI	AAA-K	CCA-P	TTT-F	GGT-G	GAT-D	ATT-I	TGC-C	AAT-N	ACA-T	ATG-M	ACC-T	AAA-K	GCT-A	TTT-F	TTA-L	TAC-Y	TTT-F	GGT-G	ACT-T	AGA-R	GAT-D	AGT-S	CCT-P	AGA-R	GGT-G	GTT-V	AAT-N	GGT-G	AGA-R	ATT-I	TCT-S	CCG-P	GAA-E	CGT-R	GTA-V	GTG-V	GCA-A	CCT-P	AGA-R	GCT-A	ATG-M	TGT-C	GTT-V	TTT-F	GAT-D	GTC-V
905	SRR7265656_HTI	Haiti	NCBI	AAA-K	CCA-P	TTT-F	GGT-G	GAT-D	ATT-I	TGC-C	AAT-N	ACA-T	ATG-M	ACC-T	AAA-K	GCT-A	TTT-F	TTA-L	TAC-Y	TTT-F	GGT-G	ACT-T	AGA-R	GAT-D	AGT-S	CCT-P	AGA-R	GGT-G	GTT-V	AAT-N	GGT-G	AGA-R	ATT-I	TCT-S	CCG-P	GAA-E	CGT-R	GTA-V	GTG-V	GCA-A	CCT-P	AGA-R	GCT-A	ATG-M	TGT-C	GTT-V	TTT-F	GAT-D	GTC-V
906	SRR7265657_HTI	Haiti	NCBI	AAA-K	CCA-P	TTT-F	GGT-G	GAT-D	ATT-I	TGC-C	AAT-N	ACA-T	ATG-M	ACC-T	AAA-K	GCT-A	TTT-F	TTA-L	TAC-Y	TTT-F	GGT-G	ACT-T	AGA-R	GAT-D	AGT-S	CCT-P	AGA-R	GGT-G	GTT-V	AAT-N	GGT-G	AGA-R	ATT-I	TCT-S	CCG-P	GAA-E	CGT-R	GTA-V	GTG-V	GCA-A	CCT-P	AGA-R	GCT-A	ATG-M	TGT-C	GTT-V	TTT-F	GAT-D	GTC-V
907	SRR7265658_HTI	Haiti	NCBI	AAA-K	CCA-P	TTT-F	GGT-G	GAT-D	ATT-I	TGC-C	AAT-N	ACA-T	ATG-M	ACC-T	AAA-K	GCT-A	TTT-F	TTA-L	TAC-Y	TTT-F	GGT-G	ACT-T	AGA-R	GAT-D	AGT-S	CCT-P	AGA-R	GGT-G	GTT-V	AAT-N	GGT-G	AGA-R	ATT-I	TCT-S	CCG-P	GAA-E	CGT-R	GTA-V	GTG-V	GCA-A	CCT-P	AGA-R	GCT-A	ATG-M	TGT-C	GTT-V	TTT-F	GAT-D	GTC-V
908	SRR7265660_HTI	Haiti	NCBI	AAA-K	CCA-P	TTT-F	GGT-G	GAT-D	ATT-I	TGC-C	AAT-N	ACA-T	ATG-M	ACC-T	AAA-K	GCT-A	TTT-F	TTA-L	TAC-Y	TTT-F	GGT-G	ACT-T	AGA-R	GAT-D	AGT-S	CCT-P	AGA-R	GGT-G	GTT-V	AAT-N	GGT-G	AGA-R	ATT-I	TCT-S	CCG-P	GAA-E	CGT-R	GTA-V	GTG-V	GCA-A	CCT-P	AGA-R	GCT-A	ATG-M	TGT-C	GTT-V	TTT-F	GAT-D	GTC-V
909	SRR7265661_HTI	Haiti	NCBI	AAA-K	CCA-P	TTT-F	GGT-G	GAT-D	ATT-I	TGC-C	AAT-N	ACA-T	ATG-M	ACC-T	AAA-K	GCT-A	TTT-F	TTA-L	TAC-Y	TTT-F	GGT-G	ACT-T	AGA-R	GAT-D	AGT-S	CCT-P	AGA-R	GGT-G	GTT-V	AAT-N	GGT-G	AGA-R	ATT-I	TCT-S	CCG-P	GAA-E	CGT-R	GTA-V	GTG-V	GCA-A	CCT-P	AGA-R	GCT-A	ATG-M	TGT-C	GTT-V	TTT-F	GAT-D	GTC-V
910	SRR7265662_HTI	Haiti	NCBI	AAA-K	CCA-P	TTT-F	GGT-G	GAT-D	ATT-I	TGC-C	AAT-N	ACA-T	ATG-M	ACC-T	AAA-K	GCT-A	TTT-F	TTA-L	TAC-Y	TTT-F	GGT-G	ACT-T	AGA-R	GAT-D	AGT-S	CCT-P	AGA-R	GGT-G	GTT-V	AAT-N	GGT-G	AGA-R	ATT-I	TCT-S	CCG-P	GAA-E	CGT-R	GTA-V	GTG-V	GCA-A	CCT-P	AGA-R	GCT-A	ATG-M	TGT-C	GTT-V	TTT-F	GAT-D	GTC-V
911	SRR7265663_HTI	Haiti	NCBI	AAA-K	CCA-P	TTT-F	GGT-G	GAT-D	ATT-I	TGC-C	AAT-N	ACA-T	ATG-M	ACC-T	AAA-K	GCT-A	TTT-F	TTA-L	TAC-Y	TTT-F	GGT-G	ACT-T	AGA-R	GAT-D	AGT-S	CCT-P	AGA-R	GGT-G	GTT-V	AAT-N	GGT-G	AGA-R	ATT-I	TCT-S	CCG-P	GAA-E	CGT-R	GTA-V	GTG-V	GCA-A	CCT-P	AGA-R	GCT-A	ATG-M	TGT-C	GTT-V	TTT-F	GAT-D	GTC-V
912	SRR7265664_HTI	Haiti	NCBI	AAA-K	CCA-P	TTT-F	GGT-G	GAT-D	ATT-I	TGC-C	AAT-N	ACA-T	ATG-M	ACC-T	AAA-K	GCT-A	TTT-F	TTA-L	TAC-Y	TTT-F	GGT-G	ACT-T	AGA-R	GAT-D	AGT-S	CCT-P	AGA-R	GGT-G	GTT-V	AAT-N	GGT-G	AGA-R	ATT-I	TCT-S	CCG-P	GAA-E	CGT-R	GTA-V	GTG-V	GCA-A	CCT-P	AGA-R	GCT-A	ATG-M	TGT-C	GTT-V	TTT-F	GAT-D	GTC-V
913	SRR7265665_HTI	Haiti	NCBI	AAA-K	CCA-P	TTT-F	GGT-G	GAT-D	ATT-I	TGC-C	AAT-N	ACA-T	ATG-M	ACC-T	AAA-K	GCT-A	TTT-F	TTA-L	TAC-Y	TTT-F	GGT-G	ACT-T	AGA-R	GAT-D	AGT-S	CCT-P	AGA-R	GGT-G	GTT-V	AAT-N	GGT-G	AGA-R	ATT-I	TCT-S	CCG-P	GAA-E	CGT-R	GTA-V	GTG-V	GCA-A	CCT-P	AGA-R	GCT-A	ATG-M	TGT-C	GTT-V	TTT-F	GAT-D	GTC-V
914	SRR7265666_HTI	Haiti	NCBI	AAA-K	CCA-P	TTT-F	GGT-G	GAT-D	ATT-I	TGC-C	AAT-N	ACA-T	ATG-M	ACC-T	AAA-K	GCT-A	TTT-F	TTA-L	TAC-Y	TTT-F	GGT-G	ACT-T	AGA-R	GAT-D	AGT-S	CCT-P	AGA-R	GGT-G	GTT-V	AAT-N	GGT-G	AGA-R	ATT-I	TCT-S	CCG-P	GAA-E	CGT-R	GTA-V	GTG-V	GCA-A	CCT-P	AGA-R	GCT-A	ATG-M	TGT-C	GTT-V	TTT-F	GAT-D	GTC-V
915	SRR7265667_HTI	Haiti	NCBI	AAA-K	CCA-P	TTT-F	GGT-G	GAT-D	ATT-I	TGC-C	AAT-N	ACA-T	ATG-M	ACC-T	AAA-K	GCT-A	TTT-F	TTA-L	TAC-Y	TTT-F	GGT-G	ACT-T	AGA-R	GAT-D	AGT-S	CCT-P	AGA-R	GGT-G	GTT-V	AAT-N	GGT-G	AGA-R	ATT-I	TCT-S	CCG-P	GAA-E	CGT-R	GTA-V	GTG-V	GCA-A	CCT-P	AGA-R	GCT-A	ATG-M	TGT-C	GTT-V	TTT-F	GAT-D	GTC-V
916	SRR7265668_HTI	Haiti	NCBI	AAA-K	CCA-P	TTT-F	GGT-G	GAT-D	ATT-I	TGC-C	AAT-N	ACA-T	ATG-M	ACC-T	AAA-K	GCT-A	TTT-F	TTA-L	TAC-Y	TTT-F	GGT-G	ACT-T	AGA-R	GAT-D	AGT-S	CCT-P	AGA-R	GGT-G	GTT-V	AAT-N	GGT-G	AGA-R	ATT-I	TCT-S	CCG-P	GAA-E	CGT-R	GTA-V	GTG-V	GCA-A	CCT-P	AGA-R	GCT-A	ATG-M	TGT-C	GTT-V	TTT-F	GAT-D	GTC-V
917	SRR7265669_HTI	Haiti	NCBI	AAA-K	CCA-P	TTT-F	GGT-G	GAT-D	ATT-I	TGC-C	AAT-N	ACA-T	ATG-M	ACC-T	AAA-K	GCT-A	TTT-F	TTA-L	TAC-Y	TTT-F	GGT-G	ACT-T	AGA-R	GAT-D	AGT-S	CCT-P	AGA-R	GGT-G	GTT-V	AAT-N	GGT-G	AGA-R	ATT-I	TCT-S	CCG-P	GAA-E	CGT-R	GTA-V	GTG-V	GCA-A	CCT-P	AGA-R	GCT-A	ATG-M	TGT-C	GTT-V	TTT-F	GAT-D	GTC-V
918	SRR7265670_HTI	Haiti	NCBI	AAA-K	CCA-P	TTT-F	GGT-G	GAT-D	ATT-I	TGC-C	AAT-N	ACA-T	ATG-M	ACC-T	AAA-K	GCT-A	TTT-F	TTA-L	TAC-Y	TTT-F	GGT-G	ACT-T	AGA-R	GAT-D	AGT-S	CCT-P	AGA-R	GGT-G	GTT-V	AAT-N	GGT-G	AGA-R	ATT-I	TCT-S	CCG-P	GAA-E	CGT-R	GTA-V	GTG-V	GCA-A	CCT-P	AGA-R	GCT-A	ATG-M	TGT-C	GTT-V	TTT-F	GAT-D	GTC-V
919	SRR7265671_HTI	Haiti	NCBI	AAA-K	CCA-P	TTT-F	GGT-G	GAT-D	ATT-I	TGC-C	AAT-N	ACA-T	ATG-M	ACC-T	AAA-K	GCT-A	TTT-F	TTA-L	TAC-Y	TTT-F	GGT-G	ACT-T	AGA-R	GAT-D	AGT-S	CCT-P	AGA-R	GGT-G	GTT-V	AAT-N	GGT-G	AGA-R	ATT-I	TCT-S	CCG-P	GAA-E	CGT-R	GTA-V	GTG-V	GCA-A	CCT-P	AGA-R	GCT-A	ATG-M	TGT-C	GTT-V	TTT-F	GAT-D	GTC-V
920	SRR7265672_HTI	Haiti	NCBI	AAA-K	CCA-P	TTT-F	GGT-G	GAT-D	ATT-I	TGC-C	AAT-N	ACA-T	ATG-M	ACC-T	AAA-K	GCT-A	TTT-F	TTA-L	TAC-Y	TTT-F	GGT-G	ACT-T	AGA-R	GAT-D	AGT-S	CCT-P	AGA-R	GGT-G	GTT-V	AAT-N	GGT-G	AGA-R	ATT-I	TCT-S	CCG-P	GAA-E	CGT-R	GTA-V	GTG-V	GCA-A	CCT-P	AGA-R	GCT-A	ATG-M	TGT-C	GTT-V	TTT-F	GAT-D	GTC-V
921	SRR7265673_HTI	Haiti	NCBI	AAA-K	CCA-P	TTT-F	GGT-G	GAT-D	ATT-I	TGC-C	AAT-N	ACA-T	ATG-M	ACC-T	AAA-K	GCT-A	TTT-F	TTA-L	TAC-Y	TTT-F	GGT-G	ACT-T	AGA-R	GAT-D	AGT-S	CCT-P	AGA-R	GGT-G	GTT-V	AAT-N	GGT-G	AGA-R	ATT-I	TCT-S	CCG-P	GAA-E	CGT-R	GTA-V	GTG-V	GCA-A	CCT-P	AGA-R	GCT-A	ATG-M	TGT-C	GTT-V	TTT-F	GAT-D	GTC-V
922	SRR7265674_HTI	Haiti	NCBI	AAA-K	CCA-P	TTT-F	GGT-G	GAT-D	ATT-I	TGC-C	AAT-N	ACA-T	ATG-M	ACC-T	AAA-K	GCT-A	TTT-F	TTA-L	TAC-Y	TTT-F	GGT-G	ACT-T	AGA-R	GAT-D	AGT-S	CCT-P	AGA-R	GGT-G	GTT-V	AAT-N	GGT-G	AGA-R	ATT-I	TCT-S	CCG-P	GAA-E	CGT-R	GTA-V	GTG-V	GCA-A	CCT-P	AGA-R	GCT-A	ATG-M	TGT-C	GTT-V	TTT-F	GAT-D	GTC-V
923	SRR7265675_HTI	Haiti	NCBI	AAA-K	CCA-P	TTT-F	GGT-G	GAT-D	ATT-I	TGC-C	AAT-N	ACA-T	ATG-M	ACC-T	AAA-K	GCT-A	TTT-F	TTA-L	TAC-Y	TTT-F	GGT-G	ACT-T	AGA-R	GAT-D	AGT-S	CCT-P	AGA-R	GGT-G	GTT-V	AAT-N	GGT-G	AGA-R	ATT-I	TCT-S	CCG-P	GAA-E	CGT-R	GTA-V	GTG-V	GCA-A	CCT-P	AGA-R	GCT-A	ATG-M	TGT-C	GTT-V	TTT-F	GAT-D	GTC-V
924	SRR7265676_HTI	Haiti	NCBI	AAA-K	CCA-P	TTT-F	GGT-G	GAT-D	ATT-I	TGC-C	AAT-N	ACA-T	ATG-M	ACC-T	AAA-K	GCT-A	TTT-F	TTA-L	TAC-Y	TTT-F	GGT-G	ACT-T	AGA-R	GAT-D	AGT-S	CCT-P	AGA-R	GGT-G	GTT-V	AAT-N	GGT-G	AGA-R	ATT-I	TCT-S	CCG-P	GAA-E	CGT-R	GTA-V	GTG-V	GCA-A	CCT-P	AGA-R	GCT-A	ATG-M	TGT-C	GTT-V	TTT-F	GAT-D	GTC-V
925	SRR7265677_HTI	Haiti	NCBI	AAA-K	CCA-P	TTT-F	GGT-G	GAT-D	ATT-I	TGC-C	AAT-N	ACA-T	ATG-M	ACC-T	AAA-K	GCT-A	TTT-F	TTA-L	TAC-Y	TTT-F	GGT-G	ACT-T	AGA-R	GAT-D	AGT-S	CCT-P	AGA-R	GGT-G	GTT-V	AAT-N	GGT-G	AGA-R	ATT-I	TCT-S	CCG-P	GAA-E	CGT-R	GTA-V	GTG-V	GCA-A	CCT-P	AGA-R	GCT-A	ATG-M	TGT-C	GTT-V	TTT-F	GAT-D	GTC-V
926	SRR7265678_HTI	Haiti	NCBI	AAA-K	CCA-P	TTT-F	GGT-G	GAT-D	ATT-I	TGC-C	AAT-N	ACA-T	ATG-M	ACC-T	AAA-K	GCT-A	TTT-F	TTA-L	TAC-Y	TTT-F	GGT-G	ACT-T	AGA-R	GAT-D	AGT-S	CCT-P	AGA-R	GGT-G	GTT-V	AAT-N	GGT-G	AGA-R	ATT-I	TCT-S	CCG-P	GAA-E	CGT-R	GTA-V	GTG-V	GCA-A	CCT-P	AGA-R	GCT-A	ATG-M	TGT-C	GTT-V	TTT-F	GAT-D	GTC-V
927	SRR7265679_HTI	Haiti	NCBI	AAA-K	CCA-P	TTT-F	GGT-G	GAT-D	ATT-I	TGC-C	AAT-N	ACA-T	ATG-M	ACC-T	AAA-K	GCT-A	TTT-F	TTA-L	TAC-Y	TTT-F	GGT-G	ACT-T	AGA-R	GAT-D	AGT-S	CCT-P	AGA-R	GGT-G	GTT-V	AAT-N	GGT-G	AGA-R	ATT-I	TCT-S	CCG-P	GAA-E	CGT-R	GTA-V	GTG-V	GCA-A	CCT-P	AGA-R	GCT-A	ATG-M	TGT-C	GTT-V	TTT-F	GAT-D	GTC-V
928	SRR7265680_HTI	Haiti	NCBI	AAA-K	CCA-P	TTT-F	GGT-G	GAT-D	ATT-I	TGC-C	AAT-N	ACA-T	ATG-M	ACC-T	AAA-K	GCT-A	TTT-F	TTA-L	TAC-Y	TTT-F	GGT-G	ACT-T	AGA-R	GAT-D	AGT-S	CCT-P	AGA-R	GGT-G	GTT-V	AAT-N	GGT-G	AGA-R	ATT-I	TCT-S	CCG-P	GAA-E	CGT-R	GTA-V	GTG-V	GCA-A	CCT-P	AGA-R	GCT-A	ATG-M	TGT-C	GTT-V	TTT-F	GAT-D	GTC-V
929	SRR7265681_HTI	Haiti	NCBI	AAA-K	CCA-P	TTT-F	GGT-G	GAT-D	ATT-I	TGC-C	AAT-N	ACA-T	ATG-M	ACC-T	AAA-K	GCT-A	TTT-F	TTA-L	TAC-Y	TTT-F	GGT-G	ACT-T	AGA-R	GAT-D	AGT-S	CCT-P	AGA-R	GGT-G	GTT-V	AAT-N	GGT-G	AGA-R	ATT-I	TCT-S	CCG-P	GAA-E	CGT-R	GTA-V	GTG-V	GCA-A	CCT-P	AGA-R	GCT-A	ATG-M	TGT-C	GTT-V	TTT-F	GAT-D	GTC-V
930	SRR7265682_HTI	Haiti	NCBI	AAA-K	CCA-P	TTT-F	GGT-G	GAT-D	ATT-I	TGC-C	AAT-N	ACA-T	ATG-M	ACC-T	AAA-K	GCT-A	TTT-F	TTA-L	TAC-Y	TTT-F	GGT-G	ACT-T	AGA-R	GAT-D	AGT-S	CCT-P	AGA-R	GGT-G	GTT-V	AAT-N	GGT-G	AGA-R	ATT-I	TCT-S	CCG-P	GAA-E	CGT-R	GTA-V	GTG-V	GCA-A	CCT-P	AGA-R	GCT-A	ATG-M	TGT-C	GTT-V	TTT-F	GAT-D	GTC-V
931	SRR7265683_HTI	Haiti	NCBI	AAA-K	CCA-P	TTT-F	GGT-G	GAT-D	ATT-I	TGC-C	AAT-N	ACA-T	ATG-M	ACC-T	AAA-K	GCT-A	TTT-F	TTA-L	TAC-Y	TTT-F	GGT-G	ACT-T	AGA-R	GAT-D	AGT-S	CCT-P	AGA-R	GGT-G	GTT-V	AAT-N	GGT-G	AGA-R	ATT-I	TCT-S	CCG-P	GAA-E	CGT-R	GTA-V	GTG-V	GCA-A	CCT-P	AGA-R	GCT-A	ATG-M	TGT-C	GTT-V	TTT-F	GAT-D	GTC-V
932	SRR7265684_HTI	Haiti	NCBI	AAA-K	CCA-P	TTT-F	GGT-G	GAT-D	ATT-I	TGC-C	AAT-N	ACA-T	ATG-M	ACC-T	AAA-K	GCT-A	TTT-F	TTA-L	TAC-Y	TTT-F	GGT-G	ACT-T	AGA-R	GAT-D	AGT-S	CCT-P	AGA-R	GGT-G	GTT-V	AAT-N	GGT-G	AGA-R	ATT-I	TCT-S	CCG-P	GAA-E	CGT-R	GTA-V	GTG-V	GCA-A	CCT-P	AGA-R	GCT-A	ATG-M	TGT-C	GTT-V	TTT-F	GAT-D	GTC-V
933	SRR7265685_HTI	Haiti	NCBI	AAA-K	CCA-P	TTT-F	GGT-G	GAT-D	ATT-I	TGC-C	AAT-N	ACA-T	ATG-M	ACC-T	AAA-K	GCT-A	TTT-F	TTA-L	TAC-Y	TTT-F	GGT-G	ACT-T	AGA-R	GAT-D	AGT-S	CCT-P	AGA-R	GGT-G	GTT-V	AAT-N	GGT-G	AGA-R	ATT-I	TCT-S	CCG-P	GAA-E	CGT-R	GTA-V	GTG-V	GCA-A	CCT-P	AGA-R	GCT-A	ATG-M	TGT-C	GTT-V	TTT-F	GAT-D	GTC-V
934	SRR7265686_HTI	Haiti	NCBI	AAA-K	CCA-P	TTT-F	GGT-G	GAT-D	ATT-I	TGC-C	AAT-N	ACA-T	ATG-M	ACC-T	AAA-K	GCT-A	TTT-F	TTA-L	TAC-Y	TTT-F	GGT-G	ACT-T	AGA-R	GAT-D	AGT-S	CCT-P	AGA-R	GGT-G	GTT-V	AAT-N	GGT-G	AGA-R	ATT-I	TCT-S	CCG-P	GAA-E	CGT-R	GTA-V	GTG-V	GCA-A	CCT-P	AGA-R	GCT-A	ATG-M	TGT-C	GTT-V	TTT-F	GAT-D	GTC-V
935	SRR7265687_HTI	Haiti	NCBI	AAA-K	CCA-P	TTT-F	GGT-G	GAT-D	ATT-I	TGC-C	AAT-N	ACA-T	ATG-M	ACC-T	AAA-K	GCT-A	TTT-F	TTA-L	TAC-Y	TTT-F	GGT-G	ACT-T	AGA-R	GAT-D	AGT-S	CCT-P	AGA-R	GGT-G	GTT-V	AAT-N	GGT-G	AGA-R	ATT-I	TCT-S	CCG-P	GAA-E	CGT-R	GTA-V	GTG-V	GCA-A	CCT-P	AGA-R	GCT-A	ATG-M	TGT-C	GTT-V	TTT-F	GAT-D	GTC-V
936	SRR7265688_HTI	Haiti	NCBI	AAA-K	CCA-P	TTT-F	GGT-G	GAT-D	ATT-I	TGC-C	AAT-N	ACA-T	ATG-M	ACC-T	AAA-K	GCT-A	TTT-F	TTA-L	TAC-Y	TTT-F	GGT-G	ACT-T	AGA-R	GAT-D	AGT-S	CCT-P	AGA-R	GGT-G	GTT-V	AAT-N	GGT-G	AGA-R	ATT-I	TCT-S	CCG-P	GAA-E	CGT-R	GTA-V	GTG-V	GCA-A	CCT-P	AGA-R	GCT-A	ATG-M	TGT-C	GTT-V	TTT-F	GAT-D	GTC-V
937	SRR7265689_HTI	Haiti	NCBI	AAA-K	CCA-P	TTT-F	GGT-G	GAT-D	ATT-I	TGC-C	AAT-N	ACA-T	ATG-M	ACC-T	AAA-K	GCT-A	TTT-F	TTA-L	TAC-Y	TTT-F	GGT-G	ACT-T	AGA-R	GAT-D	AGT-S	CCT-P	AGA-R	GGT-G	GTT-V	AAT-N	GGT-G	AGA-R	ATT-I	TCT-S	CCG-P	GAA-E	CGT-R	GTA-V	GTG-V	GCA-A	CCT-P	AGA-R	GCT-A	ATG-M	TGT-C	GTT-V	TTT-F	GAT-D	GTC-V
938	SRR7265690_HTI	Haiti	NCBI	AAA-K	CCA-P	TTT-F	GGT-G	GAT-D	ATT-I	TGC-C	AAT-N	ACA-T	ATG-M	ACC-T	AAA-K	GCT-A	TTT-F	TTA-L	TAC-Y	TTT-F	GGT-G	ACT-T	AGA-R	GAT-D	AGT-S	CCT-P	AGA-R	GGT-G	GTT-V	AAT-N	GGT-G	AGA-R	ATT-I	TCT-S	CCG-P	GAA-E	CGT-R	GTA-V	GTG-V	GCA-A	CCT-P	AGA-R	GCT-A	ATG-M	TGT-C	GTT-V	TTT-F	GAT-D	GTC-V
939	SRR7265691_HTI	Haiti	NCBI	AAA-K	CCA-P	TTT-F	GGT-G	GAT-D	ATT-I	TGC-C	AAT-N	ACA-T	ATG-M	ACC-T	AAA-K	GCT-A	TTT-F	TTA-L	TAC-Y	TTT-F	GGT-G	ACT-T	AGA-R	GAT-D	AGT-S	CCT-P	AGA-R	GGT-G	GTT-V	AAT-N	GGT-G	AGA-R	ATT-I	TCT-S	CCG-P	GAA-E	CGT-R	GTA-V	GTG-V	GCA-A	CCT-P	AGA-R	GCT-A	ATG-M	TGT-C	GTT-V	TTT-F	GAT-D	GTC-V
940	SRR7265692_HTI	Haiti	NCBI	AAA-K	CCA-P	TTT-F	GGT-G	GAT-D	ATT-I	TGC-C	AAT-N	ACA-T	ATG-M	ACC-T	AAA-K	GCT-A	TTT-F	TTA-L	TAC-Y	TTT-F	GGT-G	ACT-T	AGA-R	GAT-D	AGT-S	CCT-P	AGA-R	GGT-G	GTT-V	AAT-N	GGT-G	AGA-R	ATT-I	TCT-S	CCG-P	GAA-E	CGT-R	GTA-V	GTG-V	GCA-A	CCT-P	AGA-R	GCT-A	ATG-M	TGT-C	GTT-V	TTT-F	GAT-D	GTC-V
941	SRR7265693_HTI	Haiti	NCBI	AAA-K	CCA-P	TTT-F	GGT-G	GAT-D	ATT-I	TGC-C	AAT-N	ACA-T	ATG-M	ACC-T	AAA-K	GCT-A	TTT-F	TTA-L	TAC-Y	TTT-F	GGT-G	ACT-T	AGA-R	GAT-D	AGT-S	CCT-P	AGA-R	GGT-G	GTT-V	AAT-N	GGT-G	AGA-R	ATT-I	TCT-S	CCG-P	GAA-E	CGT-R	GTA-V	GTG-V	GCA-A	CCT-P	AGA-R	GCT-A	ATG-M	TGT-C	GTT-V	TTT-F	GAT-D	GTC-V
942	SRR7265694_HTI	Haiti	NCBI	AAA-K	CCA-P	TTT-F	GGT-G	GAT-D	ATT-I	TGC-C	AAT-N	ACA-T	ATG-M	ACC-T	AAA-K	GCT-A	TTT-F	TTA-L	TAC-Y	TTT-F	GGT-G	ACT-T	AGA-R	GAT-D	AGT-S	CCT-P	AGA-R	GGT-G	GTT-V	AAT-N	GGT-G	AGA-R	ATT-I	TCT-S	CCG-P	GAA-E	CGT-R	GTA-V	GTG-V	GCA-A	CCT-P	AGA-R	GCT-A	ATG-M	TGT-C	GTT-V	TTT-F	GAT-D	GTC-V
943	SRR7265695_HTI	Haiti	NCBI	AAA-K	CCA-P	TTT-F	GGT-G	GAT-D	ATT-I	TGC-C	AAT-N	ACA-T	ATG-M	ACC-T	AAA-K	GCT-A	TTT-F	TTA-L	TAC-Y	TTT-F	GGT-G	ACT-T	AGA-R	GAT-D	AGT-S	CCT-P	AGA-R	GGT-G	GTT-V	AAT-N	GGT-G	AGA-R	ATT-I	TCT-S	CCG-P	GAA-E	CGT-R	GTA-V	GTG-V	GCA-A	CCT-P	AGA-R	GCT-A	ATG-M	TGT-C	GTT-V	TTT-F	GAT-D	GTC-V
944	SRR7265696_HTI	Haiti	NCBI	AAA-K	CCA-P	TTT-F	GGT-G	GAT-D	ATT-I	TGC-C	AAT-N	ACA-T	ATG-M	ACC-T	AAA-K	GCT-A	TTT-F	TTA-L	TAC-Y	TTT-F	GGT-G	ACT-T	AGA-R	GAT-D	AGT-S	CCT-P	AGA-R	GGT-G	GTT-V	AAT-N	GGT-G	AGA-R	ATT-I	TCT-S	CCG-P	GAA-E	CGT-R	GTA-V	GTG-V	GCA-A	CCT-P	AGA-R	GCT-A	ATG-M	TGT-C	GTT-V	TTT-F	GAT-D	GTC-V
945	SRR7265697_HTI	Haiti	NCBI	AAA-K	CCA-P	TTT-F	GGT-G	GAT-D	ATT-I	TGC-C	AAT-N	ACA-T	ATG-M	ACC-T	AAA-K	GCT-A	TTT-F	TTA-L	TAC-Y	TTT-F	GGT-G	ACT-T	AGA-R	GAT-D	AGT-S	CCT-P	AGA-R	GGT-G	GTT-V	AAT-N	GGT-G	AGA-R	ATT-I	TCT-S	CCG-P	GAA-E	CGT-R	GTA-V	GTG-V	GCA-A	CCT-P	AGA-R	GCT-A	ATG-M	TGT-C	GTT-V	TTT-F	GAT-D	GTC-V
946	SRR7265698_HTI	Haiti	NCBI	AAA-K	CCA-P	TTT-F	GGT-G	GAT-D	ATT-I	TGC-C	AAT-N	ACA-T	ATG-M	ACC-T	AAA-K	GCT-A	TTT-F	TTA-L	TAC-Y	TTT-F	GGT-G	ACT-T	AGA-R	GAT-D	AGT-S	CCT-P	AGA-R	GGT-G	GTT-V	AAT-N	GGT-G	AGA-R	ATT-I	TCT-S	CCG-P	GAA-E	CGT-R	GTA-V	GTG-V	GCA-A	CCT-P	AGA-R	GCT-A	ATG-M	TGT-C	GTT-V	TTT-F	GAT-D	GTC-V
947	SRR7265699_HTI	Haiti	NCBI	AAA-K	CCA-P	TTT-F	GGT-G	GAT-D	ATT-I	TGC-C	AAT-N	ACA-T	ATG-M	ACC-T	AAA-K	GCT-A	TTT-F	TTA-L	TAC-Y	TTT-F	GGT-G	ACT-T	AGA-R	GAT-D	AGT-S	CCT-P	AGA-R	GGT-G	GTT-V	AAT-N	GGT-G	AGA-R	ATT-I	TCT-S	CCG-P	GAA-E	CGT-R	GTA-V	GTG-V	GCA-A	CCT-P	AGA-R	GCT-A	ATG-M	TGT-C	GTT-V	TTT-F	GAT-D	GTC-V
948	SRR7265700_HTI	Haiti	NCBI	AAA-K	CCA-P	TTT-F	GGT-G	GAT-D	ATT-I	TGC-C	AAT-N	ACA-T	ATG-M	ACC-T	AAA-K	GCT-A	TTT-F	TTA-L	TAC-Y	TTT-F	GGT-G	ACT-T	AGA-R	GAT-D	AGT-S	CCT-P	AGA-R	GGT-G	GTT-V	AAT-N	GGT-G	AGA-R	ATT-I	TCT-S	CCG-P	GAA-E	CGT-R	GTA-V	GTG-V	GCA-A	CCT-P	AGA-R	GCT-A	ATG-M	TGT-C	GTT-V	TTT-F	GAT-D	GTC-V
949	SRR7265701_HTI	Haiti	NCBI	AAA-K	CCA-P	TTT-F	GGT-G	GAT-D	ATT-I	TGC-C	AAT-N	ACA-T	ATG-M	ACC-T	AAA-K	GCT-A	TTT-F	TTA-L	TAC-Y	TTT-F	GGT-G	ACT-T	AGA-R	GAT-D	AGT-S	CCT-P	AGA-R	GGT-G	GTT-V	AAT-N	GGT-G	AGA-R	ATT-I	TCT-S	CCG-P	GAA-E	CGT-R	GTA-V	GTG-V	GCA-A	CCT-P	AGA-R	GCT-A	ATG-M	TGT-C	GTT-V	TTT-F	GAT-D	GTC-V
950	SRR7265702_HTI	Haiti	NCBI	AAA-K	CCA-P	TTT-F	GGT-G	GAT-D	ATT-I	TGC-C	AAT-N	ACA-T	ATG-M	ACC-T	AAA-K	GCT-A	TTT-F	TTA-L	TAC-Y	TTT-F	GGT-G	ACT-T	AGA-R	GAT-D	AGT-S	CCT-P	AGA-R	GGT-G	GTT-V	AAT-N	GGT-G	AGA-R	ATT-I	TCT-S	CCG-P	GAA-E	CGT-R	GTA-V	GTG-V	GCA-A	CCT-P	AGA-R	GCT-A	ATG-M	TGT-C	GTT-V	TTT-F	GAT-D	GTC-V
951	SRR7265703_HTI	Haiti	NCBI	AAA-K	CCA-P	TTT-F	GGT-G	GAT-D	ATT-I	TGC-C	AAT-N	ACA-T	ATG-M	ACC-T	AAA-K	GCT-A	TTT-F	TTA-L	TAC-Y	TTT-F	GGT-G	ACT-T	AGA-R	GAT-D	AGT-S	CCT-P	AGA-R	GGT-G	GTT-V	AAT-N	GGT-G	AGA-R	ATT-I	TCT-S	CCG-P	GAA-E	CGT-R	GTA-V	GTG-V	GCA-A	CCT-P	AGA-R	GCT-A	ATG-M	TGT-C	GTT-V	TTT-F	GAT-D	GTC-V
952	SRR7265704_HTI	Haiti	NCBI	AAA-K	CCA-P	TTT-F	GGT-G	GAT-D	ATT-I	TGC-C	AAT-N	ACA-T	ATG-M	ACC-T	AAA-K	GCT-A	TTT-F	TTA-L	TAC-Y	TTT-F	GGT-G	ACT-T	AGA-R	GAT-D	AGT-S	CCT-P	AGA-R	GGT-G	GTT-V	AAT-N	GGT-G	AGA-R	ATT-I	TCT-S	CCG-P	GAA-E	CGT-R	GTA-V	GTG-V	GCA-A	CCT-P	AGA-R	GCT-A	ATG-M	TGT-C	GTT-V	TTT-F	GAT-D	GTC-V
953	SRR7265705_HTI	Haiti	NCBI	AAA-K	CCA-P	TTT-F	GGT-G	GAT-D	ATT-I	TGC-C	AAT-N	ACA-T	ATG-M	ACC-T	AAA-K	GCT-A	TTT-F	TTA-L	TAC-Y	TTT-F	GGT-G	ACT-T	AGA-R	GAT-D	AGT-S	CCT-P	AGA-R	GGT-G	GTT-V	AAT-N	GGT-G	AGA-R	ATT-I	TCT-S	CCG-P	GAA-E	CGT-R	GTA-V	GTG-V	GCA-A	CCT-P	AGA-R	GCT-A	ATG-M	TGT-C	GTT-V	TTT-F	GAT-D	GTC-V
954	SRR7265706_HTI	Haiti	NCBI	AAA-K	CCA-P	TTT-F	GGT-G	GAT-D	ATT-I	TGC-C	AAT-N	ACA-T	ATG-M	ACC-T	AAA-K	GCT-A	TTT-F	TTA-L	TAC-Y	TTT-F	GGT-G	ACT-T	AGA-R	GAT-D	AGT-S	CCT-P	AGA-R	GGT-G	GTT-V	AAT-N	GGT-G	AGA-R	ATT-I	TCT-S	CCG-P	GAA-E	CGT-R	GTA-V	GTG-V	GCA-A	CCT-P	AGA-R	GCT-A	ATG-M	TGT-C	GTT-V	TTT-F	GAT-D	GTC-V
955	SRR7265707_HTI	Haiti	NCBI	AAA-K	CCA-P	TTT-F	GGT-G	GAT-D	ATT-I	TGC-C	AAT-N	ACA-T	ATG-M	ACC-T	AAA-K	GCT-A	TTT-F	TTA-L	TAC-Y	TTT-F	GGT-G	ACT-T	AGA-R	GAT-D	AGT-S	CCT-P	AGA-R	GGT-G	GTT-V	AAT-N	GGT-G	AGA-R	ATT-I	TCT-S	CCG-P	GAA-E	CGT-R	GTA-V	GTG-V	GCA-A	CCT-P	AGA-R	GCT-A	ATG-M	TGT-C	GTT-V	TTT-F	GAT-D	GTC-V
956	SRR7265708_HTI	Haiti	NCBI	AAA-K	CCA-P	TTT-F	GGT-G	GAT-D	ATT-I	TGC-C	AAT-N	ACA-T	ATG-M	ACC-T	AAA-K	GCT-A	TTT-F	TTA-L	TAC-Y	TTT-F	GGT-G	ACT-T	AGA-R	GAT-D	AGT-S	CCT-P	AGA-R	GGT-G	GTT-V	AAT-N	GGT-G	AGA-R	ATT-I	TCT-S	CCG-P	GAA-E	CGT-R	GTA-V	GTG-V	GCA-A	CCT-P	AGA-R	GCT-A	ATG-M	TGT-C	GTT-V	TTT-F	GAT-D	GTC-V
957	SRR7265709_HTI	Haiti	NCBI	AAA-K	CCA-P	TTT-F	GGT-G	GAT-D	ATT-I	TGC-C	AAT-N	ACA-T	ATG-M	ACC-T	AAA-K	GCT-A	TTT-F	TTA-L	TAC-Y	TTT-F	GGT-G	ACT-T	AGA-R	GAT-D	AGT-S	CCT-P	AGA-R	GGT-G	GTT-V	AAT-N	GGT-G	AGA-R	ATT-I	TCT-S	CCG-P	GAA-E	CGT-R	GTA-V	GTG-V	GCA-A	CCT-P	AGA-R	GCT-A	ATG-M	TGT-C	GTT-V	TTT-F	GAT-D	GTC-V
958	SRR7265710_HTI	Haiti	NCBI	AAA-K	CCA-P	TTT-F	GGT-G	GAT-D	ATT-I	TGC-C	AAT-N	ACA-T	ATG-M	ACC-T	AAA-K	GCT-A	TTT-F	TTA-L	TAC-Y	TTT-F	GGT-G	ACT-T	AGA-R	GAT-D	AGT-S	CCT-P	AGA-R	GGT-G	GTT-V	AAT-N	GGT-G	AGA-R	ATT-I	TCT-S	CCG-P	GAA-E	CGT-R	GTA-V	GTG-V	GCA-A	CCT-P	AGA-R	GCT-A	ATG-M	TGT-C	GTT-V	TTT-F	GAT-D	GTC-V
959	SRR7265711_HTI	Haiti	NCBI	AAA-K	CCA-P	TTT-F	GGT-G	GAT-D	ATT-I	TGC-C	AAT-N	ACA-T	ATG-M	ACC-T	AAA-K	GCT-A	TTT-F	TTA-L	TAC-Y	TTT-F	GGT-G	ACT-T	AGA-R	GAT-D	AGT-S	CCT-P	AGA-R	GGT-G	GTT-V	AAT-N	GGT-G	AGA-R	ATT-I	TCT-S	CCG-P	GAA-E	CGT-R	GTA-V	GTG-V	GCA-A	CCT-P	AGA-R	GCT-A	ATG-M	TGT-C	GTT-V	TTT-F	GAT-D	GTC-V
960	SRR7265712_HTI	Haiti	NCBI	AAA-K	CCA-P	TTT-F	GGT-G	GAT-D	ATT-I	TGC-C	AAT-N	ACA-T	ATG-M	ACC-T	AAA-K	GCT-A	TTT-F	TTA-L	TAC-Y	TTT-F	GGT-G	ACT-T	AGA-R	GAT-D	AGT-S	CCT-P	AGA-R	GGT-G	GTT-V	AAT-N	GGT-G	AGA-R	ATT-I	TCT-S	CCG-P	GAA-E	CGT-R	GTA-V	GTG-V	GCA-A	CCT-P	AGA-R	GCT-A	ATG-M	TGT-C	GTT-V	TTT-F	GAT-D	GTC-V
961	SRR7265713_HTI	Haiti	NCBI	AAA-K	CCA-P	TTT-F	GGT-G	GAT-D	ATT-I	TGC-C	AAT-N	ACA-T	ATG-M	ACC-T	AAA-K	GCT-A	TTT-F	TTA-L	TAC-Y	TTT-F	GGT-G	ACT-T	AGA-R	GAT-D	AGT-S	CCT-P	AGA-R	GGT-G	GTT-V	AAT-N	GGT-G	AGA-R	ATT-I	TCT-S	CCG-P	GAA-E	CGT-R	GTA-V	GTG-V	GCA-A	CCT-P	AGA-R	GCT-A	ATG-M	TGT-C	GTT-V	TTT-F	GAT-D	GTC-V
962	SRR7265714_HTI	Haiti	NCBI	AAA-K	CCA-P	TTT-F	GGT-G	GAT-D	ATT-I	TGC-C	AAT-N	ACA-T	ATG-M	ACC-T	AAA-K	GCT-A	TTT-F	TTA-L	TAC-Y	TTT-F	GGT-G	ACT-T	AGA-R	GAT-D	AGT-S	CCT-P	AGA-R	GGT-G	GTT-V	AAT-N	GGT-G	AGA-R	ATT-I	TCT-S	CCG-P	GAA-E	CGT-R	GTA-V	GTG-V	GCA-A	CCT-P	AGA-R	GCT-A	ATG-M	TGT-C	GTT-V	TTT-F	GAT-D	GTC-V
963	SRR7265715_HTI	Haiti	NCBI	AAA-K	CCA-P	TTT-F	GGT-G	GAT-D	ATT-I	TGC-C	AAT-N	ACA-T	ATG-M	ACC-T	AAA-K	GCT-A	TTT-F	TTA-L	TAC-Y	TTT-F	GGT-G	ACT-T	AGA-R	GAT-D	AGT-S	CCT-P	AGA-R	GGT-G	GTT-V	AAT-N	GGT-G	AGA-R	ATT-I	TCT-S	CCG-P	GAA-E	CGT-R	GTA-V	GTG-V	GCA-A	CCT-P	AGA-R	GCT-A	ATG-M	TGT-C	GTT-V	TTT-F	GAT-D	GTC-V
964	SRR7265716_HTI	Haiti	NCBI	AAA-K	CCA-P	TTT-F	GGT-G	GAT-D	ATT-I	TGC-C	AAT-N	ACA-T	ATG-M	ACC-T	AAA-K	GCT-A	TTT-F	TTA-L	TAC-Y	TTT-F	GGT-G	ACT-T	AGA-R	GAT-D	AGT-S	CCT-P	AGA-R	GGT-G	GTT-V	AAT-N	GGT-G	AGA-R	ATT-I	TCT-S	CCG-P	GAA-E	CGT-R	GTA-V	GTG-V	GCA-A	CCT-P	AGA-R	GCT-A	ATG-M	TGT-C	GTT-V	TTT-F	GAT-D	GTC-V
965	SRR7265717_HTI	Haiti	NCBI	AAA-K	CCA-P	TTT-F	GGT-G	GAT-D	ATT-I	TGC-C	AAT-N	ACA-T	ATG-M	ACC-T	AAA-K	GCT-A	TTT-F	TTA-L	TAC-Y	TTT-F	GGT-G	ACT-T	AGA-R	GAT-D	AGT-S	CCT-P	AGA-R	GGT-G	GTT-V	AAT-N	GGT-G	AGA-R	ATT-I	TCT-S	CCG-P	GAA-E	CGT-R	GTA-V	GTG-V	GCA-A	CCT-P	AGA-R	GCT-A	ATG-M	TGT-C	GTT-V	TTT-F	GAT-D	GTC-V
966	SRR7265718_HTI	Haiti	NCBI	AAA-K	CCA-P	TTT-F	GGT-G	GAT-D	ATT-I	TGC-C	AAT-N	ACA-T	ATG-M	ACC-T	AAA-K	GCT-A	TTT-F	TTA-L	TAC-Y	TTT-F	GGT-G	ACT-T	AGA-R	GAT-D	AGT-S	CCT-P	AGA-R	GGT-G	GTT-V	AAT-N	GGT-G	AGA-R	ATT-I	TCT-S	CCG-P	GAA-E	CGT-R	GTA-V	GTG-V	GCA-A	CCT-P	AGA-R	GCT-A	ATG-M	TGT-C	GTT-V	TTT-F	GAT-D	GTC-V
967	SRR7265719_HTI	Haiti	NCBI	AAA-K	CCA-P	TTT-F	GGT-G	GAT-D	ATT-I	TGC-C	AAT-N	ACA-T	ATG-M	ACC-T	AAA-K	GCT-A	TTT-F	TTA-L	TAC-Y	TTT-F	GGT-G	ACT-T	AGA-R	GAT-D	AGT-S	CCT-P	AGA-R	GGT-G	GTT-V	AAT-N	GGT-G	AGA-R	ATT-I	TCT-S	CCG-P	GAA-E	CGT-R	GTA-V	GTG-V	GCA-A	CCT-P	AGA-R	GCT-A	ATG-M	TGT-C	GTT-V	TTT-F	GAT-D	GTC-V
968	SRR7265720_HTI	Haiti	NCBI	AAA-K	CCA-P	TTT-F	GGT-G	GAT-D	ATT-I	TGC-C	AAT-N	ACA-T	ATG-M	ACC-T	AAA-K	GCT-A	TTT-F	TTA-L	TAC-Y	TTT-F	GGT-G	ACT-T	AGA-R	GAT-D	AGT-S	CCT-P	AGA-R	GGT-G	GTT-V	AAT-N	GGT-G	AGA-R	ATT-I	TCT-S	CCG-P	GAA-E	CGT-R	GTA-V	GTG-V	GCA-A	CCT-P	AGA-R	GCT-A	ATG-M	TGT-C	GTT-V	TTT-F	GAT-D	GTC-V
969	SRR7265721_HTI	Haiti	NCBI	AAA-K	CCA-P	TTT-F	GGT-G	GAT-D	ATT-I	TGC-C	AAT-N	ACA-T	ATG-M	ACC-T	AAA-K	GCT-A	TTT-F	TTA-L	TAC-Y	TTT-F	GGT-G	ACT-T	AGA-R	GAT-D	AGT-S	CCT-P	AGA-R	GGT-G	GTT-V	AAT-N	GGT-G	AGA-R	ATT-I	TCT-S	CCG-P	GAA-E	CGT-R	GTA-V	GTG-V	GCA-A	CCT-P	AGA-R	GCT-A	ATG-M	TGT-C	GTT-V	TTT-F	GAT-D	GTC-V
970	SRR7265722_HTI	Haiti	NCBI	AAA-K	CCA-P	TTT-F	GGT-G	GAT-D	ATT-I	TGC-C	AAT-N	ACA-T	ATG-M	ACC-T	AAA-K	GCT-A	TTT-F	TTA-L	TAC-Y	TTT-F	GGT-G	ACT-T	AGA-R	GAT-D	AGT-S	CCT-P	AGA-R	GGT-G	GTT-V	AAT-N	GGT-G	AGA-R	ATT-I	TCT-S	CCG-P	GAA-E	CGT-R	GTA-V	GTG-V	GCA-A	CCT-P	AGA-R	GCT-A	ATG-M	TGT-C	GTT-V	TTT-F	GAT-D	GTC-V
971	SRR7265723_HTI	Haiti	NCBI	AAA-K	CCA-P	TTT-F	GGT-G	GAT-D	ATT-I	TGC-C	AAT-N	ACA-T	ATG-M	ACC-T	AAA-K	GCT-A	TTT-F	TTA-L	TAC-Y	TTT-F	GGT-G	ACT-T	AGA-R	GAT-D	AGT-S	CCT-P	AGA-R	GGT-G	GTT-V	AAT-N	GGT-G	AGA-R	ATT-I	TCT-S	CCG-P	GAA-E	CGT-R	GTA-V	GTG-V	GCA-A	CCT-P	AGA-R	GCT-A	ATG-M	TGT-C	GTT-V	TTT-F	GAT-D	GTC-V
972	SRR7265724_HTI	Haiti	NCBI	AAA-K	CCA-P	TTT-F	GGT-G	GAT-D	ATT-I	TGC-C	AAT-N	ACA-T	ATG-M	ACC-T	AAA-K	GCT-A	TTT-F	TTA-L	TAC-Y	TTT-F	GGT-G	ACT-T	AGA-R	GAT-D	AGT-S	CCT-P	AGA-R	GGT-G	GTT-V	AAT-N	GGT-G	AGA-R	ATT-I	TCT-S	CCG-P	GAA-E	CGT-R	GTA-V	GTG-V	GCA-A	CCT-P	AGA-R	GCT-A	ATG-M	TGT-C	GTT-V	TTT-F	GAT-D	GTC-V
973	SRR7265725_HTI	Haiti	NCBI	AAA-K	CCA-P	TTT-F	GGT-G	GAT-D	ATT-I	TGC-C	AAT-N	ACA-T	ATG-M	ACC-T	AAA-K	GCT-A	TTT-F	TTA-L	TAC-Y	TTT-F	GGT-G	ACT-T	AGA-R	GAT-D	AGT-S	CCT-P	AGA-R	GGT-G	GTT-V	AAT-N	GGT-G	AGA-R	ATT-I	TCT-S	CCG-P	GAA-E	CGT-R	GTA-V	GTG-V	GCA-A	CCT-P	AGA-R	GCT-A	ATG-M	TGT-C	GTT-V	TTT-F	GAT-D	GTC-V
974	SRR7265726_HTI	Haiti	NCBI	AAA-K	CCA-P	TTT-F	GGT-G	GAT-D	ATT-I	TGC-C	AAT-N	ACA-T	ATG-M	ACC-T	AAA-K	GCT-A	TTT-F	TTA-L	TAC-Y	TTT-F	GGT-G	ACT-T	AGA-R	GAT-D	AGT-S	CCT-P	AGA-R	GGT-G	GTT-V	AAT-N	GGT-G	AGA-R	ATT-I	TCT-S	CCG-P	GAA-E	CGT-R	GTA-V	GTG-V	GCA-A	CCT-P	AGA-R	GCT-A	ATG-M	TGT-C	GTT-V	TTT-F	GAT-D	GTC-V
975	SRR7265727_HTI	Haiti	NCBI	AAA-K	CCA-P	TTT-F	GGT-G	GAT-D	ATT-I	TGC-C	AAT-N	ACA-T	ATG-M	ACC-T	AAA-K	GCT-A	TTT-F	TTA-L	TAC-Y	TTT-F	GGT-G	ACT-T	AGA-R	GAT-D	AGT-S	CCT-P	AGA-R	GGT-G	GTT-V	AAT-N	GGT-G	AGA-R	ATT-I	TCT-S	CCG-P	GAA-E	CGT-R	GTA-V	GTG-V	GCA-A	CCT-P	AGA-R	GCT-A	ATG-M	TGT-C	GTT-V	TTT-F	GAT-D	GTC-V
976	SRR7265728_HTI	Haiti	NCBI	AAA-K	CCA-P	TTT-F	GGT-G	GAT-D	ATT-I	TGC-C	AAT-N	ACA-T	ATG-M	ACC-T	AAA-K	GCT-A	TTT-F	TTA-L	TAC-Y	TTT-F	GTT-V	ACT-T	AGA-R	GAT-D	AGT-S	CCT-P	AGA-R	GGT-G	GTT-V	AAT-N	GGT-G	AGA-R	ATT-I	TCT-S	CCG-P	GAA-E	CGT-R	GTA-V	GTG-V	GCA-A	CCT-P	AGA-R	GCT-A	ATG-M	TGT-C	GTT-V	TTT-F	GAT-D	GTC-V
977	SRR7265729_HTI	Haiti	NCBI	AAA-K	CCA-P	TTT-F	GGT-G	GAT-D	ATT-I	TGC-C	AAT-N	ACA-T	ATG-M	ACC-T	AAA-K	GCT-A	TTT-F	TTA-L	TAC-Y	TTT-F	GGT-G	ACT-T	AGA-R	GAT-D	AGT-S	CCT-P	AGA-R	GGT-G	GTT-V	AAT-N	GGT-G	AGA-R	ATT-I	TCT-S	CCG-P	GAA-E	CGT-R	GTA-V	GTG-V	GCA-A	CCT-P	AGA-R	GCT-A	ATG-M	TGT-C	GTT-V	TTT-F	GAT-D	GTC-V
978	SRR7265730_HTI	Haiti	NCBI	AAA-K	CCA-P	TTT-F	GGT-G	GAT-D	ATT-I	TGC-C	AAT-N	ACA-T	ATG-M	ACC-T	AAA-K	GCT-A	TTT-F	TTA-L	TAC-Y	TTT-F	GGT-G	ACT-T	AGA-R	GAT-D	AGT-S	CCT-P	AGA-R	GGT-G	GTT-V	AAT-N	GGT-G	AGA-R	ATT-I	TCT-S	CCG-P	GAA-E	CGT-R	GTA-V	GTG-V	GCA-A	CCT-P	AGA-R	GCT-A	ATG-M	TGT-C	GTT-V	TTT-F	GAT-D	GTC-V
979	SRR7265731_HTI	Haiti	NCBI	AAA-K	CCA-P	TTT-F	GGT-G	GAT-D	ATT-I	TGC-C	AAT-N	ACA-T	ATG-M	ACC-T	AAA-K	GCT-A	TTT-F	TTA-L	TAC-Y	TTT-F	GGT-G	ACT-T	AGA-R	GAT-D	AGT-S	CCT-P	AGA-R	GGT-G	GTT-V	AAT-N	GGT-G	AGA-R	ATT-I	TCT-S	CCG-P	GAA-E	CGT-R	GTA-V	GTG-V	GCA-A	CCT-P	AGA-R	GCT-A	ATG-M	TGT-C	GTT-V	TTT-F	GAT-D	GTC-V
980	SRR7265732_HTI	Haiti	NCBI	AAA-K	CCA-P	TTT-F	GGT-G	GAT-D	ATT-I	TGC-C	AAT-N	ACA-T	ATG-M	ACC-T	AAA-K	GCT-A	TTT-F	TTA-L	TAC-Y	TTT-F	GGT-G	ACT-T	AGA-R	GAT-D	AGT-S	CCT-P	AGA-R	GGT-G	GTT-V	AAT-N	GGT-G	AGA-R	ATT-I	TCT-S	CCG-P	GAA-E	CGT-R	GTA-V	GTG-V	GCA-A	CCT-P	AGA-R	GCT-A	ATG-M	TGT-C	GTT-V	TTT-F	GAT-D	GTC-V
981	SRR7265733_HTI	Haiti	NCBI	AAA-K	CCA-P	TTT-F	GGT-G	GAT-D	ATT-I	TGC-C	AAT-N	ACA-T	ATG-M	ACC-T	AAA-K	GCT-A	TTT-F	TTA-L	TAC-Y	TTT-F	GGT-G	ACT-T	AGA-R	GAT-D	AGT-S	CCT-P	AGA-R	GGT-G	GTT-V	AAT-N	GGT-G	AGA-R	ATT-I	TCT-S	CCG-P	GAA-E	CGT-R	GTA-V	GTG-V	GCA-A	CCT-P	AGA-R	GCT-A	ATG-M	TGT-C	GTT-V	TTT-F	GAT-D	GTC-V
982	SRR7265734_HTI	Haiti	NCBI	AAA-K	CCA-P	TTT-F	GGT-G	GAT-D	ATT-I	TGC-C	AAT-N	ACA-T	ATG-M	ACC-T	AAA-K	GCT-A	TTT-F	TTA-L	TAC-Y	TTT-F	GGT-G	ACT-T	AGA-R	GAT-D	AGT-S	CCT-P	AGA-R	GGT-G	GTT-V	AAT-N	GGT-G	AGA-R	ATT-I	TCT-S	CCG-P	GAA-E	CGT-R	GTA-V	GTG-V	GCA-A	CCT-P	AGA-R	GCT-A	ATG-M	TGT-C	GTT-V	TTT-F	GAT-D	GTC-V
983	IND-MK949521_SW24	India	NCBI	AAA-K	CCA-P	TTT-F	GGT-G	GAT-D	AAT-N	ATT-I	TGC-C	ACA-T	ATG-M	ACC-T	AAA-K	GCT-A	TTT-F	TTA-L	TAC-Y	TTT-F	GGT-G	ACT-T	AGA-R	GAT-D	AGT-S	CCT-P	AGA-R	GGT-G	GTT-V	AAT-N	GGT-G	AGA-R	ATT-I	TCT-S	CCG-P	GAA-E	CGT-R	GTA-V	GTG-V	GCA-A	CCT-P	AGA-R	GCT-A	ATG-M	TGT-C	GTT-V	TTT-F	GAT-D	GTC-V
984	IND-MK949522_NE53	India	NCBI	AAA-K	CCA-P	TTT-F	GGT-G	GAT-D	AAT-N	ATT-I	TGC-C	ACA-T	ATG-M	ACC-T	AAA-K	GCT-A	TTT-F	TTA-L	TAC-Y	TTT-F	GGT-G	ACT-T	AGA-R	GAT-D	AGT-S	CCT-P	AGA-R	GGT-G	GTT-V	AAT-N	GGT-G	AGA-R	ATT-I	TCT-S	CCG-P	GAA-E	CGT-R	GTA-V	GTG-V	GCA-A	CCT-P	AGA-R	GCT-A	ATG-M	TGT-C	GTT-V	TTT-F	GAT-D	GTC-V
985	IN-MG366541	India	NCBI	---	CCA-P	TTT-F	GGT-G	GAT-D	ATT-I	TGC-C	AAT-N	ACA-T	ATG-M	ACC-T	AAA-K	GCT-A	TTT-F	TTA-L	TAC-Y	TTT-F	GGT-G	ACT-T	AGA-R	GAT-D	AGT-S	CCT-P	AGA-R	GGT-G	GTT-V	AAT-N	GGT-G	AGA-R	ATT-I	TCT-S	CCG-P	GAA-E	CGT-R	GTA-V	GTG-V	GCA-A	CCT-P	AGA-R	GCT-A	ATG-M	TGT-C	GTT-V	TTT-F	GAT-D	GTC-V
986	IN-MG366542	India	NCBI	---	CCA-P	TTT-F	GGT-G	GAT-D	ATT-I	TGC-C	AAT-N	ACA-T	ATG-M	ACC-T	AAA-K	GCT-A	TTT-F	TTA-L	TAC-Y	TTT-F	GGT-G	ACT-T	AGA-R	GAT-D	AGT-S	CCT-P	AGA-R	GGT-G	GTT-V	AAT-N	GGT-G	AGA-R	ATT-I	TCT-S	CCG-P	GAA-E	CGT-R	GTA-V	GTG-V	GCA-A	CCT-P	AGA-R	GCT-A	ATG-M	TGT-C	GTT-V	TTT-F	GAT-D	GTC-V
987	IN-MG366543	India	NCBI	---	CCA-P	TTT-F	GGT-G	GAT-D	ATT-I	TGC-C	AAT-N	ACA-T	ATG-M	ACC-T	AAA-K	GCT-A	TTT-F	TTA-L	TAC-Y	TTT-F	GGT-G	ACT-T	AGA-R	GAT-D	AGT-S	CCT-P	AGA-R	GGT-G	GTT-V	AAT-N	GGT-G	AGA-R	ATT-I	TCT-S	CCG-P	GAA-E	CGT-R	GTA-V	GTG-V	GCA-A	CCT-P	AGA-R	GCT-A	ATG-M	TGT-C	GTT-V	TTT-F	GAT-D	GTC-V
988	IN-MG366544	India	NCBI	---	CCA-P	TTT-F	GGT-G	GAT-D	ATT-I	TGC-C	AAT-N	ACA-T	ATG-M	ACC-T	AAA-K	GCT-A	TTT-F	TTA-L	TAC-Y	TTT-F	GGT-G	ACT-T	AGA-R	GAT-D	AGT-S	CCT-P	AGA-R	GGT-G	GTT-V	AAT-N	GGT-G	AGA-R	ATT-I	TCT-S	CCG-P	GAA-E	CGT-R	GTA-V	GTG-V	GCA-A	CCT-P	AGA-R	GCT-A	ATG-M	TGT-C	GTT-V	TTT-F	GAT-D	GTC-V
989	IN-MG366545	India	NCBI	---	CCA-P	TTT-F	GGT-G	GAT-D	ATT-I	TGC-C	AAT-N	ACA-T	ATG-M	ACC-T	AAA-K	GCT-A	TTT-F	TTA-L	TAC-Y	TTT-F	GGT-G	ACT-T	AGA-R	GAT-D	AGT-S	CCT-P	AGA-R	GGT-G	GTT-V	AAT-N	GGT-G	AGA-R	ATT-I	TCT-S	CCG-P	GAA-E	CGT-R	GTA-V	GTG-V	GCA-A	CCT-P	AGA-R	GCT-A	ATG-M	TGT-C	GTT-V	TTT-F	GAT-D	GTC-V
990	IN-MG366546	India	NCBI	---	CCA-P	TTT-F	GGT-G	GAT-D	ATT-I	TGC-C	AAT-N	ACA-T	ATG-M	ACC-T	AAA-K	GCT-A	TTT-F	TTA-L	TAC-Y	TTT-F	GGT-G	ACT-T	AGA-R	GAT-D	AGT-S	CCT-P	AGA-R	GGT-G	GTT-V	AAT-N	GGT-G	AGA-R	ATT-I	TCT-S	CCG-P	GAA-E	CGT-R	GTA-V	GTG-V	GCA-A	CCT-P	AGA-R	GCT-A	ATG-M	TGT-C	GTT-V	TTT-F	GAT-D	GTC-V
991	IN-MG366547	India	NCBI	---	CCA-P	TTT-F	GGT-G	GAT-D	ATT-I	TGC-C	AAT-N	ACA-T	ATG-M	ACC-T	AAA-K	GCT-A	TTT-F	TTA-L	TAC-Y	TTT-F	GGT-G	ACT-T	AGA-R	GAT-D	AGT-S	CCT-P	AGA-R	GGT-G	GTT-V	AAT-N	GGT-G	AGA-R	ATT-I	TCT-S	CCG-P	GAA-E	CGT-R	GTA-V	GTG-V	GCA-A	CCT-P	AGA-R	GCT-A	ATG-M	TGT-C	GTT-V	TTT-F	GAT-D	GTC-V
992	IN-MG366548	India	NCBI	---	CCA-P	TTT-F	GGT-G	GAT-D	ATT-I	TGC-C	AAT-N	ACA-T	ATG-M	ACC-T	AAA-K	GCT-A	TTT-F	TTA-L	TAC-Y	TTT-F	GGT-G	ACT-T	AGA-R	GAT-D	AGT-S	CCT-P	AGA-R	GGT-G	GTT-V	AAT-N	GGT-G	AGA-R	ATT-I	TCT-S	CCG-P	GAA-E	CGT-R	GTA-V	GTG-V	GCA-A	CCT-P	AGA-R	GCT-A	ATG-M	TGT-C	GTT-V	TTT-F	GAT-D	GTC-V
993	IN-MG366549	India	NCBI	---	CCA-P	TTT-F	GGT-G	GAT-D	ATT-I	TGC-C	AAT-N	ACA-T	ATG-M	ACC-T	AAA-K	GCT-A	TTT-F	TTA-L	TAC-Y	TTT-F	GGT-G	ACT-T	AGA-R	GAT-D	AGT-S	CCT-P	AGA-R	GGT-G	GTT-V	AAT-N	GGT-G	AGA-R	ATT-I	TCT-S	CCG-P	GAA-E	CGT-R	GTA-V	GTG-V	GCA-A	CCT-P	AGA-R	GCT-A	ATG-M	TGT-C	GTT-V	TTT-F	GAT-D	GTC-V
994	IN-MG366550	India	NCBI	---	CCA-P	TTT-F	GGT-G	GAT-D	ATT-I	TGC-C	AAT-N	ACA-T	ATG-M	ACC-T	AAA-K	GCT-A	TTT-F	TTA-L	TAC-Y	TTT-F	GGT-G	ACT-T	AGA-R	GAT-D	AGT-S	CCT-P	AGA-R	GGT-G	GTT-V	AAT-N	GGT-G	AGA-R	ATT-I	TCT-S	CCG-P	GAA-E	CGT-R	GTA-V	GTG-V	GCA-A	CCT-P	AGA-R	GCT-A	ATG-M	TGT-C	GTT-V	TTT-F	GAT-D	GTC-V
995	IN-MG366551	India	NCBI	---	CCA-P	TTT-F	GGT-G	GAT-D	ATT-I	TGC-C	AAT-N	ACA-T	ATG-M	ACC-T	AAA-K	GCT-A	TTT-F	TTA-L	TAC-Y	TTT-F	GGT-G	ACT-T	AGA-R	GAT-D	AGT-S	CCT-P	AGA-R	GGT-G	GTT-V	AAT-N	GGT-G	AGA-R	ATT-I	TCT-S	CCG-P	GAA-E	CGT-R	GTA-V	GTG-V	GCA-A	CCT-P	AGA-R	GCT-A	ATG-M	TGT-C	GTT-V	TTT-F	GAT-D	GTC-V
996	IN-MG366552	India	NCBI	---	CCA-P	TTT-F	GGT-G	GAT-D	ATT-I	TGC-C	AAT-N	ACA-T	ATG-M	ACC-T	AAA-K	GCT-A	TTT-F	TTA-L	TAC-Y	TTT-F	GGT-G	ACT-T	AGA-R	GAT-D	AGT-S	CCT-P	AGA-R	GGT-G	GTT-V	AAT-N	GGT-G	AGA-R	ATT-I	TCT-S	CCG-P	GAA-E	CGT-R	GTA-V	GTG-V	GCA-A	CCT-P	AGA-R	GCT-A	ATG-M	TGT-C	GTT-V	TTT-F	GAT-D	GTC-V
997	IN-MG366553	India	NCBI	---	CCA-P	TTT-F	GGT-G	GAT-D	ATT-I	TGC-C	AAT-N	ACA-T	ATG-M	ACC-T	AAA-K	GCT-A	TTT-F	TTA-L	TAC-Y	TTT-F	GGT-G	ACT-T	AGA-R	GAT-D	AGT-S	CCT-P	AGA-R	GGT-G	GTT-V	AAT-N	GGT-G	AGA-R	ATT-I	TCT-S	CCG-P	GAA-E	CGT-R	GTA-V	GTG-V	GCA-A	CCT-P	AGA-R	GCT-A	ATG-M	TGT-C	GTT-V	TTT-F	GAT-D	GTC-V
998	IN-MG366554	India	NCBI	---	CCA-P	TTT-F	GGT-G	GAT-D	ATT-I	TGC-C	AAT-N	ACA-T	ATG-M	ACC-T	AAA-K	GCT-A	TTT-F	TTA-L	TAC-Y	TTT-F	GGT-G	ACT-T	AGA-R	GAT-D	AGT-S	CCT-P	AGA-R	GGT-G	GTT-V	AAT-N	GGT-G	AGA-R	ATT-I	TCT-S	CCG-P	GAA-E	CGT-R	GTA-V	GTG-V	GCA-A	CCT-P	AGA-R	GCT-A	ATG-M	TGT-C	GTT-V	TTT-F	GAT-D	GTC-V
999	IN-MG366555	India	NCBI	---	CCA-P	TTT-F	GGT-G	GAT-D	ATT-I	TGC-C	AAT-N	ACA-T	ATG-M	ACC-T	AAA-K	GCT-A	TTT-F	TTA-L	TAC-Y	TTT-F	GGT-G	ACT-T	AGA-R	GAT-D	AGT-S	CCT-P	AGA-R	GGT-G	GTT-V	AAT-N	GGT-G	AGA-R	ATT-I	TCT-S	CCG-P	GAA-E	CGT-R	GTA-V	GTG-V	GCA-A	CCT-P	AGA-R	GCT-A	ATG-M	TGT-C	GTT-V	TTT-F	GAT-D	GTC-V
1000	IN-MG366556	India	NCBI	---	CCA-P	TTT-F	GGT-G	GAT-D	ATT-I	TGC-C	AAT-N	ACA-T	ATG-M	ACC-T	AAA-K	GCT-A	TTT-F	TTA-L	TAC-Y	TTT-F	GGT-G	ACT-T	AGA-R	GAT-D	AGT-S	CCT-P	AGA-R	GGT-G	GTT-V	AAT-N	GGT-G	AGA-R	ATT-I	TCT-S	CCG-P	GAA-E	CGT-R	GTA-V	GTG-V	GCA-A	CCT-P	AGA-R	GCT-A	ATG-M	TGT-C	GTT-V	TTT-F	GAT-D	GTC-V
1001	IN-MG366557	India	NCBI	---	CCA-P	TTT-F	GGT-G	GAT-D	ATT-I	TGC-C	AAT-N	ACA-T	ATG-M	ACC-T	AAA-K	GCT-A	TTT-F	TTA-L	TAC-Y	TTT-F	GGT-G	ACT-T	AGA-R	GAT-D	AGT-S	CCT-P	AGA-R	GGT-G	GTT-V	AAT-N	GGT-G	AGA-R	ATT-I	TCT-S	CCG-P	GAA-E	CGT-R	GTA-V	GTG-V	GCA-A	CCT-P	AGA-R	GCT-A	ATG-M	TGT-C	GTT-V	TTT-F	GAT-D	GTC-V
1002	IN-MG366558	India	NCBI	---	CCA-P	TTT-F	GGT-G	GAT-D	ATT-I	TGC-C	AAT-N	ACA-T	ATG-M	ACC-T	AAA-K	GCT-A	TTT-F	TTA-L	TAC-Y	TTT-F	GGT-G	ACT-T	AGA-R	GAT-D	AGT-S	CCT-P	AGA-R	GGT-G	GTT-V	AAT-N	GGT-G	AGA-R	ATT-I	TCT-S	CCG-P	GAA-E	CGT-R	GTA-V	GTG-V	GCA-A	CCT-P	AGA-R	GCT-A	ATG-M	TGT-C	GTT-V	TTT-F	GAT-D	GTC-V
1003	IN-MG366559	India	NCBI	---	CCA-P	TTT-F	GGT-G	GAT-D	ATT-I	TGC-C	AAT-N	ACA-T	ATG-M	ACC-T	AAA-K	GCT-A	TTT-F	TTA-L	TAC-Y	TTT-F	GGT-G	ACT-T	AGA-R	GAT-D	AGT-S	CCT-P	AGA-R	GGT-G	GTT-V	AAT-N	GGT-G	AGA-R	ATT-I	TCT-S	CCG-P	GAA-E	CGT-R	GTA-V	GTG-V	GCA-A	CCT-P	AGA-R	GCT-A	ATG-M	TGT-C	GTT-V	TTT-F	GAT-D	GTC-V
1004	IN-MG366560	India	NCBI	---	CCA-P	TTT-F	GGT-G	GAT-D	ATT-I	TGC-C	AAT-N	ACA-T	ATG-M	ACC-T	AAA-K	GCT-A	TTT-F	TTA-L	TAC-Y	TTT-F	GGT-G	ACT-T	AGA-R	GAT-D	AGT-S	CCT-P	AGA-R	GGT-G	GTT-V	AAT-N	GGT-G	AGA-R	ATT-I	TCT-S	CCG-P	GAA-E	CGT-R	GTA-V	GTG-V	GCA-A	CCT-P	AGA-R	GCT-A	ATG-M	TGT-C	GTT-V	TTT-F	GAT-D	GTC-V
1005	IN-MG366561	India	NCBI	---	CCA-P	TTT-F	GGT-G	GAT-D	ATT-I	TGC-C	AAT-N	ACA-T	ATG-M	ACC-T	AAA-K	GCT-A	TTT-F	TTA-L	TAC-Y	TTT-F	GGT-G	ACT-T	AGA-R	GAT-D	AGT-S	CCT-P	AGA-R	GGT-G	GTT-V	AAT-N	GGT-G	AGA-R	ATT-I	TCT-S	CCG-P	GAA-E	CGT-R	GTA-V	GTG-V	GCA-A	CCT-P	AGA-R	GCT-A	ATG-M	TGT-C	GTT-V	TTT-F	GAT-D	GTC-V
1006	IN-MG366562	India	NCBI	---	CCA-P	TTT-F	GGT-G	GAT-D	ATT-I	TGC-C	AAT-N	ACA-T	ATG-M	ACC-T	AAA-K	GCT-A	TTT-F	TTA-L	TAC-Y	TTT-F	GGT-G	ACT-T	AGA-R	GAT-D	AGT-S	CCT-P	AGA-R	GGT-G	GTT-V	AAT-N	GGT-G	AGA-R	ATT-I	TCT-S	CCG-P	GAA-E	CGT-R	GTA-V	GTG-V	GCA-A	CCT-P	AGA-R	GCT-A	ATG-M	TGT-C	GTT-V	TTT-F	GAT-D	GTC-V
1007	IN-MG366563	India	NCBI	---	CCA-P	TTT-F	GGT-G	GAT-D	ATT-I	TGC-C	AAT-N	ACA-T	ATG-M	ACC-T	AAA-K	GCT-A	TTT-F	TTA-L	TAC-Y	TTT-F	GGT-G	ACT-T	AGA-R	GAT-D	AGT-S	CCT-P	AGA-R	GGT-G	GTT-V	AAT-N	GGT-G	AGA-R	ATT-I	TCT-S	CCG-P	GAA-E	CGT-R	GTA-V	GTG-V	GCA-A	CCT-P	AGA-R	GCT-A	ATG-M	TGT-C	GTT-V	TTT-F	GAT-D	GTC-V
1008	IN-MG366564	India	NCBI	---	CCA-P	TTT-F	GGT-G	GAT-D	ATT-I	TGC-C	AAT-N	ACA-T	ATG-M	ACC-T	AAA-K	GCT-A	TTT-F	TTA-L	TAC-Y	TTT-F	GGT-G	ACT-T	AGA-R	GAT-D	AGT-S	CCT-P	AGA-R	GGT-G	GTT-V	AAT-N	GGT-G	AGA-R	ATT-I	TCT-S	CCG-P	GAA-E	CGT-R	GTA-V	GTG-V	GCA-A	CCT-P	AGA-R	GCT-A	ATG-M	TGT-C	GTT-V	TTT-F	GAT-D	GTC-V
1009	IN-MG366565	India	NCBI	---	CCA-P	TTT-F	GGT-G	GAT-D	ATT-I	TGC-C	AAT-N	ACA-T	ATG-M	ACC-T	AAA-K	GCT-A	TTT-F	TTA-L	TAC-Y	TTT-F	GGT-G	ACT-T	AGA-R	GAT-D	AGT-S	CCT-P	AGA-R	GGT-G	GTT-V	AAT-N	GGT-G	AGA-R	ATT-I	TCT-S	CCG-P	GAA-E	CGT-R	GTA-V	GTG-V	GCA-A	CCT-P	AGA-R	GCT-A	ATG-M	TGT-C	GTT-V	TTT-F	GAT-D	GTC-V
1010	IN-MG366566	India	NCBI	---	CCA-P	TTT-F	GGT-G	GAT-D	ATT-I	TGC-C	AAT-N	ACA-T	ATG-M	ACC-T	AAA-K	GCT-A	TTT-F	TTA-L	TAC-Y	TTT-F	GGT-G	ACT-T	AGA-R	GAT-D	AGT-S	CCT-P	AGA-R	GGT-G	GTT-V	AAT-N	GGT-G	AGA-R	ATT-I	TCT-S	CCG-P	GAA-E	CGT-R	GTA-V	GTG-V	GCA-A	CCT-P	AGA-R	GCT-A	ATG-M	TGT-C	GTT-V	TTT-F	GAT-D	GTC-V
1011	IN-MG366567	India	NCBI	---	CCA-P	TTT-F	GGT-G	GAT-D	ATT-I	TGC-C	AAT-N	ACA-T	ATG-M	ACC-T	AAA-K	GCT-A	TTT-F	TTA-L	TAC-Y	TTT-F	GGT-G	ACT-T	AGA-R	GAT-D	AGT-S	CCT-P	AGA-R	GGT-G	GTT-V	AAT-N	GGT-G	AGA-R	ATT-I	TCT-S	CCG-P	GAA-E	CGT-R	GTA-V	GTG-V	GCA-A	CCT-P	AGA-R	GCT-A	ATG-M	TGT-C	GTT-V	TTT-F	GAT-D	GTC-V
1012	IN-MG366568	India	NCBI	---	CCA-P	TTT-F	GGT-G	GAT-D	ATT-I	TGC-C	AAT-N	ACA-T	ATG-M	ACC-T	AAA-K	GCT-A	TTT-F	TTA-L	TAC-Y	TTT-F	GGT-G	ACT-T	AGA-R	GAT-D	AGT-S	CCT-P	AGA-R	GGT-G	GTT-V	AAT-N	GGT-G	AGA-R	ATT-I	TCT-S	CCG-P	GAA-E	CGT-R	GTA-V	GTG-V	GCA-A	CCT-P	AGA-R	GCT-A	ATG-M	TGT-C	GTT-V	TTT-F	GAT-D	GTC-V
1013	IN-MG366569	India	NCBI	---	CCA-P	TTT-F	GGT-G	GAT-D	ATT-I	TGC-C	AAT-N	ACA-T	ATG-M	ACC-T	AAA-K	GCT-A	TTT-F	TTA-L	TAC-Y	TTT-F	GGT-G	ACT-T	AGA-R	GAT-D	AGT-S	CCT-P	AGA-R	GGT-G	GTT-V	AAT-N	GGT-G	AGA-R	ATT-I	TCT-S	CCG-P	GAA-E	CGT-R	GTA-V	GTG-V	GCA-A	CCT-P	AGA-R	GCT-A	ATG-M	TGT-C	GTT-V	TTT-F	GAT-D	GTC-V
1014	IN-MG366570	India	NCBI	---	CCA-P	TTT-F	GGT-G	GAT-D	ATT-I	TGC-C	AAT-N	ACA-T	ATG-M	ACC-T	AAA-K	GCT-A	TTT-F	TTA-L	TAC-Y	TTT-F	GGT-G	ACT-T	AGA-R	GAT-D	AGT-S	CCT-P	AGA-R	GGT-G	GTT-V	AAT-N	GGT-G	AGA-R	ATT-I	TCT-S	CCG-P	GAA-E	CGT-R	GTA-V	GTG-V	GCA-A	CCT-P	AGA-R	GCT-A	ATG-M	TGT-C	GTT-V	TTT-F	GAT-D	GTC-V
1015	IN-MG366571	India	NCBI	---	CCA-P	TTT-F	GGT-G	GAT-D	ATT-I	TGC-C	AAT-N	ACA-T	ATG-M	ACC-T	AAA-K	GCT-A	TTT-F	TTA-L	TAC-Y	TTT-F	GGT-G	ACT-T	AGA-R	GAT-D	AGT-S	CCT-P	AGA-R	GGT-G	GTT-V	AAT-N	GGT-G	AGA-R	ATT-I	TCT-S	CCG-P	GAA-E	CGT-R	GTA-V	GTG-V	GCA-A	CCT-P	AGA-R	GCT-A	ATG-M	TGT-C	GTT-V	TTT-F	GAT-D	GTC-V
1016	IN-MG366572	India	NCBI	---	CCA-P	TTT-F	GGT-G	GAT-D	ATT-I	TGC-C	AAT-N	ACA-T	ATG-M	ACC-T	AAA-K	GCT-A	TTT-F	TTA-L	TAC-Y	TTT-F	GGT-G	ACT-T	AGA-R	GAT-D	AGT-S	CCT-P	AGA-R	GGT-G	GTT-V	AAT-N	GGT-G	AGA-R	ATT-I	TCT-S	CCG-P	GAA-E	CGT-R	GTA-V	GTG-V	GCA-A	CCT-P	AGA-R	GCT-A	ATG-M	TGT-C	GTT-V	TTT-F	GAT-D	GTC-V
1017	IN-MG366573	India	NCBI	---	CCA-P	TTT-F	GGT-G	GAT-D	ATT-I	TGC-C	AAT-N	ACA-T	ATG-M	ACC-T	AAA-K	GCT-A	TTT-F	TTA-L	TAC-Y	TTT-F	GGT-G	ACT-T	AGA-R	GAT-D	AGT-S	CCT-P	AGA-R	GGT-G	GTT-V	AAT-N	GGT-G	AGA-R	ATT-I	TCT-S	CCG-P	GAA-E	CGT-R	GTA-V	GTG-V	GCA-A	CCT-P	AGA-R	GCT-A	ATG-M	TGT-C	GTT-V	TTT-F	GAT-D	GTC-V
1018	IN-MG366574	India	NCBI	---	CCA-P	TTT-F	GGT-G	GAT-D	ATT-I	TGC-C	AAT-N	ACA-T	ATG-M	ACC-T	AAA-K	GCT-A	TTT-F	TTA-L	TAC-Y	TTT-F	GGT-G	ACT-T	AGA-R	GAT-D	AGT-S	CCT-P	AGA-R	GGT-G	GTT-V	AAT-N	GGT-G	AGA-R	ATT-I	TCT-S	CCG-P	GAA-E	CGT-R	GTA-V	GTG-V	GCA-A	CCT-P	AGA-R	GCT-A	ATG-M	TGT-C	GTT-V	TTT-F	GAT-D	GTC-V
1019	IN-MG366575	India	NCBI	---	CCA-P	TTT-F	GGT-G	GAT-D	ATT-I	TGC-C	AAT-N	ACA-T	ATG-M	ACC-T	AAA-K	GCT-A	TTT-F	TTA-L	TAC-Y	TTT-F	GGT-G	ACT-T	AGA-R	GAT-D	AGT-S	CCT-P	AGA-R	GGT-G	GTT-V	AAT-N	GGT-G	AGA-R	ATT-I	TCT-S	CCG-P	GAA-E	CGT-R	GTA-V	GTG-V	GCA-A	CCT-P	AGA-R	GCT-A	ATG-M	TGT-C	GTT-V	TTT-F	GAT-D	GTC-V
1020	IN-MG366576	India	NCBI	---	CCA-P	TTT-F	GGT-G	GAT-D	ATT-I	TGC-C	AAT-N	ACA-T	ATG-M	ACC-T	AAA-K	GCT-A	TTT-F	TTA-L	TAC-Y	TTT-F	GGT-G	ACT-T	AGA-R	GAT-D	AGT-S	CCT-P	AGA-R	GGT-G	GTT-V	AAT-N	GGT-G	AGA-R	ATT-I	TCT-S	CCG-P	GAA-E	CGT-R	GTA-V	GTG-V	GCA-A	CCT-P	AGA-R	GCT-A	ATG-M	TGT-C	GTT-V	TTT-F	GAT-D	GTC-V
1021	IN-MG366577	India	NCBI	---	CCA-P	TTT-F	GGT-G	GAT-D	ATT-I	TGC-C	AAT-N	ACA-T	ATG-M	ACC-T	AAA-K	GCT-A	TTT-F	TTA-L	TAC-Y	TTT-F	GGT-G	ACT-T	AGA-R	GAT-D	AGT-S	CCT-P	AGA-R	GGT-G	GTT-V	AAT-N	GGT-G	AGA-R	ATT-I	TCT-S	CCG-P	GAA-E	CGT-R	GTA-V	GTG-V	GCA-A	CCT-P	AGA-R	GCT-A	ATG-M	TGT-C	GTT-V	TTT-F	GAT-D	GTC-V
1022	IN-MG366578	India	NCBI	---	CCA-P	TTT-F	GGT-G	GAT-D	ATT-I	TGC-C	AAT-N	ACA-T	ATG-M	ACC-T	AAA-K	GCT-A	TTT-F	TTA-L	TAC-Y	TTT-F	GGT-G	ACT-T	AGA-R	GAT-D	AGT-S	CCT-P	AGA-R	GGT-G	GTT-V	AAT-N	GGT-G	AGA-R	ATT-I	TCT-S	CCG-P	GAA-E	CGT-R	GTA-V	GTG-V	GCA-A	CCT-P	AGA-R	GCT-A	ATG-M	TGT-C	GTT-V	TTT-F	GAT-D	GTC-V
1023	IN-MG366579	India	NCBI	---	CCA-P	TTT-F	GGT-G	GAT-D	ATT-I	TGC-C	AAT-N	ACA-T	ATG-M	ACC-T	AAA-K	GCT-A	TTT-F	TTA-L	TAC-Y	TTT-F	GGT-G	ACT-T	AGA-R	GAT-D	AGT-S	CCT-P	AGA-R	GGT-G	GTT-V	AAT-N	GGT-G	AGA-R	ATT-I	TCT-S	CCG-P	GAA-E	CGT-R	GTA-V	GTG-V	GCA-A	CCT-P	AGA-R	GCT-A	ATG-M	TGT-C	GTT-V	TTT-F	GAT-D	GTC-V
1024	IN-MG366580	India	NCBI	---	CCA-P	TTT-F	GGT-G	GAT-D	ATT-I	TGC-C	AAT-N	ACA-T	ATG-M	ACC-T	AAA-K	GCT-A	TTT-F	TTA-L	TAC-Y	TTT-F	GGT-G	ACT-T	AGA-R	GAT-D	AGT-S	CCT-P	AGA-R	GGT-G	GTT-V	AAT-N	GGT-G	AGA-R	ATT-I	TCT-S	CCG-P	GAA-E	CGT-R	GTA-V	GTG-V	GCA-A	CCT-P	AGA-R	GCT-A	ATG-M	TGT-C	GTT-V	TTT-F	GAT-D	GTC-V
1025	IN-MG366581	India	NCBI	---	CCA-P	TTT-F	GGT-G	GAT-D	ATT-I	TGC-C	AAT-N	ACA-T	ATG-M	ACC-T	AAA-K	GCT-A	TTT-F	TTA-L	TAC-Y	TTT-F	GGT-G	ACT-T	AGA-R	GAT-D	AGT-S	CCT-P	AGA-R	GGT-G	GTT-V	AAT-N	GGT-G	AGA-R	ATT-I	TCT-S	CCG-P	GAA-E	CGT-R	GTA-V	GTG-V	GCA-A	CCT-P	AGA-R	GCT-A	ATG-M	TGT-C	GTT-V	TTT-F	GAT-D	GTC-V
1026	IN-MG366582	India	NCBI	---	CCA-P	TTT-F	GGT-G	GAT-D	ATT-I	TGC-C	AAT-N	ACA-T	ATG-M	ACC-T	AAA-K	GCT-A	TTT-F	TTA-L	TAC-Y	TTT-F	GGT-G	ACT-T	AGA-R	GAT-D	AGT-S	CCT-P	AGA-R	GGT-G	GTT-V	AAT-N	GGT-G	AGA-R	ATT-I	TCT-S	CCG-P	GAA-E	CGT-R	GTA-V	GTG-V	GCA-A	CCT-P	AGA-R	GCT-A	ATG-M	TGT-C	GTT-V	TTT-F	GAT-D	GTC-V
1027	IN-MG366583	India	NCBI	---	CCA-P	TTT-F	GGT-G	GAT-D	ATT-I	TGC-C	AAT-N	ACA-T	ATG-M	ACC-T	AAA-K	GCT-A	TTT-F	TTA-L	TAC-Y	TTT-F	GGT-G	ACT-T	AGA-R	GAT-D	AGT-S	CCT-P	AGA-R	GGT-G	GTT-V	AAT-N	GGT-G	AGA-R	ATT-I	TCT-S	CCG-P	GAA-E	CGT-R	GTA-V	GTG-V	GCA-A	CCT-P	AGA-R	GCT-A	ATG-M	TGT-C	GTT-V	TTT-F	GAT-D	GTC-V
1028	IN-MG366584	India	NCBI	---	CCA-P	TTT-F	GGT-G	GAT-D	ATT-I	TGC-C	AAT-N	ACA-T	ATG-M	ACC-T	AAA-K	GCT-A	TTT-F	TTA-L	TAC-Y	TTT-F	GGT-G	ACT-T	AGA-R	GAT-D	AGT-S	CCT-P	AGA-R	GGT-G	GTT-V	AAT-N	GGT-G	AGA-R	ATT-I	TCT-S	CCG-P	GAA-E	CGT-R	GTA-V	GTG-V	GCA-A	CCT-P	AGA-R	GCT-A	ATG-M	TGT-C	GTT-V	TTT-F	GAT-D	GTC-V
1029	IN-MG366585	India	NCBI	---	CCA-P	TTT-F	GGT-G	GAT-D	ATT-I	TGC-C	AAT-N	ACA-T	ATG-M	ACC-T	AAA-K	GCT-A	TTT-F	TTA-L	TAC-Y	TTT-F	GGT-G	ACT-T	AGA-R	GAT-D	AGT-S	CCT-P	AGA-R	GGT-G	GTT-V	AAT-N	GGT-G	AGA-R	ATT-I	TCT-S	CCG-P	GAA-E	CGT-R	GTA-V	GTG-V	GCA-A	CCT-P	AGA-R	GCT-A	ATG-M	TGT-C	GTT-V	TTT-F	GAT-D	GTC-V
1030	IN-MG366586	India	NCBI	---	CCA-P	TTT-F	GGT-G	GAT-D	ATT-I	TGC-C	AAT-N	ACA-T	ATG-M	ACC-T	AAA-K	GCT-A	TTT-F	TTA-L	TAC-Y	TTT-F	GGT-G	ACT-T	AGA-R	GAT-D	AGT-S	CCT-P	AGA-R	GGT-G	GTT-V	AAT-N	GGT-G	AGA-R	ATT-I	TCT-S	CCG-P	GAA-E	CGT-R	GTA-V	GTG-V	GCA-A	CCT-P	AGA-R	GCT-A	ATG-M	TGT-C	GTT-V	TTT-F	GAT-D	GTC-V
1031	IN-MG366587	India	NCBI	---	CCA-P	TTT-F	GGT-G	GAT-D	ATT-I	TGC-C	AAT-N	ACA-T	ATG-M	ACC-T	AAA-K	GCT-A	TTT-F	TTA-L	TAC-Y	TTT-F	GGT-G	ACT-T	AGA-R	GAT-D	AGT-S	CCT-P	AGA-R	GGT-G	GTT-V	AAT-N	GGT-G	AGA-R	ATT-I	TCT-S	CCG-P	GAA-E	CGT-R	GTA-V	GTG-V	GCA-A	CCT-P	AGA-R	GCT-A	ATG-M	TGT-C	GTT-V	TTT-F	GAT-D	GTC-V
1032	IN-MG366588	India	NCBI	---	CCA-P	TTT-F	GGT-G	GAT-D	ATT-I	TGC-C	AAT-N	ACA-T	ATG-M	ACC-T	AAA-K	GCT-A	TTT-F	TTA-L	TAC-Y	TTT-F	GGT-G	ACT-T	AGA-R	GAT-D	AGT-S	CCT-P	AGA-R	GGT-G	GTT-V	AAT-N	GGT-G	AGA-R	ATT-I	TCT-S	CCG-P	GAA-E	CGT-R	GTA-V	GTG-V	GCA-A	CCT-P	AGA-R	GCT-A	ATG-M	TGT-C	GTT-V	TTT-F	GAT-D	GTC-V
1033	SIN-MF155944	Singapore	NCBI	---	CCA-P	TTT-F	GGT-G	GAT-D	ATT-I	TGC-C	AAT-N	ACA-T	ATG-M	ACC-T	AAA-K	GCT-A	TTT-F	TTA-L	TAC-Y	TTT-F	GGT-G	ACT-T	AGA-R	GAT-D	AGT-S	CCT-P	AGA-R	GGT-G	GTT-V	AAT-N	GGT-G	AGA-R	ATT-I	TCT-S	CCG-P	GAA-E	CGT-R	GTA-V	GTG-V	GCA-A	CCT-P	AGA-R	GCT-A	ATG-M	TGT-C	GTT-V	TTT-F	GAT-D	GTC-V
1034	TH-MG726834	Thailand	NCBI	---	CCA-P	TTT-F	GGT-G	GAT-D	ATT-I	TGC-C	AAT-N	ACA-T	ATG-M	ACC-T	AAA-K	GCT-A	TTT-F	TTA-L	TAC-Y	TTT-F	GGT-G	ACT-T	AGA-R	GAT-D	AGT-S	CCT-P	AGA-R	GGT-G	GTT-V	AAT-N	GGT-G	AGA-R	ATT-I	TCT-S	CCG-P	GAA-E	CGT-R	GTA-V	GTG-V	GCA-A	CCT-P	AGA-R	GCT-A	ATG-M	TGT-C	GTT-V	TTT-F	GAT-D	GTC-V
1035	TH-MG726835	Thailand	NCBI	---	CCA-P	TTT-F	GGT-G	GAT-D	ATT-I	TGC-C	AAT-N	ACA-T	ATG-M	ACC-T	AAA-K	GCT-A	TTT-F	TTA-L	TAC-Y	TTT-F	GGT-G	ACT-T	AGA-R	GAT-D	AGT-S	CCT-P	AGA-R	GGT-G	GTT-V	AAT-N	GGT-G	AGA-R	ATT-I	TCT-S	CCG-P	GAA-E	CGT-R	GTA-V	GTG-V	GCA-A	CCT-P	AGA-R	GCT-A	ATG-M	TGT-C	GTT-V	TTT-F	GAT-D	GTC-V
1036	TH-MG726836	Thailand	NCBI	---	CCA-P	TTT-F	GGT-G	GAT-D	ATT-I	TGC-C	AAT-N	ACA-T	ATG-M	ACC-T	AAA-K	GCT-A	TTT-F	TTA-L	TAC-Y	TTT-F	GGT-G	ACT-T	AGA-R	GAT-D	AGT-S	CCT-P	AGA-R	GGT-G	GTT-V	AAT-N	GGT-G	AGA-R	ATT-I	TCT-S	CCG-P	GAA-E	CGT-R	GTA-V	GTG-V	GCA-A	CCT-P	AGA-R	GCT-A	ATG-M	TAT-Y	GTT-V	TTT-F	GAT-D	GTC-V
1037	TH-MG726837	Thailand	NCBI	---	CCA-P	TTT-F	GGT-G	GAT-D	ATT-I	TGC-C	AAT-N	ACA-T	ATG-M	ACC-T	AAA-K	GCT-A	TTT-F	TTA-L	TAC-Y	TTT-F	GGT-G	ACT-T	AGA-R	GAT-D	AGT-S	CCT-P	AGA-R	GGT-G	GTT-V	AAT-N	GGT-G	AGA-R	ATT-I	TCT-S	CCG-P	GAA-E	CGT-R	GTA-V	GTG-V	GCA-A	CCT-P	AGA-R	GCT-A	ATG-M	TAT-Y	GTT-V	TTT-F	GAT-D	GTC-V
1038	TH-MG726838	Thailand	NCBI	---	CCA-P	TTT-F	GGT-G	GAT-D	ATT-I	TGC-C	AAT-N	ACA-T	ATG-M	ACC-T	AAA-K	GCT-A	TTT-F	TTA-L	TAC-Y	TTT-F	GGT-G	ACT-T	AGA-R	GAT-D	AGT-S	CCT-P	AGA-R	GGT-G	GTT-V	AAT-N	GGT-G	AGA-R	ATT-I	TCT-S	CCG-P	GAA-E	CGT-R	GTA-V	GTG-V	GCA-A	CCT-P	AGA-R	GCT-A	ATG-M	TGT-C	GTT-V	TTT-F	GAT-D	GTC-V
1039	TH-MG726839	Thailand	NCBI	---	CCA-P	TTT-F	GGT-G	GAT-D	ATT-I	TGC-C	AAT-N	ACA-T	ATG-M	ACC-T	AAA-K	GCT-A	TTT-F	TTA-L	TAC-Y	TTT-F	GGT-G	ACT-T	AGA-R	GAT-D	AGT-S	CCT-P	AGA-R	GGT-G	GTT-V	AAT-N	GGT-G	AGA-R	ATT-I	TCT-S	CCG-P	GAA-E	CGT-R	GTA-V	GTG-V	GCA-A	CCT-P	AGA-R	GCT-A	ATG-M	TGT-C	GTT-V	TTT-F	GAT-D	GTC-V
1040	TH-MG726840	Thailand	NCBI	---	CCA-P	TTT-F	GGT-G	GAT-D	ATT-I	TGC-C	AAT-N	ACA-T	ATG-M	ACC-T	AAA-K	GCT-A	TTT-F	TTA-L	TAC-Y	TTT-F	GGT-G	ACT-T	AGA-R	GAT-D	AGT-S	CCT-P	AGA-R	GGT-G	GTT-V	AAT-N	GGT-G	AGA-R	ATT-I	TCT-S	CCG-P	GAA-E	CGT-R	GTA-V	GTG-V	GCA-A	CCT-P	AGA-R	GCT-A	ATG-M	TGT-C	GTT-V	TTT-F	GAT-D	GTC-V
1041	TH-MG726841	Thailand	NCBI	---	CCA-P	TTT-F	GGT-G	GAT-D	ATT-I	TGC-C	AAT-N	ACA-T	ATG-M	ACC-T	AAA-K	GCT-A	TTT-F	TTA-L	TAC-Y	TTT-F	GGT-G	ACT-T	AGA-R	GAT-D	AGT-S	CCT-P	AGA-R	GGT-G	GTT-V	AAT-N	GGT-G	AGA-R	ATT-I	TCT-S	CCG-P	GAA-E	CGT-R	GTA-V	GTG-V	GCA-A	CCT-P	AGA-R	GCT-A	ATG-M	TGT-C	GTT-V	TTT-F	GAT-D	GTC-V
1042	TH-MG726842	Thailand	NCBI	---	CCA-P	TTT-F	GGT-G	GAT-D	ATT-I	TGC-C	AAT-N	ACA-T	ATG-M	ACC-T	AAA-K	GCT-A	TTT-F	TTA-L	TAC-Y	TTT-F	GGT-G	ACT-T	AGA-R	GAT-D	AGT-S	CCT-P	AGA-R	GGT-G	GTT-V	AAT-N	GGT-G	AGA-R	ATT-I	TCT-S	CCG-P	GAA-E	CGT-R	GTA-V	GTG-V	GCA-A	CCT-P	AGA-R	GCT-A	ATG-M	TGT-C	GTT-V	TTT-F	GAT-D	GTC-V
1043	TH-MG726843	Thailand	NCBI	---	CCA-P	TTT-F	GGT-G	GAT-D	ATT-I	TGC-C	AAT-N	ACA-T	ATG-M	ACC-T	AAA-K	GCT-A	TTT-F	TTA-L	TAC-Y	TTT-F	GGT-G	ACT-T	AGA-R	GAT-D	AGT-S	CCT-P	AGA-R	GGT-G	GTT-V	AAT-N	GGT-G	AGA-R	ATT-I	TCT-S	CCG-P	GAA-E	CGT-R	GTA-V	GTG-V	GCA-A	CCT-P	AGA-R	GCT-A	ATG-M	TGT-C	GTT-V	TTT-F	GAT-D	GTC-V
1044	TH-MG726844	Thailand	NCBI	---	CCA-P	TTT-F	GGT-G	GAT-D	ATT-I	TGC-C	AAT-N	ACA-T	ATG-M	ACC-T	AAA-K	GCT-A	TTT-F	TTA-L	TAC-Y	TTT-F	GGT-G	ACT-T	AGA-R	GAT-D	AGT-S	CCT-P	AGA-R	GGT-G	GTT-V	AAT-N	GGT-G	AGA-R	ATT-I	TCT-S	CCG-P	GAA-E	CGT-R	GTA-V	GTG-V	GCA-A	CCT-P	AGA-R	GCT-A	ATG-M	TGT-C	GTT-V	TTT-F	GAT-D	GTC-V
1045	TH-MG726845	Thailand	NCBI	---	CCA-P	TTT-F	GGT-G	GAT-D	ATT-I	TGC-C	AAT-N	ACA-T	ATG-M	ACC-T	AAA-K	GCT-A	TTT-F	TTA-L	TAC-Y	TTT-F	GGT-G	ACT-T	AGA-R	GAT-D	AGT-S	CCT-P	AGA-R	GGT-G	GTT-V	AAT-N	GGT-G	AGA-R	ATT-I	TCT-S	CCG-P	GAA-E	CGT-R	GTA-V	GTG-V	GCA-A	CCT-P	AGA-R	GCT-A	ATG-M	TGT-C	GTT-V	TTT-F	GAT-D	GTC-V
1046	TH-MG726846	Thailand	NCBI	---	CCA-P	TTT-F	GGT-G	GAT-D	ATT-I	TGC-C	AAT-N	ACA-T	ATG-M	ACC-T	AAA-K	GCT-A	TTT-F	TTA-L	TAC-Y	TTT-F	GGT-G	ACT-T	AGA-R	GAT-D	AGT-S	CCT-P	AGA-R	GGT-G	GTT-V	AAT-N	GGT-G	AGA-R	ATT-I	TCT-S	CCG-P	GAA-E	CGT-R	GTA-V	GTG-V	GCA-A	CCT-P	AGA-R	GCT-A	ATG-M	TGT-C	GTT-V	TTT-F	GAT-D	GTC-V
1047	TH-MG726847	Thailand	NCBI	---	CCA-P	TTT-F	GGT-G	GAT-D	ATT-I	TGC-C	AAT-N	ACA-T	ATG-M	ACC-T	AAA-K	GCT-A	TTT-F	TTA-L	TAC-Y	TTT-F	GGT-G	ACT-T	AGA-R	GAT-D	AGT-S	CCT-P	AGA-R	GGT-G	GTT-V	AAT-N	GGT-G	AGA-R	ATT-I	TCT-S	CCG-P	GAA-E	CGT-R	GTA-V	GTG-V	GCA-A	CCT-P	AGA-R	GCT-A	ATG-M	TGT-C	GTT-V	TTT-F	GAT-D	GTC-V
1048	TH-MG726848	Thailand	NCBI	---	CCA-P	TTT-F	GGT-G	GAT-D	ATT-I	TGC-C	AAT-N	ACA-T	ATG-M	ACC-T	AAA-K	GCT-A	TTT-F	TTA-L	TAC-Y	TTT-F	GGT-G	ACT-T	AGA-R	GAT-D	AGT-S	CCT-P	AGA-R	GGT-G	GTT-V	AAT-N	GGT-G	AGA-R	ATT-I	TCT-S	CCG-P	GAA-E	CGT-R	GTA-V	GTG-V	GCA-A	CCT-P	AGA-R	GCT-A	ATG-M	TGT-C	GTT-V	TTT-F	GAT-D	GTC-V
1049	TH-MG726849	Thailand	NCBI	---	CCA-P	TTT-F	GGT-G	GAT-D	ATT-I	TGC-C	AAT-N	ACA-T	ATG-M	ACC-T	AAA-K	GCT-A	TTT-F	TTA-L	TAC-Y	TTT-F	GGT-G	ACT-T	AGA-R	GAT-D	AGT-S	CCT-P	AGA-R	GGT-G	GTT-V	AAT-N	GGT-G	AGA-R	ATT-I	TCT-S	CCG-P	GAA-E	CGT-R	GTA-V	GTG-V	GCA-A	CCT-P	AGA-R	GCT-A	ATG-M	TGT-C	GTT-V	TTT-F	GAT-D	GTC-V
1050	TH-MG726850	Thailand	NCBI	---	CCA-P	TTT-F	GGT-G	GAT-D	ATT-I	TGC-C	TAT-Y	ACA-T	ATG-M	ACC-T	AAA-K	GCT-A	TTT-F	TTA-L	TAC-Y	TTT-F	GGT-G	ACT-T	AGA-R	GAT-D	AGT-S	CCT-P	AGA-R	GGT-G	GTT-V	AAT-N	GGT-G	AGA-R	ATT-I	TCT-S	CCG-P	GAA-E	CGT-R	GTA-V	GTG-V	GCA-A	CCT-P	AGA-R	GCT-A	ATG-M	TGT-C	GTT-V	TTT-F	GAT-D	GTC-V
1051	TH-MG726851	Thailand	NCBI	---	CCA-P	TTT-F	GGT-G	GAT-D	ATT-I	TGC-C	TAT-Y	ACA-T	ATG-M	ACC-T	AAA-K	GCT-A	TTT-F	TTA-L	TAC-Y	TTT-F	GGT-G	ACT-T	AGA-R	GAT-D	AGT-S	CCT-P	AGA-R	GGT-G	GTT-V	AAT-N	GGT-G	AGA-R	ATT-I	TCT-S	CCG-P	GAA-E	CGT-R	GTA-V	GTG-V	GCA-A	CCT-P	AGA-R	GCT-A	ATG-M	TGT-C	GTT-V	TTT-F	GAT-D	GTC-V
1052	TH-MG726852	Thailand	NCBI	---	CCA-P	TTT-F	GGT-G	GAT-D	ATT-I	TGC-C	AAT-N	ACA-T	ATG-M	ACC-T	AAA-K	GCT-A	TTT-F	TTA-L	TAC-Y	TTT-F	GGT-G	ACT-T	AGA-R	GAT-D	AGT-S	CCT-P	AGA-R	GGT-G	GTT-V	AAT-N	GGT-G	AGA-R	ATT-I	TCT-S	CCG-P	GAA-E	CAT-H	GTA-V	GTG-V	GCA-A	CCT-P	AGA-R	GCT-A	ATG-M	TGT-C	GTT-V	TTT-F	GAT-D	GTC-V
1053	TH-MG726853	Thailand	NCBI	---	CCA-P	TTT-F	GGT-G	GAT-D	ATT-I	TGC-C	AAT-N	ACA-T	ATG-M	ACC-T	AAA-K	GCT-A	TTT-F	TTA-L	TAC-Y	TTT-F	GGT-G	ACT-T	AGA-R	GAT-D	AGT-S	CCT-P	AGA-R	GGT-G	GTT-V	AAT-N	GGT-G	AGA-R	ATT-I	TCT-S	CCG-P	GAA-E	CAT-H	GTA-V	GTG-V	GCA-A	CCT-P	AGA-R	GCT-A	ATG-M	TGT-C	GTT-V	TTT-F	GAT-D	GTC-V
1054	TH-MG726854	Thailand	NCBI	---	CCA-P	TTT-F	GGT-G	GAT-D	ATT-I	TGC-C	AAT-N	ACA-T	ATG-M	ACC-T	AAA-K	GCT-A	TTT-F	TTA-L	TAC-Y	TTT-F	GGT-G	ACT-T	AGA-R	GAT-D	AGT-S	CCT-P	AGA-R	GGT-G	GTT-V	AAT-N	GGT-G	AGA-R	ATT-I	TCT-S	CCG-P	GAA-E	CGT-R	GTA-V	GTG-V	GCA-A	CCT-P	AGA-R	GCT-A	ATG-M	TGT-C	GTT-V	TTT-F	GAT-D	GTC-V
1055	TH-MG726855	Thailand	NCBI	---	CCA-P	TTT-F	GGT-G	GAT-D	ATT-I	TGC-C	AAT-N	ACA-T	ATG-M	ACC-T	AAA-K	GCT-A	TTT-F	TTA-L	TAC-Y	TTT-F	GGT-G	ACT-T	AGA-R	GAT-D	AGT-S	CCT-P	AGA-R	GGT-G	GTT-V	AAT-N	GGT-G	AGA-R	ATT-I	TCT-S	CCG-P	GAA-E	CGT-R	GTA-V	GTG-V	GCA-A	CCT-P	AGA-R	GCT-A	ATG-M	TGT-C	GTT-V	TTT-F	GAT-D	GTC-V
1056	TH-MG726856	Thailand	NCBI	---	CCA-P	TTT-F	GGT-G	GAT-D	ATT-I	TGC-C	AAT-N	ACA-T	ATG-M	ACC-T	AAA-K	GCT-A	TTT-F	TTA-L	TAC-Y	TTT-F	GGT-G	ACT-T	AGA-R	GAT-D	AGT-S	CCT-P	AGA-R	GGT-G	GTT-V	AAT-N	GGT-G	AGA-R	ATT-I	TCT-S	CCG-P	GAA-E	CGT-R	GTA-V	GTG-V	GCA-A	CCT-P	AGA-R	GCT-A	ATG-M	TGT-C	GTT-V	TTT-F	GAT-D	GTC-V
1057	TH-MG726857	Thailand	NCBI	---	CCA-P	TTT-F	GGT-G	GAT-D	ATT-I	TGC-C	AAT-N	ACA-T	ATG-M	ACC-T	AAA-K	GCT-A	TTT-F	TTA-L	TAC-Y	TTT-F	GGT-G	ACT-T	AGA-R	GAT-D	AGT-S	CCT-P	AGA-R	GGT-G	GTT-V	AAT-N	GGT-G	AGA-R	ATT-I	TCT-S	CCG-P	GAA-E	CGT-R	GTA-V	GTG-V	GCA-A	CCT-P	AGA-R	GCT-A	ATG-M	TGT-C	GTT-V	TTT-F	GAT-D	GTC-V
1058	TH-MG726858	Thailand	NCBI	---	CCA-P	TTT-F	GGT-G	GAT-D	ATT-I	TGC-C	AAT-N	ACA-T	ATG-M	ACC-T	AAA-K	GCT-A	TTT-F	TTA-L	TAC-Y	TTT-F	GGT-G	ACT-T	AGA-R	GAT-D	AGT-S	CCT-P	AGA-R	GGT-G	GTT-V	AAT-N	GGT-G	AGA-R	ATT-I	TCT-S	CCG-P	GAA-E	CGT-R	GTA-V	GTG-V	GCA-A	CCT-P	AGA-R	GCT-A	ATG-M	TAT-Y	GTT-V	TTT-F	GAT-D	GTC-V
1059	TH-MG726859	Thailand	NCBI	---	CCA-P	TTT-F	GGT-G	GAT-D	ATT-I	TGC-C	AAT-N	ACA-T	ATG-M	ACC-T	AAA-K	GCT-A	TTT-F	TTA-L	TAC-Y	TTT-F	GGT-G	ACT-T	AGA-R	GAT-D	AGT-S	CCT-P	AGA-R	GGT-G	GTT-V	AAT-N	GGT-G	AGA-R	ATT-I	TCT-S	CCG-P	GAA-E	CGT-R	GTA-V	GTG-V	GCA-A	CCT-P	AGA-R	GCT-A	ATG-M	TAT-Y	GTT-V	TTT-F	GAT-D	GTC-V
1060	TH-MG726860	Thailand	NCBI	---	CCA-P	TTT-F	GGT-G	GAT-D	ATT-I	TGC-C	AAT-N	ACA-T	ATG-M	ACC-T	AAA-K	GCT-A	TTT-F	TTA-L	TAC-Y	TTT-F	GGT-G	ACT-T	AGA-R	GAT-D	AGT-S	CCT-P	AGA-R	GGT-G	GTT-V	AAT-N	GGT-G	AGA-R	ATT-I	TCT-S	CCG-P	GAA-E	CGT-R	GTA-V	GTG-V	GCA-A	CCT-P	AGA-R	GCT-A	ATG-M	TGT-C	GTT-V	TTT-F	GAT-D	GTC-V
1061	TH-MG726861	Thailand	NCBI	---	CCA-P	TTT-F	GGT-G	GAT-D	ATT-I	TGC-C	AAT-N	ACA-T	ATG-M	ACC-T	AAA-K	GCT-A	TTT-F	TTA-L	TAC-Y	TTT-F	GGT-G	ACT-T	AGA-R	GAT-D	AGT-S	CCT-P	AGA-R	GGT-G	GTT-V	AAT-N	GGT-G	AGA-R	ATT-I	TCT-S	CCG-P	GAA-E	CGT-R	GTA-V	GTG-V	GCA-A	CCT-P	AGA-R	GCT-A	ATG-M	TGT-C	GTT-V	TTT-F	GAT-D	GTC-V
1062	TH-MG726862	Thailand	NCBI	---	CCA-P	TTT-F	GGT-G	GAT-D	ATT-I	TGC-C	AAT-N	ACA-T	ATG-M	ACC-T	AAA-K	GCT-A	TTT-F	TTA-L	TAC-Y	TTT-F	GGT-G	ACT-T	AGA-R	GAT-D	AGT-S	CCT-P	AGA-R	GGT-G	GTT-V	AAT-N	GGT-G	AGA-R	ATT-I	TCT-S	CCG-P	GAA-E	CGT-R	GTA-V	GTG-V	GCA-A	CCT-P	AGA-R	GCT-A	ATG-M	TGT-C	GTT-V	TTT-F	GAT-D	GTC-V
1063	TH-MG726863	Thailand	NCBI	---	CCA-P	TTT-F	GGT-G	GAT-D	ATT-I	TGC-C	AAT-N	ACA-T	ATG-M	ACC-T	AAA-K	GCT-A	TTT-F	TTA-L	TAC-Y	TTT-F	GGT-G	ACT-T	AGA-R	GAT-D	AGT-S	CCT-P	AGA-R	GGT-G	GTT-V	AAT-N	GGT-G	AGA-R	ATT-I	TCT-S	CCG-P	GAA-E	CGT-R	GTA-V	GTG-V	GCA-A	CCT-P	AGA-R	GCT-A	ATG-M	TAT-Y	GTT-V	TTT-F	GAT-D	GTC-V
1064	TH-MG726864	Thailand	NCBI	---	CCA-P	TTT-F	GGT-G	GAT-D	ATT-I	TGC-C	AAT-N	ACA-T	ATG-M	ACC-T	AAA-K	GCT-A	TTT-F	TTA-L	TAC-Y	TTT-F	GGT-G	ACT-T	AGA-R	GAT-D	AGT-S	CCT-P	AGA-R	GGT-G	GTT-V	AAT-N	GGT-G	AGA-R	ATT-I	TCT-S	CCG-P	GAA-E	CGT-R	GTA-V	GTG-V	GCA-A	CCT-P	AGA-R	GCT-A	ATG-M	TAT-Y	GTT-V	TTT-F	GAT-D	GTC-V
1065	TH-MG726865	Thailand	NCBI	---	CCA-P	TTT-F	GGT-G	GAT-D	ATT-I	TGC-C	AAT-N	ACA-T	ATG-M	ACC-T	AAA-K	GCT-A	TTT-F	TTA-L	TAC-Y	TTT-F	GGT-G	ACT-T	AGA-R	GAT-D	AGT-S	CCT-P	AGA-R	GGT-G	GTT-V	AAT-N	GGT-G	AGA-R	ATT-I	TCT-S	CCG-P	GAA-E	CGT-R	GTA-V	GTG-V	GCA-A	CCT-P	AGA-R	GCT-A	ATG-M	TAT-Y	GTT-V	TTT-F	GAT-D	GTC-V
1066	TH-MG726866	Thailand	NCBI	---	CCA-P	TTT-F	GGT-G	GAT-D	ATT-I	TGC-C	AAT-N	ACA-T	ATG-M	ACC-T	AAA-K	GCT-A	TTT-F	TTA-L	TAC-Y	TTT-F	GGT-G	ACT-T	AGA-R	GAT-D	AGT-S	CCT-P	AGA-R	GGT-G	GTT-V	AAT-N	GGT-G	AGA-R	ATT-I	TCT-S	CCG-P	GAA-E	CGT-R	GTA-V	GTG-V	GCA-A	CCT-P	AAA-K	GCT-A	ATG-M	TGT-C	GTT-V	TTT-F	GAT-D	GTC-V
1067	TH-MG726867	Thailand	NCBI	---	CCA-P	TTT-F	GGT-G	GAT-D	ATT-I	TGC-C	AAT-N	ACA-T	ATG-M	ACC-T	AAA-K	GCT-A	TTT-F	TTA-L	TAC-Y	TTT-F	GGT-G	ACT-T	AGA-R	GAT-D	AGT-S	CCT-P	AGA-R	GGT-G	GTT-V	AAT-N	GGT-G	AGA-R	ATT-I	TCT-S	CCG-P	GAA-E	CGT-R	GTA-V	GTG-V	GCA-A	CCT-P	AAA-K	GCT-A	ATG-M	TGT-C	GTT-V	TTT-F	GAT-D	GTC-V
1068	TH-MG726868	Thailand	NCBI	---	CCA-P	TTT-F	GGT-G	GAT-D	ATT-I	TGC-C	TAT-Y	ACA-T	ATG-M	ACC-T	AAA-K	GCT-A	TTT-F	TTA-L	TAC-Y	TTT-F	GGT-G	ACT-T	AGA-R	GAT-D	AGT-S	CCT-P	AGA-R	GGT-G	GTT-V	AAT-N	GGT-G	AGA-R	ATT-I	TCT-S	CCG-P	GAA-E	CGT-R	GTA-V	GTG-V	GCA-A	CCT-P	AGA-R	GCT-A	ATG-M	TGT-C	GTT-V	TTT-F	GAT-D	GTC-V
1069	TH-MG726869	Thailand	NCBI	---	CCA-P	TTT-F	GGT-G	GAT-D	ATT-I	TGC-C	TAT-Y	ACA-T	ATG-M	ACC-T	AAA-K	GCT-A	TTT-F	TTA-L	TAC-Y	TTT-F	GGT-G	ACT-T	AGA-R	GAT-D	AGT-S	CCT-P	AGA-R	GGT-G	GTT-V	AAT-N	GGT-G	AGA-R	ATT-I	TCT-S	CCG-P	GAA-E	CGT-R	GTA-V	GTG-V	GCA-A	CCT-P	AGA-R	GCT-A	ATG-M	TGT-C	GTT-V	TTT-F	GAT-D	GTC-V
1070	TH-MG726870	Thailand	NCBI	---	CCA-P	TTT-F	GGT-G	GAT-D	ATT-I	TGC-C	AAT-N	ACA-T	ATG-M	ACC-T	AAA-K	GCT-A	TTT-F	TTA-L	TAC-Y	TTT-F	GGT-G	ACT-T	AGA-R	GAT-D	AGT-S	CCT-P	AGA-R	GGT-G	GTT-V	AAT-N	GGT-G	AGA-R	ATT-I	TCT-S	CCG-P	GAA-E	CGT-R	GTA-V	GTG-V	GCA-A	CCT-P	AGA-R	GCT-A	ATG-M	TAT-Y	GTT-V	TTT-F	GAT-D	GTC-V
1071	TH-MG726871	Thailand	NCBI	---	CCA-P	TTT-F	GGT-G	GAT-D	ATT-I	TGC-C	AAT-N	ACA-T	ATG-M	ACC-T	AAA-K	GCT-A	TTT-F	TTA-L	TAC-Y	TTT-F	GGT-G	ACT-T	AGA-R	GAT-D	AGT-S	CCT-P	AGA-R	GGT-G	GTT-V	AAT-N	GGT-G	AGA-R	ATT-I	TCT-S	CCG-P	GAA-E	CGT-R	GTA-V	GTG-V	GCA-A	CCT-P	AGA-R	GCT-A	ATG-M	TAT-Y	GTT-V	TTT-F	GAT-D	GTC-V
1072	TH-MG726872	Thailand	NCBI	---	CCA-P	TTT-F	GGT-G	GAT-D	ATT-I	TGC-C	AAT-N	ACA-T	ATG-M	ACC-T	AAA-K	GCT-A	TTT-F	TTA-L	TAC-Y	TTT-F	GGT-G	ACT-T	AGA-R	GAT-D	AGT-S	CCT-P	AGA-R	GGT-G	GTT-V	AAT-N	GGT-G	AGA-R	ATT-I	TCT-S	CCG-P	GAA-E	CGT-R	GTA-V	GTG-V	GCA-A	CCT-P	AGA-R	GCT-A	ATG-M	TGT-C	GTT-V	TTT-F	GAT-D	GTC-V
1073	TH-MG726873	Thailand	NCBI	---	CCA-P	TTT-F	GGT-G	GAT-D	ATT-I	TGC-C	AAT-N	ACA-T	ATG-M	ACC-T	AAA-K	GCT-A	TTT-F	TTA-L	TAC-Y	TTT-F	GGT-G	ACT-T	AGA-R	GAT-D	AGT-S	CCT-P	AGA-R	GGT-G	GTT-V	AAT-N	GGT-G	AGA-R	ATT-I	TCT-S	CCG-P	GAA-E	CGT-R	GTA-V	GTG-V	GCA-A	CCT-P	AGA-R	GCT-A	ATG-M	TGT-C	GTT-V	TTT-F	GAT-D	GTC-V
1074	TH-MG726874	Thailand	NCBI	---	CCA-P	TTT-F	GGT-G	GAT-D	ATT-I	TGC-C	AAT-N	ACA-T	ATA-I	ACC-T	AAA-K	GCT-A	TTT-F	TTA-L	TAC-Y	TTT-F	GGT-G	ACT-T	AGA-R	GAT-D	AGT-S	CCT-P	AGA-R	GGT-G	GTT-V	AAT-N	GGT-G	AGA-R	ATT-I	TCT-S	CCG-P	GAA-E	CGT-R	GTA-V	GTG-V	GCA-A	CCT-P	AGA-R	GCT-A	ATG-M	TGT-C	GTT-V	TTT-F	GAT-D	GTC-V
1075	TH-MG726875	Thailand	NCBI	---	CCA-P	TTT-F	GGT-G	GAT-D	ATT-I	TGC-C	AAT-N	ACA-T	ATA-I	ACC-T	AAA-K	GCT-A	TTT-F	TTA-L	TAC-Y	TTT-F	GGT-G	ACT-T	AGA-R	GAT-D	AGT-S	CCT-P	AGA-R	GGT-G	GTT-V	AAT-N	GGT-G	AGA-R	ATT-I	TCT-S	CCG-P	GAA-E	CGT-R	GTA-V	GTG-V	GCA-A	CCT-P	AGA-R	GCT-A	ATG-M	TGT-C	GTT-V	TTT-F	GAT-D	GTC-V
1076	TH-MG726876	Thailand	NCBI	---	CCA-P	TTT-F	GGT-G	GAT-D	ATT-I	TGC-C	AAT-N	ACA-T	ATG-M	ACC-T	AAA-K	GCT-A	TTT-F	TTA-L	TAC-Y	TTT-F	GGT-G	ACT-T	AGA-R	GAT-D	AGT-S	CCT-P	AGA-R	GGT-G	GTT-V	AAT-N	GGT-G	AGA-R	ATT-I	TCT-S	CCG-P	GAA-E	CGT-R	GTA-V	GTG-V	GCA-A	CCT-P	AGA-R	GCT-A	ATG-M	TAT-Y	GTT-V	TTT-F	GAT-D	GTC-V
1077	TH-MG726877	Thailand	NCBI	---	CCA-P	TTT-F	GGT-G	GAT-D	ATT-I	TGC-C	AAT-N	ACA-T	ATG-M	ACC-T	AAA-K	GCT-A	TTT-F	TTA-L	TAC-Y	TTT-F	GGT-G	ACT-T	AGA-R	GAT-D	AGT-S	CCT-P	AGA-R	GGT-G	GTT-V	AAT-N	GGT-G	AGA-R	ATT-I	TCT-S	CCG-P	GAA-E	CGT-R	GTA-V	GTG-V	GCA-A	CCT-P	AGA-R	GCT-A	ATG-M	TAT-Y	GTT-V	TTT-F	GAT-D	GTC-V
1078	TH-MG726878	Thailand	NCBI	---	CCA-P	TTT-F	GGT-G	GAT-D	ATT-I	TGC-C	AAT-N	ACA-T	ATG-M	ACC-T	AAA-K	GCT-A	TTT-F	TTA-L	TAC-Y	TTT-F	GGT-G	ACT-T	AGA-R	GAT-D	AGT-S	CCT-P	AGA-R	GGT-G	GTT-V	AAT-N	GGT-G	AGA-R	ATT-I	TCT-S	CCG-P	GAA-E	CGT-R	GTA-V	GTG-V	GCA-A	CCT-P	AGA-R	GCT-A	ATG-M	TAT-Y	GTT-V	TTT-F	GAT-D	GTC-V
1079	TH-MG726879	Thailand	NCBI	---	CCA-P	TTT-F	GGT-G	GAT-D	ATT-I	TGC-C	AAT-N	ACA-T	ATG-M	ACC-T	AAA-K	GCT-A	TTT-F	TTA-L	TAC-Y	TTT-F	GGT-G	ACT-T	AGA-R	GAT-D	AGT-S	CCT-P	AGA-R	GGT-G	GTT-V	AAT-N	GGT-G	AGA-R	ATT-I	TCT-S	CCG-P	GAA-E	CGT-R	GTA-V	GTG-V	GCA-A	CCT-P	AGA-R	GCT-A	ATG-M	TAT-Y	GTT-V	TTT-F	GAT-D	GTC-V
1080	TH-MG726880	Thailand	NCBI	---	CCA-P	TTT-F	GGT-G	GAT-D	ATT-I	TGC-C	AAT-N	ACA-T	ATG-M	ACC-T	AAA-K	GCT-A	TTT-F	TTA-L	TAC-Y	TTT-F	GGT-G	ACT-T	AGA-R	GAT-D	AGT-S	CCT-P	AGA-R	GGT-G	GTT-V	AAT-N	GGT-G	AGA-R	ATT-I	TCT-S	CCG-P	GAA-E	CGT-R	GTA-V	GTG-V	GCA-A	CCT-P	AGA-R	GCT-A	ATG-M	TAT-Y	GTT-V	TTT-F	GAT-D	GTC-V
1081	TH-MG726881	Thailand	NCBI	---	CCA-P	TTT-F	GGT-G	GAT-D	ATT-I	TGC-C	AAT-N	ACA-T	ATG-M	ACC-T	AAA-K	GCT-A	TTT-F	TTA-L	TAC-Y	TTT-F	GGT-G	ACT-T	AGA-R	GAT-D	AGT-S	CCT-P	AGA-R	GGT-G	GTT-V	AAT-N	GGT-G	AGA-R	ATT-I	TCT-S	CCG-P	GAA-E	CGT-R	GTA-V	GTG-V	GCA-A	CCT-P	AGA-R	GCT-A	ATG-M	TAT-Y	GTT-V	TTT-F	GAT-D	GTC-V
1082	TH-MG726882	Thailand	NCBI	---	CCA-P	ATT-I	GGT-G	GAT-D	ATT-I	TGC-C	AAT-N	ACA-T	ATG-M	ACC-T	AAA-K	GCT-A	TTT-F	TTA-L	TAC-Y	TTT-F	GGT-G	ACT-T	AGA-R	GAT-D	AGT-S	CCT-P	AGA-R	GGT-G	GTT-V	AAT-N	GGT-G	AGA-R	ATT-I	TCT-S	CCG-P	GAA-E	CGT-R	GTA-V	GTG-V	GCA-A	CCT-P	AGA-R	GCT-A	ATG-M	TGT-C	GTT-V	TTT-F	GAT-D	GTC-V
1083	TH-MG726883	Thailand	NCBI	---	CCA-P	ATT-I	GGT-G	GAT-D	ATT-I	TGC-C	AAT-N	ACA-T	ATG-M	ACC-T	AAA-K	GCT-A	TTT-F	TTA-L	TAC-Y	TTT-F	GGT-G	ACT-T	AGA-R	GAT-D	AGT-S	CCT-P	AGA-R	GGT-G	GTT-V	AAT-N	GGT-G	AGA-R	ATT-I	TCT-S	CCG-P	GAA-E	CGT-R	GTA-V	GTG-V	GCA-A	CCT-P	AGA-R	GCT-A	ATG-M	TGT-C	GTT-V	TTT-F	GAT-D	GTC-V
1084	TH-MG726884	Thailand	NCBI	---	CCA-P	TTT-F	GGT-G	GAT-D	ATT-I	TGC-C	AAT-N	ACA-T	ATG-M	ACC-T	AAA-K	GCT-A	TTT-F	TTA-L	TAC-Y	TTT-F	GGT-G	ACT-T	AGA-R	GAT-D	AGT-S	CCT-P	AGA-R	GGT-G	GTT-V	AAT-N	GGT-G	AGA-R	ATT-I	TCT-S	CCG-P	GAA-E	CGT-R	GTA-V	GTG-V	GCA-A	CCT-P	AGA-R	GCT-A	ATG-M	TGT-C	GTT-V	TTT-F	GAT-D	GTC-V
1085	TH-MG726885	Thailand	NCBI	---	CCA-P	TTT-F	GGT-G	GAT-D	ATT-I	TGC-C	AAT-N	ACA-T	ATG-M	ACC-T	AAA-K	GCT-A	TTT-F	TTA-L	TAC-Y	TTT-F	GGT-G	ACT-T	AGA-R	GAT-D	AGT-S	CCT-P	AGA-R	GGT-G	GTT-V	AAT-N	GGT-G	AGA-R	ATT-I	TCT-S	CCG-P	GAA-E	CGT-R	GTA-V	GTG-V	GCA-A	CCT-P	AGA-R	GCT-A	ATG-M	TGT-C	GTT-V	TTT-F	GAT-D	GTC-V
1086	TH-MG726886	Thailand	NCBI	---	CCA-P	TTT-F	GGT-G	GAT-D	ATT-I	TGC-C	AAT-N	ACA-T	ATG-M	ACC-T	AAA-K	GCT-A	TTT-F	TTA-L	TAC-Y	TTT-F	GGT-G	ACT-T	AGA-R	GAT-D	AGT-S	CCT-P	AGA-R	GGT-G	GTT-V	AAT-N	GGT-G	AGA-R	ATT-I	TCT-S	CCG-P	GAA-E	CGT-R	GTA-V	GTG-V	GCA-A	CCT-P	AGA-R	GCT-A	ATG-M	TGT-C	GTT-V	TTT-F	GAT-D	GTC-V
1087	TH-MG726887	Thailand	NCBI	---	CCA-P	TTT-F	GGT-G	GAT-D	ATT-I	TGC-C	AAT-N	ACA-T	ATG-M	ACC-T	AAA-K	GCT-A	TTT-F	TTA-L	TAC-Y	TTT-F	GGT-G	ACT-T	AGA-R	GAT-D	AGT-S	CCT-P	AGA-R	GGT-G	GTT-V	AAT-N	GGT-G	AGA-R	ATT-I	TCT-S	CCG-P	GAA-E	CGT-R	GTA-V	GTG-V	GCA-A	CCT-P	AGA-R	GCT-A	ATG-M	TGT-C	GTT-V	TTT-F	GAT-D	GTC-V
1088	TH-MG726888	Thailand	NCBI	---	CCA-P	TTT-F	GGT-G	GAT-D	ATT-I	TGC-C	AAT-N	ACA-T	ATG-M	ACC-T	AAA-K	GCT-A	TTT-F	TTA-L	TAC-Y	TTT-F	GGT-G	ACT-T	AGA-R	GAT-D	AGT-S	CCT-P	AGA-R	GGT-G	GTT-V	AAT-N	GGT-G	AGA-R	ATT-I	TCT-S	CCG-P	GAA-E	CGT-R	GTA-V	GTG-V	GCA-A	CCT-P	AGA-R	GCT-A	ATG-M	TGT-C	GTT-V	TTT-F	GAT-D	GTC-V
1089	TH-MG726889	Thailand	NCBI	---	CTA-L	TTT-F	GGT-G	GAT-D	ATT-I	TGC-C	AAT-N	ACA-T	ATG-M	ACC-T	AAA-K	GCT-A	TTT-F	TTA-L	TAC-Y	TTT-F	GGT-G	ACT-T	AGA-R	GAT-D	AGT-S	CCT-P	AGA-R	GGT-G	GTT-V	AAT-N	GGT-G	AGA-R	ATT-I	TCT-S	CCG-P	GAA-E	CGT-R	GTA-V	GTG-V	GCA-A	CCT-P	AGA-R	GCT-A	ATG-M	TGT-C	GTT-V	TTT-F	GAT-D	GTC-V
1090	TH-MG726890	Thailand	NCBI	---	CTA-L	TTT-F	GGT-G	GAT-D	ATT-I	TGC-C	AAT-N	ACA-T	ATG-M	ACC-T	AAA-K	GCT-A	TTT-F	TTA-L	TAC-Y	TTT-F	GGT-G	ACT-T	AGA-R	GAT-D	AGT-S	CCT-P	AGA-R	GGT-G	GTT-V	AAT-N	GGT-G	AGA-R	ATT-I	TCT-S	CCG-P	GAA-E	CGT-R	GTA-V	GTG-V	GCA-A	CCT-P	AGA-R	GCT-A	ATG-M	TGT-C	GTT-V	TTT-F	GAT-D	GTC-V
1091	TH-MG726891	Thailand	NCBI	---	CCA-P	TTT-F	GGT-G	GAT-D	ATT-I	TGC-C	AAT-N	ACA-T	ATG-M	ACC-T	AAA-K	GCT-A	TTT-F	TTA-L	TAC-Y	TTT-F	GGT-G	ACT-T	AGA-R	GAT-D	AGT-S	CCT-P	AGA-R	GGT-G	GTT-V	AAT-N	GGT-G	AGA-R	ATT-I	TCT-S	CCG-P	GAA-E	CGT-R	GTA-V	GTG-V	GCA-A	CCT-P	AGA-R	GCT-A	ATG-M	TGT-C	GTT-V	TTT-F	GAT-D	GTC-V
1092	TH-MG726892	Thailand	NCBI	---	CCA-P	TTT-F	GGT-G	GAT-D	ATT-I	TGC-C	AAT-N	ACA-T	ATG-M	ACC-T	AAA-K	GCT-A	TTT-F	TTA-L	TAC-Y	TTT-F	GGT-G	ACT-T	AGA-R	GAT-D	AGT-S	CCT-P	AGA-R	GGT-G	GTT-V	AAT-N	GGT-G	AGA-R	ATT-I	TCT-S	CCG-P	GAA-E	CGT-R	GTA-V	GTG-V	GCA-A	CCT-P	AGA-R	GCT-A	ATG-M	TGT-C	GTT-V	TTT-F	GAT-D	GTC-V
1093	TH-MG726893	Thailand	NCBI	---	CCA-P	TTT-F	GGT-G	GAT-D	ATT-I	TGC-C	AAT-N	ACA-T	ATG-M	ACC-T	AAA-K	GCT-A	TTT-F	TTA-L	TAC-Y	TTT-F	GGT-G	ACT-T	AGA-R	GAT-D	AGT-S	CCT-P	AGA-R	GGT-G	GTT-V	AAT-N	GGT-G	AGA-R	ATT-I	TCT-S	CCG-P	GAA-E	CAT-H	GTA-V	GTG-V	GCA-A	CCT-P	AGA-R	GCT-A	ATG-M	TGT-C	GTT-V	TTT-F	GAT-D	GTC-V
1094	TH-MG726894	Thailand	NCBI	---	CCA-P	TTT-F	GGT-G	GAT-D	ATT-I	TGC-C	AAT-N	ACA-T	ATG-M	ACC-T	AAA-K	GCT-A	TTT-F	TTA-L	TAC-Y	TTT-F	GGT-G	ACT-T	AGA-R	GAT-D	AGT-S	CCT-P	AGA-R	GGT-G	GTT-V	AAT-N	GTT-V	AGA-R	ATT-I	TCT-S	CCG-P	GAA-E	CGT-R	GTA-V	GTG-V	GCA-A	CCT-P	AGA-R	GCT-A	ATG-M	TGT-C	GTT-V	TTT-F	GAT-D	GTC-V
1095	TH-MG726895	Thailand	NCBI	---	CCA-P	TTT-F	GGT-G	GAT-D	ATT-I	TGC-C	AAT-N	ACA-T	ATG-M	ACC-T	AAA-K	GCT-A	TTT-F	TTA-L	TAC-Y	TTT-F	GGT-G	ACT-T	AGA-R	GAT-D	AGT-S	CCT-P	AGA-R	GGT-G	GTT-V	AAT-N	GTT-V	AGA-R	ATT-I	TCT-S	CCG-P	GAA-E	CGT-R	GTA-V	GTG-V	GCA-A	CCT-P	AGA-R	GCT-A	ATG-M	TGT-C	GTT-V	TTT-F	GAT-D	GTC-V
1096	TH-MG726896	Thailand	NCBI	---	CCA-P	TTT-F	GGT-G	GAT-D	ATT-I	TGC-C	AAT-N	ACA-T	ATG-M	ACC-T	AAA-K	GCT-A	TTT-F	TTA-L	TAC-Y	TTT-F	GGT-G	ACT-T	AGA-R	GAT-D	AGT-S	CCT-P	AGA-R	GGT-G	GTT-V	ATT-I	GGT-G	AGA-R	ATT-I	TCT-S	CCG-P	GAA-E	CGT-R	GTA-V	GTG-V	GCA-A	CCT-P	AGA-R	GCT-A	ATG-M	TGT-C	GTT-V	TTT-F	GAT-D	GTC-V
1097	TH-MG726897	Thailand	NCBI	---	CCA-P	TTT-F	GGT-G	GAT-D	ATT-I	TGC-C	AAT-N	ACA-T	ATG-M	ACC-T	AAA-K	GCT-A	TTT-F	TTA-L	TAC-Y	TTT-F	GGT-G	ACT-T	AGA-R	GAT-D	AGT-S	CCT-P	AGA-R	GGT-G	GTT-V	AAT-N	GGT-G	AGA-R	ATT-I	TCT-S	CCG-P	GAA-E	CAT-H	GTA-V	GTG-V	GCA-A	CCT-P	AGA-R	GCT-A	ATG-M	TGT-C	GTT-V	TTT-F	GAT-D	GTC-V
1098	TH-MG726898	Thailand	NCBI	---	CCA-P	TTT-F	GGT-G	GAT-D	ATT-I	TGC-C	AAT-N	ACA-T	ATG-M	ACC-T	AAA-K	GCT-A	TTT-F	TTA-L	TAC-Y	TTT-F	GGT-G	ACT-T	AGA-R	GAT-D	AGT-S	CCT-P	AGA-R	GGT-G	GTT-V	AAT-N	GGT-G	AGA-R	ATT-I	TCT-S	CCG-P	GAA-E	CAT-H	GTA-V	GTG-V	GCA-A	CCT-P	AGA-R	GCT-A	ATG-M	TGT-C	GTT-V	TTT-F	GAT-D	GTC-V
1099	TH-MG726899	Thailand	NCBI	---	CCA-P	TTT-F	GGT-G	GAT-D	ATT-I	TGC-C	AAT-N	ACA-T	ATG-M	ACC-T	AAA-K	GCT-A	TTT-F	TTA-L	TAC-Y	TTT-F	GGT-G	ACT-T	AGA-R	GAT-D	AGT-S	CCT-P	AGA-R	GGT-G	GTT-V	AAT-N	GGT-G	AGA-R	ATT-I	TCT-S	CCG-P	GAA-E	CAT-H	GTA-V	GTG-V	GCA-A	CCT-P	AGA-R	GCT-A	ATG-M	TGT-C	GTT-V	TTT-F	GAT-D	GTC-V
1100	TH-MG726900	Thailand	NCBI	---	CCA-P	ATT-I	GGT-G	GAT-D	ATT-I	TGC-C	AAT-N	ACA-T	ATG-M	ACC-T	AAA-K	GCT-A	TTT-F	TTA-L	TAC-Y	TTT-F	GGT-G	ACT-T	AGA-R	GAT-D	AGT-S	CCT-P	AGA-R	GGT-G	GTT-V	AAT-N	GGT-G	AGA-R	ATT-I	TCT-S	CCG-P	GAA-E	CGT-R	GTA-V	GTG-V	GCA-A	CCT-P	AGA-R	GCT-A	ATG-M	TGT-C	GTT-V	TTT-F	GAT-D	GTC-V
1101	TH-MG726901	Thailand	NCBI	---	CCA-P	ATT-I	GGT-G	GAT-D	ATT-I	TGC-C	AAT-N	ACA-T	ATG-M	ACC-T	AAA-K	GCT-A	TTT-F	TTA-L	TAC-Y	TTT-F	GGT-G	ACT-T	AGA-R	GAT-D	AGT-S	CCT-P	AGA-R	GGT-G	GTT-V	AAT-N	GGT-G	AGA-R	ATT-I	TCT-S	CCG-P	GAA-E	CGT-R	GTA-V	GTG-V	GCA-A	CCT-P	AGA-R	GCT-A	ATG-M	TGT-C	GTT-V	TTT-F	GAT-D	GTC-V
1102	TH-MG726902	Thailand	NCBI	---	CCA-P	ATT-I	GGT-G	GAT-D	ATT-I	TGC-C	AAT-N	ACA-T	ATG-M	ACC-T	AAA-K	GCT-A	TTT-F	TTA-L	TAC-Y	TTT-F	GGT-G	ACT-T	AGA-R	GAT-D	AGT-S	CCT-P	AGA-R	GGT-G	GTT-V	AAT-N	GGT-G	AGA-R	ATT-I	TCT-S	CCG-P	GAA-E	CGT-R	GTA-V	GTG-V	GCA-A	CCT-P	AGA-R	GCT-A	ATG-M	TGT-C	GTT-V	TTT-F	GAT-D	GTC-V
1103	TH-MG726903	Thailand	NCBI	---	CCA-P	TTT-F	GGT-G	GAT-D	ATT-I	TGC-C	AAT-N	ACA-T	ATG-M	ACC-T	AAA-K	GCT-A	TTT-F	TTA-L	TAC-Y	TTT-F	GGT-G	ACT-T	AGA-R	GAT-D	AGT-S	CCT-P	AGA-R	GGT-G	GTT-V	AAT-N	GGT-G	AGA-R	ATT-I	TCT-S	CCG-P	GAA-E	CGT-R	GTA-V	GTG-V	GCA-A	CCT-P	AGA-R	GCT-A	ATG-M	TGT-C	GTT-V	TTT-F	GAT-D	GTC-V
1104	TH-MG726904	Thailand	NCBI	---	CCA-P	TTT-F	GGT-G	GAT-D	ATT-I	TGC-C	AAT-N	ACA-T	ATG-M	ACC-T	AAA-K	GCT-A	TTT-F	TTA-L	TAC-Y	TTT-F	GGT-G	ACT-T	AGA-R	GAT-D	AGT-S	CCT-P	AGA-R	GGT-G	GTT-V	AAT-N	GGT-G	AGA-R	ATT-I	TCT-S	CCG-P	GAA-E	CGT-R	GTA-V	GTG-V	GCA-A	CCT-P	AGA-R	GCT-A	ATG-M	TGT-C	GTT-V	TTT-F	GAT-D	GTC-V
1105	TH-MG726905	Thailand	NCBI	---	CCA-P	TTT-F	GGT-G	GAT-D	ATT-I	TGC-C	AAT-N	ACA-T	ATG-M	ACC-T	AAA-K	GCT-A	TTT-F	TTA-L	TAC-Y	TTT-F	GGT-G	ACT-T	AGA-R	GAT-D	AGT-S	CCT-P	AGA-R	GGT-G	GTT-V	AAT-N	GGT-G	AGA-R	ATT-I	TCT-S	CCG-P	GAA-E	CAT-H	GTA-V	GTG-V	GCA-A	CCT-P	AGA-R	GCT-A	ATG-M	TGT-C	GTT-V	TTT-F	GAT-D	GTC-V
1106	TH-MG726906	Thailand	NCBI	---	CCA-P	TTT-F	GGT-G	GAT-D	ATT-I	TGC-C	AAT-N	ACA-T	ATG-M	ACC-T	AAA-K	GCT-A	TTT-F	TTA-L	TAC-Y	TTT-F	GGT-G	ACT-T	AGA-R	GAT-D	AGT-S	CCT-P	AGA-R	GGT-G	GTT-V	AAT-N	GGT-G	AGA-R	ATT-I	TCT-S	CCG-P	GAA-E	CAT-H	GTA-V	GTG-V	GCA-A	CCT-P	AGA-R	GCT-A	ATG-M	TGT-C	GTT-V	TTT-F	GAT-D	GTC-V
1107	TH-MG726907	Thailand	NCBI	---	CCA-P	TTT-F	GGT-G	GAT-D	ATT-I	TGC-C	AAT-N	ACA-T	ATG-M	ACC-T	AAA-K	GCT-A	TTT-F	TTA-L	TAC-Y	TTT-F	GGT-G	ACT-T	AGA-R	GAT-D	AGT-S	CCT-P	AGA-R	GGT-G	GTT-V	AAT-N	GGT-G	AGA-R	ATT-I	TCT-S	CCG-P	GAA-E	CAT-H	GTA-V	GTG-V	GCA-A	CCT-P	AGA-R	GCT-A	ATG-M	TGT-C	GTT-V	TTT-F	GAT-D	GTC-V
1108	TH-MG726908	Thailand	NCBI	---	CCA-P	ATT-I	GGT-G	GAT-D	ATT-I	TGC-C	AAT-N	ACA-T	ATG-M	ACC-T	AAA-K	GCT-A	TTT-F	TTA-L	TAC-Y	TTT-F	GGT-G	ACT-T	AGA-R	GAT-D	AGT-S	CCT-P	AGA-R	GGT-G	GTT-V	AAT-N	GGT-G	AGA-R	ATT-I	TCT-S	CCG-P	GAA-E	CGT-R	GTA-V	GTG-V	GCA-A	CCT-P	AGA-R	GCT-A	ATG-M	TGT-C	GTT-V	TTT-F	GAT-D	GTC-V
1109	TH-MG726909	Thailand	NCBI	---	CCA-P	ATT-I	GGT-G	GAT-D	ATT-I	TGC-C	AAT-N	ACA-T	ATG-M	ACC-T	AAA-K	GCT-A	TTT-F	TTA-L	TAC-Y	TTT-F	GGT-G	ACT-T	AGA-R	GAT-D	AGT-S	CCT-P	AGA-R	GGT-G	GTT-V	AAT-N	GGT-G	AGA-R	ATT-I	TCT-S	CCG-P	GAA-E	CGT-R	GTA-V	GTG-V	GCA-A	CCT-P	AGA-R	GCT-A	ATG-M	TGT-C	GTT-V	TTT-F	GAT-D	GTC-V
1110	TH-MG726910	Thailand	NCBI	---	CCA-P	TTT-F	GGT-G	GAT-D	ATT-I	TGC-C	TAT-Y	ACA-T	ATG-M	ACC-T	AAA-K	GCT-A	TTT-F	TTA-L	TAC-Y	TTT-F	GGT-G	ACT-T	AGA-R	GAT-D	AGT-S	CCT-P	AGA-R	GGT-G	GTT-V	AAT-N	GGT-G	AGA-R	ATT-I	TCT-S	CCG-P	GAA-E	CGT-R	GTA-V	GTG-V	GCA-A	CCT-P	AGA-R	GCT-A	ATG-M	TGT-C	GTT-V	TTT-F	GAT-D	GTC-V
1111	TH-MG726911	Thailand	NCBI	---	CCA-P	TTT-F	GGT-G	GAT-D	ATT-I	TGC-C	TAT-Y	ACA-T	ATG-M	ACC-T	AAA-K	GCT-A	TTT-F	TTA-L	TAC-Y	TTT-F	GGT-G	ACT-T	AGA-R	GAT-D	AGT-S	CCT-P	AGA-R	GGT-G	GTT-V	AAT-N	GGT-G	AGA-R	ATT-I	TCT-S	CCG-P	GAA-E	CGT-R	GTA-V	GTG-V	GCA-A	CCT-P	AGA-R	GCT-A	ATG-M	TGT-C	GTT-V	TTT-F	GAT-D	GTC-V
1112	TH-MG726912	Thailand	NCBI	---	CCA-P	TTT-F	GGT-G	GAT-D	ATT-I	TGC-C	AAT-N	ACA-T	ATG-M	ACC-T	AAA-K	GCT-A	TTT-F	TTA-L	TAC-Y	TTT-F	GGT-G	ACT-T	AGA-R	GAT-D	AGT-S	CCT-P	AGA-R	GGT-G	GTT-V	AAT-N	GGT-G	AGA-R	ATT-I	TCT-S	CCG-P	GAA-E	CGT-R	GTA-V	GTG-V	GCA-A	CCT-P	AGA-R	GCT-A	ATG-M	TGT-C	GTT-V	TTT-F	GAT-D	GTC-V
1113	TH-MG726913	Thailand	NCBI	---	CCA-P	TTT-F	GGT-G	GAT-D	ATT-I	TGC-C	AAT-N	ACA-T	ATG-M	ACC-T	AAA-K	GCT-A	TTT-F	TTA-L	TAC-Y	TTT-F	GGT-G	ACT-T	AGA-R	GAT-D	AGT-S	CCT-P	AGA-R	GGT-G	GTT-V	AAT-N	GGT-G	AGA-R	ATT-I	TCT-S	CCG-P	GAA-E	CGT-R	GTA-V	GTG-V	GCA-A	CCT-P	AGA-R	GCT-A	ATG-M	TGT-C	GTT-V	TTT-F	GAT-D	GTC-V
1114	TH-MG726914	Thailand	NCBI	---	CCA-P	TTT-F	GGT-G	GAT-D	ATT-I	TGC-C	AAT-N	ACA-T	ATG-M	ACC-T	AAA-K	GCT-A	TTT-F	TTA-L	TAC-Y	TTT-F	GGT-G	ACT-T	AGA-R	GAT-D	AGT-S	CCT-P	AGA-R	GGT-G	GTT-V	AAT-N	GTT-V	AGA-R	ATT-I	TCT-S	CCG-P	GAA-E	CGT-R	GTA-V	GTG-V	GCA-A	CCT-P	AGA-R	GCT-A	ATG-M	TGT-C	GTT-V	TTT-F	GAT-D	GTC-V
1115	TH-MG726915	Thailand	NCBI	---	CCA-P	TTT-F	GGT-G	GAT-D	ATT-I	TGC-C	AAT-N	ACA-T	ATG-M	ACC-T	AAA-K	GCT-A	TTT-F	TTA-L	TAC-Y	TTT-F	GGT-G	ACT-T	AGA-R	GAT-D	AGT-S	CCT-P	AGA-R	GGT-G	GTT-V	AAT-N	GTT-V	AGA-R	ATT-I	TCT-S	CCG-P	GAA-E	CGT-R	GTA-V	GTG-V	GCA-A	CCT-P	AGA-R	GCT-A	ATG-M	TGT-C	GTT-V	TTT-F	GAT-D	GTC-V
1116	TH-MG726916	Thailand	NCBI	---	CCA-P	TTT-F	GGT-G	GAT-D	ATT-I	TGC-C	AAT-N	ACA-T	ATG-M	ACC-T	AAA-K	GCT-A	TTT-F	TTA-L	TAC-Y	TTT-F	GGT-G	ACT-T	AGA-R	GAT-D	AGT-S	CCT-P	AGA-R	GGT-G	GTT-V	AAT-N	GTT-V	AGA-R	ATT-I	TCT-S	CCG-P	GAA-E	CGT-R	GTA-V	GTG-V	GCA-A	CCT-P	AGA-R	GCT-A	ATG-M	TGT-C	GTT-V	TTT-F	GAT-D	GTC-V
1117	TH-MG726917	Thailand	NCBI	---	CCA-P	TTT-F	GGT-G	GAT-D	ATT-I	TGC-C	AAT-N	ACA-T	ATG-M	ACC-T	AAA-K	GCT-A	TTT-F	TTA-L	TAC-Y	TTT-F	GGT-G	ACT-T	AGA-R	GAT-D	AGT-S	CCT-P	AGA-R	GGT-G	GTT-V	AAT-N	GTT-V	AGA-R	ATT-I	TCT-S	CCG-P	GAA-E	CGT-R	GTA-V	GTG-V	GCA-A	CCT-P	AGA-R	GCT-A	ATG-M	TGT-C	GTT-V	TTT-F	GAT-D	GTC-V
1118	TH-MG726918	Thailand	NCBI	---	CCA-P	ATT-I	GGT-G	GAT-D	ATT-I	TGC-C	AAT-N	ACA-T	ATG-M	ACC-T	AAA-K	GCT-A	TTT-F	TTA-L	TAC-Y	TTT-F	GGT-G	ACT-T	AGA-R	GAT-D	AGT-S	CCT-P	AGA-R	GGT-G	GTT-V	AAT-N	GGT-G	AGA-R	ATT-I	TCT-S	CCG-P	GAA-E	CGT-R	GTA-V	GTG-V	GCA-A	CCT-P	AGA-R	GCT-A	ATG-M	TGT-C	GTT-V	TTT-F	GAT-D	GTC-V
1119	TH-MG726919	Thailand	NCBI	---	CCA-P	ATT-I	GGT-G	GAT-D	ATT-I	TGC-C	AAT-N	ACA-T	ATG-M	ACC-T	AAA-K	GCT-A	TTT-F	TTA-L	TAC-Y	TTT-F	GGT-G	ACT-T	AGA-R	GAT-D	AGT-S	CCT-P	AGA-R	GGT-G	GTT-V	AAT-N	GGT-G	AGA-R	ATT-I	TCT-S	CCG-P	GAA-E	CGT-R	GTA-V	GTG-V	GCA-A	CCT-P	AGA-R	GCT-A	ATG-M	TGT-C	GTT-V	TTT-F	GAT-D	GTC-V
1120	TH-MG726920	Thailand	NCBI	---	CCA-P	TTT-F	GGT-G	GAT-D	ATT-I	TGC-C	AAT-N	ACA-T	ATG-M	ACC-T	AAA-K	GCT-A	TTT-F	TTA-L	TAC-Y	TTT-F	GGT-G	ACT-T	AGA-R	GAT-D	AGT-S	CCT-P	AGA-R	GGT-G	GTT-V	AAT-N	GGT-G	AGA-R	ATT-I	TCT-S	CCG-P	GAA-E	CGT-R	GTA-V	GTG-V	GCA-A	CCT-P	AGA-R	GCT-A	ATG-M	TGT-C	GTT-V	TTT-F	GAT-D	GTC-V
1121	TH-MG726921	Thailand	NCBI	---	CCA-P	TTT-F	GGT-G	GAT-D	ATT-I	TGC-C	AAT-N	ACA-T	ATG-M	ACC-T	AAA-K	GCT-A	TTT-F	TTA-L	TAC-Y	TTT-F	GGT-G	ACT-T	AGA-R	GAT-D	AGT-S	CCT-P	AGA-R	GGT-G	GTT-V	AAT-N	GGT-G	AGA-R	ATT-I	TCT-S	CCG-P	GAA-E	CGT-R	GTA-V	GTG-V	GCA-A	CCT-P	AGA-R	GCT-A	ATG-M	TGT-C	GTT-V	TTT-F	GAT-D	GTC-V
1122	TH-MG726922	Thailand	NCBI	---	CCA-P	TTT-F	GGT-G	GAT-D	ATT-I	TGC-C	AAT-N	ACA-T	ATG-M	ACC-T	AAA-K	GCT-A	TTT-F	TTA-L	TAC-Y	TTT-F	GGT-G	ACT-T	AGA-R	GAT-D	AGT-S	CCT-P	AGA-R	GGT-G	GTT-V	AAT-N	GGT-G	AGA-R	ATT-I	TCT-S	CCG-P	GAA-E	CGT-R	GTA-V	GTG-V	GCA-A	CCT-P	AGA-R	GCT-A	ATG-M	TGT-C	GTT-V	TTT-F	GAT-D	GTC-V
1123	TH-MG726923	Thailand	NCBI	---	CCA-P	TTT-F	GGT-G	GAT-D	ATT-I	TGC-C	AAT-N	ACA-T	ATG-M	ACC-T	AAA-K	GCT-A	TTT-F	TTA-L	TAC-Y	TTT-F	GGT-G	ACT-T	AGA-R	GAT-D	AGT-S	CCT-P	AGA-R	GGT-G	GTT-V	AAT-N	GGT-G	AGA-R	ATT-I	TCT-S	CCG-P	GAA-E	CGT-R	GTA-V	GTG-V	GCA-A	CCT-P	AGA-R	GCT-A	ATG-M	TGT-C	GTT-V	TTT-F	GAT-D	GTC-V
1124	TH-MG726924	Thailand	NCBI	---	CCA-P	TTT-F	GGT-G	GAT-D	ATT-I	TGC-C	AAT-N	ACA-T	ATG-M	ACC-T	AAA-K	GCT-A	TTT-F	TTA-L	TAC-Y	TTT-F	GGT-G	ACT-T	AGA-R	GAT-D	AGT-S	CCT-P	AGA-R	GGT-G	GTT-V	AAT-N	GGT-G	AGA-R	ATT-I	TCT-S	CCG-P	GAA-E	CGT-R	GTA-V	GTG-V	GCA-A	CCT-P	AGA-R	GCT-A	ATG-M	TGT-C	GTT-V	TTT-F	GAT-D	GTC-V
1125	TH-MG726925	Thailand	NCBI	---	CCA-P	TTT-F	GGT-G	GAT-D	ATT-I	TGC-C	AAT-N	ACA-T	ATG-M	ACC-T	AAA-K	GCT-A	TTT-F	TTA-L	TAC-Y	TTT-F	GGT-G	ACT-T	AGA-R	GAT-D	AGT-S	CCT-P	AGA-R	GGT-G	GTT-V	AAT-N	GGT-G	AGA-R	ATT-I	TCT-S	CCG-P	GAA-E	CGT-R	GTA-V	GTG-V	GCA-A	CCT-P	AGA-R	GCT-A	ATG-M	TAT-Y	GTT-V	TTT-F	GAT-D	GTC-V
1126	TH-MG726926	Thailand	NCBI	---	CCA-P	TTT-F	GGT-G	GAT-D	ATT-I	TGC-C	AAT-N	ACA-T	ATG-M	ACC-T	AAA-K	GCT-A	TTT-F	TTA-L	TAC-Y	TTT-F	GGT-G	ACT-T	AGA-R	GAT-D	AGT-S	CCT-P	AGA-R	GGT-G	GTT-V	AAT-N	GGT-G	AGA-R	ATT-I	TCT-S	CCG-P	GAA-E	CGT-R	GTA-V	GTG-V	GCA-A	CCT-P	AGA-R	GCT-A	ATG-M	TAT-Y	GTT-V	TTT-F	GAT-D	GTC-V
1127	TH-MG726927	Thailand	NCBI	---	CCA-P	TTT-F	GGT-G	GAT-D	ATT-I	TGC-C	AAT-N	ACA-T	ATG-M	ACC-T	AAA-K	GCT-A	TTT-F	TTA-L	TAC-Y	TTT-F	GGT-G	ACT-T	AGA-R	GAT-D	AGT-S	CCT-P	AGA-R	GGT-G	GTT-V	AAT-N	GGT-G	AGA-R	ATT-I	TCT-S	CCG-P	GAA-E	CGT-R	GTA-V	GTG-V	GCA-A	CCT-P	AGA-R	GCT-A	ATG-M	TAT-Y	GTT-V	TTT-F	GAT-D	GTC-V
1128	TH-MG726928	Thailand	NCBI	---	CCA-P	TTT-F	GGT-G	GAT-D	ATT-I	TGC-C	AAT-N	ACA-T	ATG-M	ACC-T	AAA-K	GCT-A	TTT-F	TTA-L	TAC-Y	TTT-F	GGT-G	ACT-T	AGA-R	GAT-D	AGT-S	CCT-P	AGA-R	GGT-G	GTT-V	AAT-N	GGT-G	AGA-R	ATT-I	TCT-S	CCG-P	GAA-E	CGT-R	GTA-V	GTG-V	GCA-A	CCT-P	AGA-R	GCT-A	ATG-M	TGT-C	GTT-V	TTT-F	GAT-D	GTC-V
1129	TH-MG726929	Thailand	NCBI	---	CCA-P	TTT-F	GGT-G	GAT-D	ATT-I	TGC-C	AAT-N	ACA-T	ATG-M	ACC-T	AAA-K	GCT-A	TTT-F	TTA-L	TAC-Y	TTT-F	GGT-G	ACT-T	AGA-R	GAT-D	AGT-S	CCT-P	AGA-R	GGT-G	GTT-V	AAT-N	GGT-G	AGA-R	ATT-I	TCT-S	CCG-P	GAA-E	CAT-H	GTA-V	GTG-V	GCA-A	CCT-P	AGA-R	GCT-A	ATG-M	TGT-C	GTT-V	TTT-F	GAT-D	GTC-V
1130	TH-MG726930	Thailand	NCBI	---	CCA-P	TTT-F	GGT-G	GAT-D	ATT-I	TGC-C	AAT-N	ACA-T	ATG-M	ACC-T	AAA-K	GCT-A	TTT-F	TTA-L	TAC-Y	TTT-F	GGT-G	ACT-T	AGA-R	GAT-D	AGT-S	CCT-P	AGA-R	GGT-G	GTT-V	ATT-I	GGT-G	AGA-R	ATT-I	TCT-S	CCG-P	GAA-E	CGT-R	GTA-V	GTG-V	GCA-A	CCT-P	AGA-R	GCT-A	ATG-M	TGT-C	GTT-V	TTT-F	GAT-D	GTC-V
1131	TH-MG726931	Thailand	NCBI	---	CCA-P	TTT-F	GGT-G	GAT-D	ATT-I	TGC-C	AAT-N	ACA-T	ATG-M	ACC-T	AAA-K	GCT-A	TTT-F	TTA-L	TAC-Y	TTT-F	GGT-G	ACT-T	AGA-R	GAT-D	AGT-S	CCT-P	AGA-R	GGT-G	GTT-V	AAT-N	GGT-G	AGA-R	ATT-I	TCT-S	CCG-P	GAA-E	CAT-H	GTA-V	GTG-V	GCA-A	CCT-P	AGA-R	GCT-A	ATG-M	TGT-C	GTT-V	TTT-F	GAT-D	GTC-V
1132	TH-MG726932	Thailand	NCBI	---	CCA-P	ATT-I	GGT-G	GAT-D	ATT-I	TGC-C	AAT-N	ACA-T	ATG-M	ACC-T	AAA-K	GCT-A	TTT-F	TTA-L	TAC-Y	TTT-F	GGT-G	ACT-T	AGA-R	GAT-D	AGT-S	CCT-P	AGA-R	GGT-G	GTT-V	AAT-N	GGT-G	AGA-R	ATT-I	TCT-S	CCG-P	GAA-E	CGT-R	GTA-V	GTG-V	GCA-A	CCT-P	AGA-R	GCT-A	ATG-M	TGT-C	GTT-V	TTT-F	GAT-D	GTC-V
1133	TH-MG726933	Thailand	NCBI	---	CCA-P	TTT-F	GGT-G	GAT-D	ATT-I	TGC-C	AAT-N	ACA-T	ATG-M	ACC-T	AAA-K	GCT-A	TTT-F	TTA-L	TAC-Y	TTT-F	GGT-G	ACT-T	AGA-R	GAT-D	AGT-S	CCT-P	AGA-R	GGT-G	GTT-V	AAT-N	GGT-G	AGA-R	ATT-I	TCT-S	CCG-P	GAA-E	CAT-H	GTA-V	GTG-V	GCA-A	CCT-P	AGA-R	GCT-A	ATG-M	TGT-C	GTT-V	TTT-F	GAT-D	GTC-V
1134	TH-MG726934	Thailand	NCBI	---	CCA-P	TTT-F	GGT-G	GAT-D	ATT-I	TGC-C	AAT-N	ACA-T	ATG-M	ACC-T	AAA-K	GCT-A	TTT-F	TTA-L	TAC-Y	TTT-F	GGT-G	ACT-T	AGA-R	GAT-D	AGT-S	CCT-P	AGA-R	GGT-G	GTT-V	AAT-N	GGT-G	AGA-R	ATT-I	TCT-S	CCG-P	GAA-E	CGT-R	GTA-V	GTG-V	GCA-A	CCT-P	AGA-R	GCT-A	ATG-M	TAT-Y	GTT-V	TTT-F	GAT-D	GTC-V
1135	TH-MG726935	Thailand	NCBI	---	CCA-P	TTT-F	GGT-G	GAT-D	ATT-I	TGC-C	AAT-N	ACA-T	ATG-M	ACC-T	AAA-K	GCT-A	TTT-F	TTA-L	TAC-Y	TTT-F	GGT-G	ACT-T	AGA-R	GAT-D	AGT-S	CCT-P	AGA-R	GGT-G	GTT-V	AAT-N	GGT-G	AGA-R	ATT-I	TCT-S	CCG-P	GAA-E	CGT-R	GTA-V	GTG-V	GCA-A	CTT-L	AGA-R	GCT-A	ATG-M	TGT-C	GTT-V	TTT-F	GAT-D	GTC-V
1136	TH-MG726936	Thailand	NCBI	---	CCA-P	TTT-F	GGT-G	GAT-D	ATT-I	TGC-C	AAT-N	ACA-T	ATG-M	ACC-T	AAA-K	GCT-A	TTT-F	TTA-L	TAC-Y	TTT-F	GGT-G	ACT-T	AGA-R	GAT-D	AGT-S	CCT-P	AGA-R	GGT-G	GTT-V	AAT-N	GGT-G	AGA-R	ATT-I	TCT-S	CCG-P	GAA-E	CGT-R	GTA-V	GTG-V	GCA-A	CTT-L	AGA-R	GCT-A	ATG-M	TGT-C	GTT-V	TTT-F	GAT-D	GTC-V
1137	TH-MG726937	Thailand	NCBI	---	CCA-P	TTT-F	GGT-G	GAT-D	ATT-I	TGC-C	AAT-N	ACA-T	ATG-M	ACC-T	AAA-K	GCT-A	TTT-F	TTA-L	TAC-Y	TTT-F	GGT-G	ACT-T	AGA-R	GAT-D	AGT-S	CCT-P	AGA-R	GGT-G	GTT-V	AAT-N	GGT-G	AGA-R	ATT-I	TCT-S	CCG-P	GAA-E	CGT-R	GTA-V	GTG-V	GCA-A	CCT-P	AGA-R	GCT-A	ATG-M	TGT-C	GTT-V	TTT-F	GAT-D	GTC-V
1138	TH-MG726938	Thailand	NCBI	---	CCA-P	TTT-F	GGT-G	GAT-D	ATT-I	TGC-C	AAT-N	ACA-T	ATG-M	ACC-T	AAA-K	GCT-A	TTT-F	TTA-L	TAC-Y	TTT-F	GGT-G	ACT-T	AGA-R	GAT-D	AGT-S	CCT-P	AGA-R	GGT-G	GTT-V	AAT-N	GGT-G	AGA-R	ATT-I	TCT-S	CCG-P	GAA-E	CGT-R	GTA-V	GTG-V	GCA-A	CCT-P	AGA-R	GCT-A	ATG-M	TAT-Y	GTT-V	TTT-F	GAT-D	GTC-V
1139	TH-MG726939	Thailand	NCBI	---	CCA-P	TTT-F	GGT-G	GAT-D	ATT-I	TGC-C	AAT-N	ACA-T	ATG-M	ACC-T	AAA-K	GCT-A	TTT-F	TTA-L	TAC-Y	TTT-F	GGT-G	ACT-T	AGA-R	GAT-D	AGT-S	CCT-P	AGA-R	GGT-G	GTT-V	AAT-N	GGT-G	AGA-R	ATT-I	TCT-S	CCG-P	GAA-E	CGT-R	GTA-V	GTG-V	GCA-A	CCT-P	AGA-R	GCT-A	ATG-M	TAT-Y	GTT-V	TTT-F	GAT-D	GTC-V
1140	TH-MG726940	Thailand	NCBI	---	CCA-P	TTT-F	GGT-G	GAT-D	ATT-I	TGC-C	AAT-N	ACA-T	ATG-M	ACC-T	AAA-K	GCT-A	TTT-F	TTA-L	TAC-Y	TTT-F	GGT-G	ACT-T	AGA-R	GAT-D	AGT-S	CCT-P	AGA-R	GGT-G	GTT-V	AAT-N	GGT-G	AGA-R	ATT-I	TCT-S	CCG-P	GAA-E	CGT-R	GTA-V	GTG-V	GCA-A	CCT-P	AGA-R	GCT-A	ATG-M	TGT-C	GTT-V	TTT-F	GAT-D	GTC-V
1141	TH-MG726941	Thailand	NCBI	---	CCA-P	TTT-F	GGT-G	GAT-D	ATT-I	TGC-C	AAT-N	ACA-T	ATG-M	ACC-T	AAA-K	GCT-A	TTT-F	TTA-L	TAC-Y	TTT-F	GGT-G	ACT-T	AGA-R	GAT-D	AGT-S	CCT-P	AGA-R	GGT-G	GTT-V	AAT-N	GGT-G	AGA-R	ATT-I	TCT-S	CCG-P	GAA-E	CGT-R	GTA-V	GTG-V	GCA-A	CCT-P	AGA-R	GCT-A	ATG-M	TGT-C	GTT-V	TTT-F	GAT-D	GTC-V
1142	TH-MG726942	Thailand	NCBI	---	CCA-P	TTT-F	GGT-G	GAT-D	ATT-I	TGC-C	AAT-N	ACA-T	ATG-M	ACC-T	AAA-K	GCT-A	TTT-F	TTA-L	TAC-Y	TTT-F	GGT-G	ACT-T	AGA-R	GAT-D	AGT-S	CCT-P	AGA-R	GGT-G	GTT-V	AAT-N	GGT-G	AGA-R	ATT-I	TCT-S	CCG-P	GAA-E	CGT-R	GTA-V	GTG-V	GCA-A	CCT-P	AGA-R	GCT-A	ATG-M	TAT-Y	GTT-V	TTT-F	GAT-D	GTC-V
1143	TH-MG726943	Thailand	NCBI	---	CCA-P	TTT-F	GGT-G	GAT-D	ATT-I	TGC-C	AAT-N	ACA-T	ATG-M	ACC-T	AAA-K	GCT-A	TTT-F	TTA-L	TAC-Y	TTT-F	GGT-G	ACT-T	AGA-R	GAT-D	AGT-S	CCT-P	AGA-R	GGT-G	GTT-V	AAT-N	GGT-G	AGA-R	ATT-I	TCT-S	CCG-P	GAA-E	CGT-R	GTA-V	GTG-V	GCA-A	CCT-P	AGA-R	GCT-A	ATG-M	TAT-Y	GTT-V	TTT-F	GAT-D	GTC-V
1144	TH-MG726944	Thailand	NCBI	---	CCA-P	TTT-F	GGT-G	GAT-D	ATT-I	TGC-C	AAT-N	ACA-T	ATG-M	ACC-T	AAA-K	GCT-A	TTT-F	TTA-L	TAC-Y	TTT-F	GGT-G	ACT-T	AGA-R	GAT-D	AGT-S	CCT-P	AGA-R	GGT-G	GTT-V	AAT-N	GGT-G	AGA-R	ATT-I	TCT-S	CCG-P	GAA-E	CGT-R	GTA-V	GTG-V	GCA-A	CCT-P	AGA-R	GCT-A	ATG-M	TAT-Y	GTT-V	TTT-F	GAT-D	GTC-V
1145	TH-MG726945	Thailand	NCBI	---	CCA-P	TTT-F	GGT-G	GAT-D	ATT-I	TGC-C	AAT-N	ACA-T	ATG-M	ACC-T	AAA-K	GCT-A	TTT-F	TTA-L	TAC-Y	TTT-F	GGT-G	ACT-T	AGA-R	GAT-D	AGT-S	CCT-P	AGA-R	GGT-G	GTT-V	AAT-N	GGT-G	AGA-R	ATT-I	TCT-S	CCG-P	GAA-E	CGT-R	GTA-V	GTG-V	GCA-A	CCT-P	AGA-R	GCT-A	ATG-M	TGT-C	GTT-V	TTT-F	GAT-D	GTC-V
1146	TH-MG726946	Thailand	NCBI	---	CCA-P	TTT-F	GGT-G	GAT-D	ATT-I	TGC-C	AAT-N	ACA-T	ATG-M	ACC-T	AAA-K	GCT-A	TTT-F	TTA-L	TAC-Y	TTT-F	GGT-G	ACT-T	AGA-R	GAT-D	AGT-S	CCT-P	AGA-R	GGT-G	GTT-V	AAT-N	GGT-G	AGA-R	ATT-I	TCT-S	CCG-P	GAA-E	CGT-R	GTA-V	GTG-V	GCA-A	CCT-P	AGA-R	GCT-A	ATG-M	TGT-C	GTT-V	TTT-F	GAT-D	GTC-V
1147	TH-MG726947	Thailand	NCBI	---	CCA-P	TTT-F	GGT-G	GAT-D	ATT-I	TGC-C	AAT-N	ACA-T	ATG-M	ACC-T	AAA-K	GCT-A	TTT-F	TTA-L	TAC-Y	TTT-F	GGT-G	ACT-T	AGA-R	GAT-D	AGT-S	CCT-P	AGA-R	GGT-G	GTT-V	AAT-N	GGT-G	AGA-R	ATT-I	TCT-S	CCG-P	GAA-E	CGT-R	GTA-V	GTG-V	GCA-A	CCT-P	AGA-R	GCT-A	ATG-M	TGT-C	GTT-V	TTT-F	GAT-D	GTC-V
1148	TH-MG726948	Thailand	NCBI	---	CCA-P	TTT-F	GGT-G	GAT-D	ATT-I	TGC-C	AAT-N	ACA-T	ATG-M	ACC-T	AAA-K	GCT-A	TTT-F	TTA-L	TAC-Y	TTT-F	GGT-G	ACT-T	AGA-R	GAT-D	AGT-S	CCT-P	AGA-R	GGT-G	GTT-V	AAT-N	GGT-G	AGA-R	ATT-I	TCT-S	CCG-P	GAA-E	CGT-R	GTA-V	GTG-V	GCA-A	CCT-P	AGA-R	GCT-A	ATG-M	TGT-C	GTT-V	TTT-F	GAT-D	GTC-V
1149	TH-MG726949	Thailand	NCBI	---	CCA-P	TTT-F	GGT-G	GAT-D	ATT-I	TGC-C	AAT-N	ACA-T	ATG-M	ACC-T	AAA-K	GCT-A	TTT-F	TTA-L	TAC-Y	TTT-F	GGT-G	ACT-T	AGA-R	GAT-D	AGT-S	CCT-P	AGA-R	GGT-G	GTT-V	AAT-N	GGT-G	AGA-R	ATT-I	TCT-S	CCG-P	GAA-E	CGT-R	GTA-V	GTG-V	GCA-A	CCT-P	AGA-R	GCT-A	ATG-M	TAT-Y	GTT-V	TTT-F	GAT-D	GTC-V
1150	TH-MG726950	Thailand	NCBI	---	CCA-P	TTT-F	GGT-G	GAT-D	ATT-I	TGC-C	AAT-N	ACA-T	ATG-M	ACC-T	AAA-K	GCT-A	TTT-F	TTA-L	TAC-Y	TTT-F	GGT-G	ACT-T	AGA-R	GAT-D	AGT-S	CCT-P	AGA-R	GGT-G	GTT-V	AAT-N	GGT-G	AGA-R	ATT-I	TCT-S	CCG-P	GAA-E	CGT-R	GTA-V	GTG-V	GCA-A	CCT-P	AGA-R	GCT-A	ATG-M	TAT-Y	GTT-V	TTT-F	GAT-D	GTC-V
1151	TH-MG726951	Thailand	NCBI	---	CCA-P	TTT-F	GGT-G	GAT-D	ATT-I	TGC-C	AAT-N	ACA-T	ATG-M	ACC-T	AAA-K	GCT-A	TTT-F	TTA-L	TAC-Y	TTT-F	GGT-G	ACT-T	AGA-R	GAT-D	AGT-S	CCT-P	AGA-R	GGT-G	GTT-V	AAT-N	GGT-G	AGA-R	ATT-I	TCT-S	CCG-P	GAA-E	CGT-R	GTA-V	GTG-V	GCA-A	CCT-P	AGA-R	GCT-A	ATG-M	TAT-Y	GTT-V	TTT-F	GAT-D	GTC-V
1152	TH-MG726952	Thailand	NCBI	---	CCA-P	TTT-F	GGT-G	GAT-D	ATT-I	TGC-C	AAT-N	ACA-T	ATG-M	ACC-T	AAA-K	GCT-A	TTT-F	TTA-L	TAC-Y	TTT-F	GGT-G	ACT-T	AGA-R	GAT-D	AGT-S	CCT-P	AGA-R	GGT-G	GTT-V	AAT-N	GGT-G	AGA-R	ATT-I	TCT-S	CCG-P	GAA-E	CGT-R	GTA-V	GTG-V	GCA-A	CCT-P	AGA-R	GCT-A	ATG-M	TGT-C	GTT-V	TTT-F	GAT-D	GTC-V
1153	TH-MG726953	Thailand	NCBI	---	CCA-P	TTT-F	GGT-G	GAT-D	ATT-I	TGC-C	AAT-N	ACA-T	ATG-M	ACC-T	AAA-K	GCT-A	TTT-F	TTA-L	TAC-Y	TTT-F	GGT-G	ACT-T	AGA-R	GAT-D	AGT-S	CCT-P	AGA-R	GGT-G	GTT-V	AAT-N	GGT-G	AGA-R	ATT-I	TCT-S	CCG-P	GAA-E	CGT-R	GTA-V	GTG-V	GCA-A	CTT-L	AGA-R	GCT-A	ATG-M	TGT-C	GTT-V	TTT-F	GAT-D	GTC-V
1154	TH-MG726954	Thailand	NCBI	---	CCA-P	TTT-F	GGT-G	GAT-D	ATT-I	TGC-C	AAT-N	ACA-T	ATG-M	ACC-T	AAA-K	GCT-A	TTT-F	TTA-L	TAC-Y	TTT-F	GGT-G	ACT-T	AGA-R	GAT-D	AGT-S	CCT-P	AGA-R	GGT-G	GTT-V	AAT-N	GGT-G	AGA-R	ATT-I	TCT-S	CCG-P	GAA-E	CGT-R	GTA-V	GTG-V	GCA-A	CTT-L	AGA-R	GCT-A	ATG-M	TGT-C	GTT-V	TTT-F	GAT-D	GTC-V
1155	TH-MG726955	Thailand	NCBI	---	CCA-P	TTT-F	GGT-G	GAT-D	ATT-I	TGC-C	AAT-N	ACA-T	ATG-M	ACC-T	AAA-K	GCT-A	TTT-F	TTA-L	TAC-Y	TTT-F	GGT-G	ACT-T	AGA-R	GAT-D	AGT-S	CCT-P	AGA-R	GGT-G	GTT-V	AAT-N	GGT-G	AGA-R	ATT-I	TCT-S	CCG-P	GAA-E	CGT-R	GTA-V	GTG-V	GCA-A	CTT-L	AGA-R	GCT-A	ATG-M	TGT-C	GTT-V	TTT-F	GAT-D	GTC-V
1156	TH-MG726956	Thailand	NCBI	---	CCA-P	TTT-F	GGT-G	GAT-D	ATT-I	TGC-C	AAT-N	ACA-T	ATG-M	ACC-T	AAA-K	GCT-A	TTT-F	TTA-L	TAC-Y	TTT-F	GGT-G	ACT-T	AGA-R	GAT-D	AGT-S	CCT-P	AGA-R	GGT-G	GTT-V	AAT-N	GGT-G	AGA-R	ATT-I	TCT-S	CCG-P	GAA-E	CGT-R	GTA-V	GTG-V	GCA-A	CTT-L	AGA-R	GCT-A	ATG-M	TGT-C	GTT-V	TTT-F	GAT-D	GTC-V
1157	TH-MG726957	Thailand	NCBI	---	CCA-P	TTT-F	GGT-G	GAT-D	ATT-I	TGC-C	AAT-N	ACA-T	ATG-M	ACC-T	AAA-K	GCT-A	TTT-F	TTA-L	TAC-Y	TTT-F	GGT-G	ACT-T	AGA-R	GAT-D	AGT-S	CCT-P	AGA-R	GGT-G	GTT-V	AAT-N	GGT-G	AGA-R	ATT-I	TCT-S	CCG-P	GAA-E	CGT-R	GTA-V	GTG-V	GCA-A	CCT-P	AGA-R	GCT-A	ATG-M	TAT-Y	GTT-V	TTT-F	GAT-D	GTC-V
1158	TH-MG726958	Thailand	NCBI	---	CCA-P	TTT-F	GGT-G	GAT-D	ATT-I	TGC-C	AAT-N	ACA-T	ATG-M	ACC-T	AAA-K	GCT-A	TTT-F	TTA-L	TAC-Y	TTT-F	GGT-G	ACT-T	AGA-R	GAT-D	AGT-S	CCT-P	AGA-R	GGT-G	GTT-V	AAT-N	GGT-G	AGA-R	ATT-I	TCT-S	CCG-P	GAA-E	CGT-R	GTA-V	GTG-V	GCA-A	CCT-P	AGA-R	GCT-A	ATG-M	TAT-Y	GTT-V	TTT-F	GAT-D	GTC-V
1159	TH-MG726959	Thailand	NCBI	---	CCA-P	TTT-F	GGT-G	GAT-D	ATT-I	TGC-C	AAT-N	ACA-T	ATG-M	ACC-T	AAA-K	GCT-A	TTT-F	TTA-L	TAC-Y	TTT-F	GGT-G	ACT-T	AGA-R	GAT-D	AGT-S	CCT-P	AGA-R	GGT-G	GTT-V	AAT-N	GGT-G	AGA-R	ATT-I	TCT-S	CCG-P	GAA-E	CGT-R	GTA-V	GTG-V	GCA-A	CTT-L	AGA-R	GCT-A	ATG-M	TGT-C	GTT-V	TTT-F	GAT-D	GTC-V
1160	TH-MG726960	Thailand	NCBI	---	CCA-P	TTT-F	GGT-G	GAT-D	ATT-I	TGC-C	AAT-N	ACA-T	ATG-M	ACC-T	AAA-K	GCT-A	TTT-F	TTA-L	TAC-Y	TTT-F	GGT-G	ACT-T	AGA-R	GAT-D	AGT-S	CCT-P	AGA-R	GGT-G	GTT-V	AAT-N	GGT-G	AGA-R	ATT-I	TCT-S	CCG-P	GAA-E	CGT-R	GTA-V	GTG-V	GCA-A	CTT-L	AGA-R	GCT-A	ATG-M	TGT-C	GTT-V	TTT-F	GAT-D	GTC-V
1161	TH-MG726961	Thailand	NCBI	---	CCA-P	TTT-F	GGT-G	GAT-D	ATT-I	TGC-C	AAT-N	ACA-T	ATG-M	ACC-T	AAA-K	GCT-A	TTT-F	TTA-L	TAC-Y	TTT-F	GGT-G	ACT-T	AGA-R	GAT-D	AGT-S	CCT-P	AGA-R	GGT-G	GTT-V	AAT-N	GGT-G	AGA-R	ATT-I	TCT-S	CCG-P	GAA-E	CGT-R	GTA-V	GTG-V	GCA-A	CCT-P	AGA-R	GCT-A	ATG-M	TGT-C	GTT-V	TTT-F	GAT-D	GTC-V
1162	TH-MG726962	Thailand	NCBI	---	CCA-P	TTT-F	GGT-G	GAT-D	ATT-I	TGC-C	AAT-N	ACA-T	ATG-M	ACC-T	AAA-K	GCT-A	TTT-F	TTA-L	TAC-Y	TTT-F	GGT-G	ACT-T	AGA-R	GAT-D	AGT-S	CCT-P	AGA-R	GGT-G	GTT-V	AAT-N	GGT-G	AGA-R	ATT-I	TCT-S	CCG-P	GAA-E	CGT-R	GTA-V	GTG-V	GCA-A	CCT-P	AGA-R	GCT-A	ATG-M	TGT-C	GTT-V	TTT-F	GAT-D	GTC-V
1163	TH-MG726963	Thailand	NCBI	---	CCA-P	TTT-F	GGT-G	GAT-D	ATT-I	TGC-C	AAT-N	ACA-T	ATG-M	ACC-T	AAA-K	GCT-A	TTT-F	TTA-L	TAC-Y	TTT-F	GGT-G	ACT-T	AGA-R	GAT-D	AGT-S	CCT-P	AGA-R	GGT-G	GTT-V	AAT-N	GGT-G	AGA-R	ATT-I	TCT-S	CCG-P	GAA-E	CGT-R	GTA-V	GTG-V	GCA-A	CCT-P	AGA-R	GCT-A	ATG-M	TGT-C	GTT-V	TTT-F	GAT-D	GTC-V
1164	TH-MG726964	Thailand	NCBI	---	CCA-P	TTT-F	GGT-G	GAT-D	ATT-I	TGC-C	AAT-N	ACA-T	ATG-M	ACC-T	AAA-K	GCT-A	TTT-F	TTA-L	TAC-Y	TTT-F	GGT-G	ACT-T	AGA-R	GAT-D	AGT-S	CCT-P	AGA-R	GGT-G	GTT-V	AAT-N	GGT-G	AGA-R	ATT-I	TCT-S	CCG-P	GAA-E	CGT-R	GTA-V	GTG-V	GCA-A	CCT-P	AGA-R	GCT-A	ATG-M	TGT-C	GTT-V	TTT-F	GAT-D	GTC-V
1165	TH-MG726965	Thailand	NCBI	---	CCA-P	TTT-F	GGT-G	GAT-D	ATT-I	TGC-C	AAT-N	ACA-T	ATG-M	ACC-T	AAA-K	GCT-A	TTT-F	TTA-L	TAC-Y	TTT-F	GGT-G	ACT-T	AGA-R	GAT-D	AGT-S	CCT-P	AGA-R	GGT-G	GTT-V	AAT-N	GGT-G	AGA-R	ATT-I	TCT-S	CCG-P	GAA-E	CGT-R	GTA-V	GTG-V	GCA-A	CCT-P	AGA-R	GCT-A	ATG-M	TGT-C	GTT-V	TTT-F	GAT-D	GTC-V
1166	TH-MG726966	Thailand	NCBI	---	CCA-P	TTT-F	GGT-G	GAT-D	ATT-I	TGC-C	AAT-N	ACA-T	ATG-M	ACC-T	AAA-K	GCT-A	TTT-F	TTA-L	TAC-Y	TTT-F	GGT-G	ACT-T	AGA-R	GAT-D	AGT-S	CCT-P	AGA-R	GGT-G	GTT-V	AAT-N	GGT-G	AGA-R	ATT-I	TCT-S	CCG-P	GAA-E	CGT-R	GTA-V	GTG-V	GCA-A	CCT-P	AGA-R	GCT-A	ATG-M	TGT-C	GTT-V	TTT-F	GAT-D	GTC-V
1167	TH-MG726967	Thailand	NCBI	---	CCA-P	TTT-F	GGT-G	GAT-D	ATT-I	TGC-C	AAT-N	ACA-T	ATG-M	ACC-T	AAA-K	GCT-A	TTT-F	TTA-L	TAC-Y	TTT-F	GGT-G	ACT-T	AGA-R	GAT-D	AGT-S	CCT-P	AGA-R	GGT-G	GTT-V	AAT-N	GGT-G	AGA-R	ATT-I	TCT-S	CCG-P	GAA-E	CGT-R	GTA-V	GTG-V	GCA-A	CCT-P	AGA-R	GCT-A	ATG-M	TAT-Y	GTT-V	TTT-F	GAT-D	GTC-V
1168	TH-MG726968	Thailand	NCBI	---	CCA-P	TTT-F	GGT-G	GAT-D	ATT-I	TGC-C	AAT-N	ACA-T	ATG-M	ACC-T	AAA-K	GCT-A	TTT-F	TTA-L	TAC-Y	TTT-F	GGT-G	ACT-T	AGA-R	GAT-D	AGT-S	CCT-P	AGA-R	GGT-G	GTT-V	AAT-N	GGT-G	AGA-R	ATT-I	TCT-S	CCG-P	GAA-E	CGT-R	GTA-V	GTG-V	GCA-A	CTT-L	AGA-R	GCT-A	ATG-M	TGT-C	GTT-V	TTT-F	GAT-D	GTC-V
1169	TH-MG726969	Thailand	NCBI	---	CCA-P	TTT-F	GGT-G	GAT-D	ATT-I	TGC-C	AAT-N	ACA-T	ATG-M	ACC-T	AAA-K	GCT-A	TTT-F	TTA-L	TAC-Y	TTT-F	GGT-G	ACT-T	AGA-R	GAT-D	AGT-S	CCT-P	AGA-R	GGT-G	GTT-V	AAT-N	GGT-G	AGA-R	ATT-I	TCT-S	CCG-P	GAA-E	CGT-R	GTA-V	GTG-V	GCA-A	CTT-L	AGA-R	GCT-A	ATG-M	TGT-C	GTT-V	TTT-F	GAT-D	GTC-V
1170	TH-MG726970	Thailand	NCBI	---	CCA-P	TTT-F	GGT-G	GAT-D	ATT-I	TGC-C	AAT-N	ACA-T	ATG-M	ACC-T	AAA-K	GCT-A	TTT-F	TTA-L	TAC-Y	TTT-F	GGT-G	ACT-T	AGA-R	GAT-D	AGT-S	CCT-P	AGA-R	GGT-G	GTT-V	AAT-N	GGT-G	AGA-R	ATT-I	TCT-S	CCG-P	GAA-E	CGT-R	GTA-V	GTG-V	GCA-A	CTT-L	AGA-R	GCT-A	ATG-M	TGT-C	GTT-V	TTT-F	GAT-D	GTC-V
1171	TH-MG726971	Thailand	NCBI	---	CCA-P	TTT-F	GGT-G	GAT-D	ATT-I	TGC-C	AAT-N	ACA-T	ATG-M	ACC-T	AAA-K	GCT-A	TTT-F	TTA-L	TAC-Y	TTT-F	GGT-G	ACT-T	AGA-R	GAT-D	AGT-S	CCT-P	AGA-R	GGT-G	GTT-V	AAT-N	GGT-G	AGA-R	ATT-I	TCT-S	CCG-P	GAA-E	CGT-R	GTA-V	GTG-V	GCA-A	CCT-P	AGA-R	GCT-A	ATG-M	TAT-Y	GTT-V	TTT-F	GAT-D	GTC-V
1172	TH-MG726972	Thailand	NCBI	---	CCA-P	TTT-F	GGT-G	GAT-D	ATT-I	TGC-C	AAT-N	ACA-T	ATG-M	ACC-T	AAA-K	GCT-A	TTT-F	TTA-L	TAC-Y	TTT-F	GGT-G	ACT-T	AGA-R	GAT-D	AGT-S	CCT-P	AGA-R	GGT-G	GTT-V	AAT-N	GGT-G	AGA-R	ATT-I	TCT-S	CCG-P	GAA-E	CGT-R	GTA-V	GTG-V	GCA-A	CCT-P	AGA-R	GCT-A	ATG-M	TAT-Y	GTT-V	TTT-F	GAT-D	GTC-V
1173	TH-MG726973	Thailand	NCBI	---	CCA-P	TTT-F	GGT-G	GAT-D	ATT-I	TGC-C	AAT-N	ACA-T	ATG-M	ACC-T	AAA-K	GCT-A	TTT-F	TTA-L	TAC-Y	TTT-F	GGT-G	ACT-T	AGA-R	GAT-D	AGT-S	CCT-P	AGA-R	GGT-G	GTT-V	AAT-N	GGT-G	AGA-R	ATT-I	TCT-S	CCG-P	GAA-E	CGT-R	GTA-V	GTG-V	GCA-A	CCT-P	AGA-R	GCT-A	ATG-M	TAT-Y	GTT-V	TTT-F	GAT-D	GTC-V
1174	TH-MG726974	Thailand	NCBI	---	CCA-P	TTT-F	GGT-G	GAT-D	ATT-I	TGC-C	AAT-N	ACA-T	ATG-M	ACC-T	AAA-K	GCT-A	TTT-F	TTA-L	TAC-Y	TTT-F	GGT-G	ACT-T	AGA-R	GAT-D	AGT-S	CCT-P	AGA-R	GGT-G	GTT-V	AAT-N	GGT-G	AGA-R	ATT-I	TCT-S	CCG-P	GAA-E	CGT-R	GTA-V	GTG-V	GCA-A	CCT-P	AGA-R	GCT-A	ATG-M	TAT-Y	GTT-V	TTT-F	GAT-D	GTC-V
1175	TH-MG726975	Thailand	NCBI	---	CCA-P	TTT-F	GGT-G	GAT-D	ATT-I	TGC-C	AAT-N	ACA-T	ATG-M	ACC-T	AAA-K	GCT-A	TTT-F	TTA-L	TAC-Y	TTT-F	GGT-G	ACT-T	AGA-R	GAT-D	AGT-S	CCT-P	AGA-R	GGT-G	GTT-V	AAT-N	GGT-G	AGA-R	ATT-I	TCT-S	CCG-P	GAA-E	CGT-R	GTA-V	GTG-V	GCA-A	CCT-P	AGA-R	GCT-A	ATG-M	TAT-Y	GTT-V	TTT-F	GAT-D	GTC-V
1176	TH-MG726976	Thailand	NCBI	---	CCA-P	TTT-F	GGT-G	GAT-D	ATT-I	TGC-C	AAT-N	ACA-T	ATG-M	ACC-T	AAA-K	GCT-A	TTT-F	TTA-L	TAC-Y	TTT-F	GGT-G	ACT-T	AGA-R	GAT-D	AGT-S	CCT-P	AGA-R	GGT-G	GTT-V	AAT-N	GGT-G	AGA-R	ATT-I	TCT-S	CCG-P	GAA-E	CGT-R	GTA-V	GTG-V	GCA-A	CCT-P	AGA-R	GCT-A	ATG-M	TAT-Y	GTT-V	TTT-F	GAT-D	GTC-V
1177	TH-MG726977	Thailand	NCBI	---	CCA-P	TTT-F	GGT-G	GAT-D	ATT-I	TGC-C	AAT-N	ACA-T	ATG-M	ACC-T	AAA-K	GCT-A	TTT-F	TTA-L	TAC-Y	TTT-F	GGT-G	ACT-T	AGA-R	GAT-D	AGT-S	CCT-P	AGA-R	GGT-G	GTT-V	AAT-N	GGT-G	AGA-R	ATT-I	TCT-S	CCG-P	GAA-E	CGT-R	GTA-V	GTG-V	GCA-A	CCT-P	AGA-R	GCT-A	ATG-M	TAT-Y	GTT-V	TTT-F	GAT-D	---
1178	TH-MG726978	Thailand	NCBI	---	CCA-P	TTT-F	GGT-G	GAT-D	ATT-I	TGC-C	AAT-N	ACA-T	ATG-M	ACC-T	AAA-K	GCT-A	TTT-F	TTA-L	TAC-Y	TTT-F	GGT-G	ACT-T	AGA-R	GAT-D	AGT-S	CCT-P	AGA-R	GGT-G	GTT-V	AAT-N	GGT-G	AGA-R	ATT-I	TCT-S	CCG-P	GAA-E	CGT-R	GTA-V	GTG-V	GCA-A	CTT-L	AGA-R	GCT-A	ATG-M	TGT-C	GTT-V	TTT-F	GAT-D	GTC-V
1179	TH-MG726979	Thailand	NCBI	---	CCA-P	TTT-F	GGT-G	GAT-D	ATT-I	TGC-C	AAT-N	ACA-T	ATG-M	ACC-T	AAA-K	GCT-A	TTT-F	TTA-L	TAC-Y	TTT-F	GGT-G	ACT-T	AGA-R	GAT-D	AGT-S	CCT-P	AGA-R	GGT-G	GTT-V	AAT-N	GGT-G	AGA-R	ATT-I	TCT-S	CCG-P	GAA-E	CGT-R	GTA-V	GTG-V	GCA-A	CTT-L	AGA-R	GCT-A	ATG-M	TGT-C	GTT-V	TTT-F	GAT-D	GTC-V
1180	TH-MG726980	Thailand	NCBI	---	CCA-P	TTT-F	GGT-G	GAT-D	ATT-I	TGC-C	AAT-N	ACA-T	ATG-M	ACC-T	AAA-K	GCT-A	TTT-F	TTA-L	TAC-Y	TTT-F	GGT-G	ACT-T	AGA-R	GAT-D	AGT-S	CCT-P	AGA-R	GGT-G	GTT-V	AAT-N	GGT-G	AGA-R	ATT-I	TCT-S	CCG-P	GAA-E	CGT-R	GTA-V	GTG-V	GCA-A	CCT-P	AGA-R	GCT-A	ATG-M	TGT-C	GTT-V	TTT-F	GAT-D	GTC-V
1181	TH-MG726981	Thailand	NCBI	---	CCA-P	TTT-F	GGT-G	GAT-D	ATT-I	TGC-C	AAT-N	ACA-T	ATG-M	ACC-T	AAA-K	GCT-A	TTT-F	TTA-L	TAC-Y	TTT-F	GGT-G	ACT-T	AGA-R	GAT-D	AGT-S	CCT-P	AGA-R	GGT-G	GTT-V	AAT-N	GGT-G	AGA-R	ATT-I	TCT-S	CCG-P	GAA-E	CGT-R	GTA-V	GTG-V	GCA-A	CCT-P	AGA-R	GCT-A	ATG-M	TGT-C	GTT-V	TTT-F	GAT-D	GTC-V
1182	TH-MG726982	Thailand	NCBI	---	CCA-P	TTT-F	GGT-G	GAT-D	ATT-I	TGC-C	AAT-N	ACA-T	ATG-M	ACC-T	AAA-K	GCT-A	TTT-F	TTA-L	TAC-Y	TTT-F	GGT-G	ACT-T	AGA-R	GAT-D	AGT-S	CCT-P	AGA-R	GGT-G	GTT-V	AAT-N	GGT-G	AGA-R	ATT-I	TCT-S	CCG-P	GAA-E	CGT-R	GTA-V	GTG-V	GCA-A	CTT-L	AGA-R	GCT-A	ATG-M	TGT-C	GTT-V	TTT-F	GAT-D	GTC-V
1183	TH-MG726983	Thailand	NCBI	---	CCA-P	TTT-F	GGT-G	GAT-D	ATT-I	TGC-C	AAT-N	ACA-T	ATG-M	ACC-T	AAA-K	GCT-A	TTT-F	TTA-L	TAC-Y	TTT-F	GGT-G	ACT-T	AGA-R	GAT-D	AGT-S	CCT-P	AGA-R	GGT-G	GTT-V	AAT-N	GGT-G	AGA-R	ATT-I	TCT-S	CCG-P	GAA-E	CGT-R	GTA-V	GTG-V	GCA-A	CTT-L	AGA-R	GCT-A	ATG-M	TGT-C	GTT-V	TTT-F	GAT-D	GTC-V
1184	TH-MG726984	Thailand	NCBI	---	CCA-P	TTT-F	GGT-G	GAT-D	ATT-I	TGC-C	AAT-N	ACA-T	ATG-M	ACC-T	AAA-K	GCT-A	TTT-F	TTA-L	TAC-Y	TTT-F	GGT-G	ACT-T	AGA-R	GAT-D	AGT-S	CCT-P	AGA-R	GGT-G	GTT-V	AAT-N	GGT-G	AGA-R	ATT-I	TCT-S	CCG-P	GAA-E	CGT-R	GTA-V	GTG-V	GCA-A	CCT-P	AGA-R	GCT-A	ATG-M	TAT-Y	GTT-V	TTT-F	GAT-D	GTC-V
1185	TH-MG726985	Thailand	NCBI	---	CCA-P	TTT-F	GGT-G	GAT-D	ATT-I	TGC-C	AAT-N	ACA-T	ATG-M	ACC-T	AAA-K	GCT-A	TTT-F	TTA-L	TAC-Y	TTT-F	GGT-G	ACT-T	AGA-R	GAT-D	AGT-S	CCT-P	AGA-R	GGT-G	GTT-V	AAT-N	GGT-G	AGA-R	ATT-I	TCT-S	CCG-P	GAA-E	CGT-R	GTA-V	GTG-V	GCA-A	CCT-P	AGA-R	GCT-A	ATG-M	TAT-Y	GTT-V	TTT-F	GAT-D	GTC-V
1186	TH-MG726986	Thailand	NCBI	---	CCA-P	TTT-F	GGT-G	GAT-D	ATT-I	TGC-C	AAT-N	ACA-T	ATG-M	ACC-T	AAA-K	GCT-A	TTT-F	TTA-L	TAC-Y	TTT-F	GGT-G	ACT-T	AGA-R	GAT-D	AGT-S	CCT-P	AGA-R	GGT-G	GTT-V	AAT-N	GGT-G	AGA-R	ATT-I	TCT-S	CCG-P	GAA-E	CGT-R	GTA-V	GTG-V	GCA-A	CCT-P	AGA-R	GCT-A	ATG-M	TAT-Y	GTT-V	TTT-F	GAT-D	GTC-V
1187	TH-MG726987	Thailand	NCBI	---	CCA-P	TTT-F	GGT-G	GAT-D	ATT-I	TGC-C	AAT-N	ACA-T	ATG-M	ACC-T	AAA-K	GCT-A	TTC-F	TTA-L	TAC-Y	TTT-F	GGT-G	ACT-T	AGA-R	GAT-D	AGT-S	CCT-P	AGA-R	GGT-G	GTT-V	AAT-N	GGT-G	AGA-R	ATT-I	TCT-S	CCG-P	GAA-E	CGT-R	GTA-V	GTG-V	GCA-A	CCT-P	AGA-R	GCT-A	ATG-M	TAT-Y	GTT-V	TTT-F	GAT-D	GTC-V
1188	TH-MG726988	Thailand	NCBI	---	CCA-P	TTT-F	GGT-G	GAT-D	ATT-I	TGC-C	AAT-N	ACA-T	ATG-M	ACC-T	AAA-K	GCT-A	TTT-F	TTA-L	TAC-Y	TTT-F	GGT-G	ACT-T	AGA-R	GAT-D	AGT-S	CCT-P	AGA-R	GGT-G	GTT-V	AAT-N	GGT-G	AGA-R	ATT-I	TCT-S	CCG-P	GAA-E	CGT-R	GTA-V	GTG-V	GCA-A	CTT-L	AGA-R	GCT-A	ATG-M	TGT-C	GTT-V	TTT-F	GAT-D	GTC-V
1189	TH-MG726989	Thailand	NCBI	---	CCA-P	TTT-F	GGT-G	GAT-D	ATT-I	TGC-C	AAT-N	ACA-T	ATG-M	ACC-T	AAA-K	GCT-A	TTT-F	TTA-L	TAC-Y	TTT-F	GGT-G	ACT-T	AGA-R	GAT-D	AGT-S	CCT-P	AGA-R	GGT-G	GTT-V	AAT-N	GGT-G	AGA-R	ATT-I	TCT-S	CCG-P	GAA-E	CGT-R	GTA-V	GTG-V	GCA-A	CTT-L	AGA-R	GCT-A	ATG-M	TGT-C	GTT-V	TTT-F	GAT-D	GTC-V
1190	TH-MG726990	Thailand	NCBI	---	CCA-P	TTT-F	GGT-G	GAT-D	ATT-I	TGC-C	AAT-N	ACA-T	ATG-M	ACC-T	AAA-K	GCT-A	TTT-F	TTA-L	TAC-Y	TTT-F	GGT-G	ACT-T	AGA-R	GAT-D	AGT-S	CCT-P	AGA-R	GGT-G	GTT-V	AAT-N	GGT-G	AGA-R	ATT-I	TCT-S	CCG-P	GAA-E	CGT-R	GTA-V	GTG-V	GCA-A	CCT-P	AGA-R	GCT-A	ATG-M	TGT-C	GTT-V	TTT-F	GAT-D	GTC-V
1191	TH-MG726991	Thailand	NCBI	---	CCA-P	TTT-F	GGT-G	GAT-D	ATT-I	TGC-C	AAT-N	ACA-T	ATG-M	ACC-T	AAA-K	GCT-A	TTT-F	TTA-L	TAC-Y	TTT-F	GGT-G	ACT-T	AGA-R	GAT-D	AGT-S	CCT-P	AGA-R	GGT-G	GTT-V	AAT-N	GGT-G	AGA-R	ATT-I	TCT-S	CCG-P	GAA-E	CGT-R	GTA-V	GTG-V	GCA-A	CCT-P	AGA-R	GCT-A	ATG-M	TGT-C	GTT-V	TTT-F	GAT-D	GTC-V
1192	TH-MG726992	Thailand	NCBI	---	CCA-P	TTT-F	GGT-G	GAT-D	ATT-I	TGC-C	AAT-N	ACA-T	ATG-M	ACC-T	AAA-K	GCT-A	TTT-F	TTA-L	TAC-Y	TTT-F	GGT-G	ACT-T	AGA-R	GAT-D	AGT-S	CCT-P	AGA-R	GGT-G	GTT-V	AAT-N	GGT-G	AGA-R	ATT-I	TCT-S	CCG-P	GAA-E	CGT-R	GTA-V	GTG-V	GCA-A	CTT-L	AGA-R	GCT-A	ATG-M	TGT-C	GTT-V	TTT-F	GAT-D	GTC-V
1193	TH-MG726993	Thailand	NCBI	---	CCA-P	TTT-F	GGT-G	GAT-D	ATT-I	TGC-C	AAT-N	ACA-T	ATG-M	ACC-T	AAA-K	GCT-A	TTT-F	TTA-L	TAC-Y	TTT-F	GGT-G	ACT-T	AGA-R	GAT-D	AGT-S	CCT-P	AGA-R	GGT-G	GTT-V	AAT-N	GGT-G	AGA-R	ATT-I	TCT-S	CCG-P	GAA-E	CGT-R	GTA-V	GTG-V	GCA-A	CTT-L	AGA-R	GCT-A	ATG-M	TGT-C	GTT-V	TTT-F	GAT-D	GTC-V
1194	TH-MG726994	Thailand	NCBI	---	CCA-P	TTT-F	GGT-G	GAT-D	ATT-I	TGC-C	AAT-N	ACA-T	ATG-M	ACC-T	AAA-K	GCT-A	TTT-F	TTA-L	TAC-Y	TTT-F	GGT-G	ACT-T	AGA-R	GAT-D	AGT-S	CCT-P	AGA-R	GGT-G	GTT-V	AAT-N	GGT-G	AGA-R	ATT-I	TCT-S	CCG-P	GAA-E	CGT-R	GTA-V	GTG-V	GCA-A	CTT-L	AGA-R	GCT-A	ATG-M	TGT-C	GTT-V	TTT-F	GAT-D	GTC-V
1195	TH-MG726995	Thailand	NCBI	---	CCA-P	TTT-F	GGT-G	GAT-D	ATT-I	TGC-C	AAT-N	ACA-T	ATG-M	ACC-T	AAA-K	GCT-A	TTT-F	TTA-L	TAC-Y	TTT-F	GGT-G	ACT-T	AGA-R	GAT-D	AGT-S	CCT-P	AGA-R	GGT-G	GTT-V	AAT-N	GGT-G	AGA-R	ATT-I	TCT-S	CCG-P	GAA-E	CGT-R	GTA-V	GCG-A	GCA-A	CTT-L	AGA-R	GCT-A	ATG-M	TGT-C	GTT-V	TTT-F	GAT-D	GTC-V
1196	TH-MG726996	Thailand	NCBI	---	CCA-P	TTT-F	GGT-G	GAT-D	ATT-I	TGC-C	AAT-N	ACA-T	ATG-M	ACC-T	AAA-K	GCT-A	TTT-F	TTA-L	TAC-Y	TTT-F	GGT-G	ACT-T	AGA-R	GAT-D	AGT-S	CCT-P	AGA-R	GGT-G	GTT-V	AAT-N	GGT-G	AGA-R	ATT-I	TCT-S	CCG-P	GAA-E	CGT-R	GTA-V	GTG-V	GCA-A	CTT-L	AGA-R	GCT-A	ATG-M	TGT-C	GTT-V	TTT-F	GAT-D	GTC-V
1197	TH-MG726997	Thailand	NCBI	---	CCA-P	TTT-F	GGT-G	GAT-D	ATT-I	TGC-C	AAT-N	ACA-T	ATG-M	ACC-T	AAA-K	GCT-A	TTT-F	TTA-L	TAC-Y	TTT-F	GGT-G	ACT-T	AGA-R	GAT-D	AGT-S	CCT-P	AGA-R	GGT-G	GTT-V	AAT-N	GGT-G	AGA-R	ATT-I	TCT-S	CCG-P	GAA-E	CGT-R	GTA-V	GTG-V	GCA-A	CTT-L	AGA-R	GCT-A	ATG-M	TGT-C	GTT-V	TTT-F	GAT-D	GTC-V
1198	TH-MG726998	Thailand	NCBI	---	CCA-P	TTT-F	GGT-G	GAT-D	ATT-I	TGC-C	AAT-N	ACA-T	ATG-M	ACC-T	AAA-K	GCT-A	TTT-F	TTA-L	TAC-Y	TTT-F	GGT-G	ACT-T	AGA-R	GAT-D	AGT-S	CCT-P	AGA-R	GGT-G	GTT-V	AAT-N	GGT-G	AGA-R	ATT-I	TCT-S	CCG-P	GAA-E	CGT-R	GTA-V	GTG-V	GCA-A	CTT-L	AGA-R	GCT-A	ATG-M	TGT-C	GTT-V	TTT-F	GAT-D	GTC-V
1199	TH-MG726999	Thailand	NCBI	---	CCA-P	TTT-F	GGT-G	GAT-D	ATT-I	TGC-C	AAT-N	ACA-T	ATG-M	ACC-T	AAA-K	GCT-A	TTT-F	TTA-L	TAC-Y	TTT-F	GGT-G	ACT-T	AGA-R	GAT-D	AGT-S	CCT-P	AGA-R	GGT-G	GTT-V	AAT-N	GGT-G	AGA-R	ATT-I	TCT-S	CCG-P	GAA-E	CGT-R	GTA-V	GTG-V	GCA-A	CCT-P	AGA-R	GCT-A	ATG-M	TAT-Y	GTT-V	TTT-F	GAT-D	GTC-V
1200	TH-MG727000	Thailand	NCBI	---	CCA-P	TTT-F	GGT-G	GAT-D	ATT-I	TGC-C	AAT-N	ACA-T	ATG-M	ACC-T	AAA-K	GCT-A	TTT-F	TTA-L	TAC-Y	TTT-F	GGT-G	ACT-T	AGA-R	GAT-D	AGT-S	CCT-P	AGA-R	GGT-G	GTT-V	AAT-N	GGT-G	AGA-R	ATT-I	TCT-S	CCG-P	GAA-E	CGT-R	GTA-V	GTG-V	GCA-A	CCT-P	AGA-R	GCT-A	ATG-M	TGT-C	GTT-V	TTT-F	GAT-D	GTC-V
1201	TH-MG727001	Thailand	NCBI	---	CCA-P	TTT-F	GGT-G	GAT-D	ATT-I	TGC-C	AAT-N	ACA-T	ATG-M	ACC-T	AAA-K	GCT-A	TTT-F	TTA-L	TAC-Y	TTT-F	GGT-G	ACT-T	AGA-R	GAT-D	AGT-S	CCT-P	AGA-R	GGT-G	GTT-V	AAT-N	GGT-G	AGA-R	ATT-I	TCT-S	CCG-P	GAA-E	CGT-R	GTA-V	GTG-V	GCA-A	CCT-P	AGA-R	GCT-A	ATG-M	TAT-Y	GTT-V	TTT-F	GAT-D	GTC-V
1202	TH-MG727002	Thailand	NCBI	---	CCA-P	TTT-F	GGT-G	GAT-D	ATT-I	TGC-C	AAT-N	ACA-T	ATG-M	ACC-T	AAA-K	GCT-A	TTT-F	TTA-L	TAC-Y	TTT-F	GGT-G	ACT-T	AGA-R	GAT-D	AGT-S	CCT-P	AGA-R	GGT-G	GTT-V	AAT-N	GGT-G	AGA-R	ATT-I	TCT-S	CCG-P	GAA-E	CGT-R	GTA-V	GTG-V	GCA-A	CCT-P	AGA-R	GCT-A	ATG-M	TAT-Y	GTT-V	TTT-F	GAT-D	GTC-V
1203	TH-MG727003	Thailand	NCBI	---	CCA-P	TTT-F	GGT-G	GAT-D	ATT-I	TGC-C	AAT-N	ACA-T	ATG-M	ACC-T	AAA-K	GCT-A	TTT-F	TTA-L	TAC-Y	TTT-F	GGT-G	ACT-T	AGA-R	GAT-D	AGT-S	CCT-P	AGA-R	GGT-G	GTT-V	AAT-N	GGT-G	AGA-R	ATT-I	TCT-S	CCG-P	GAA-E	CGT-R	GTA-V	GTG-V	GCC-A	CCT-P	AGA-R	GCT-A	ATG-M	TAT-Y	GTT-V	TTT-F	GAT-D	GTC-V
1204	TH-MG727004	Thailand	NCBI	---	CCA-P	TTT-F	GGT-G	GAT-D	ATT-I	TGC-C	AAT-N	ACA-T	ATG-M	ACC-T	AAA-K	GCT-A	TTT-F	TTA-L	TAC-Y	TTT-F	GGT-G	ACT-T	AGA-R	GAT-D	AGT-S	CCT-P	AGA-R	GGT-G	GTT-V	AAT-N	GGT-G	AGA-R	ATT-I	TCT-S	CCG-P	GAA-E	CGT-R	GTA-V	GTG-V	GCA-A	CCT-P	AGA-R	GCT-A	ATG-M	TAT-Y	GTT-V	TTT-F	GAT-D	GTC-V
1205	TH-MG727005	Thailand	NCBI	---	CCA-P	TTT-F	GGT-G	GAT-D	ATT-I	TGC-C	AAT-N	ACA-T	ATG-M	ACC-T	AAA-K	GCT-A	TTT-F	TTA-L	TAC-Y	TTT-F	GGT-G	ACT-T	AGA-R	GAT-D	AGT-S	CCT-P	AGA-R	GGT-G	GTT-V	AAT-N	GGT-G	AGA-R	ATT-I	TCT-S	CCG-P	GAA-E	CGT-R	GTA-V	GTG-V	GCA-A	CCT-P	AGA-R	GCT-A	ATG-M	TAT-Y	GTT-V	TTT-F	GAT-D	GTC-V
1206	TH-MG727006	Thailand	NCBI	---	CCA-P	TTT-F	GGT-G	GAT-D	ATT-I	TGC-C	AAT-N	ACA-T	ATG-M	ACC-T	AAA-K	GCT-A	TTT-F	TTA-L	TAC-Y	TTT-F	GGT-G	ACT-T	AGA-R	GAT-D	AGT-S	CCT-P	AGA-R	GGT-G	GTT-V	AAT-N	GGT-G	AGA-R	ATT-I	TCT-S	CCG-P	GAA-E	CGT-R	GTA-V	GTG-V	GCA-A	CCT-P	AGA-R	GCT-A	ATG-M	TAT-Y	GTT-V	TTT-F	GAT-D	GTC-V
1207	TH-MG727007	Thailand	NCBI	---	CCA-P	TTT-F	GGT-G	GAT-D	ATT-I	TGC-C	AAT-N	ACA-T	ATG-M	ACC-T	AAA-K	GCT-A	TTT-F	TTA-L	TAC-Y	TTT-F	GGT-G	ACT-T	AGA-R	GAT-D	AGT-S	CCT-P	AGA-R	GGT-G	GTT-V	AAT-N	GGT-G	AGA-R	ATT-I	TCT-S	CCG-P	GAA-E	CGT-R	GTA-V	GTG-V	GCA-A	CCT-P	AGA-R	GCT-A	ATG-M	TAT-Y	GTT-V	TTT-F	GAT-D	GTC-V
1208	TH-MG727008	Thailand	NCBI	---	CCA-P	TTT-F	GGT-G	GAT-D	ATT-I	TGC-C	AAT-N	ACA-T	ATG-M	ACC-T	AAA-K	GCT-A	TTT-F	TTA-L	TAC-Y	TTT-F	GGT-G	ACT-T	AGA-R	GAT-D	AGT-S	CCT-P	AGA-R	GGT-G	GTT-V	AAT-N	GGT-G	AGA-R	ATT-I	TCT-S	CCG-P	GAA-E	CGT-R	GTA-V	GTG-V	GCA-A	CCT-P	AGA-R	GCT-A	ATG-M	TAT-Y	GTT-V	TTT-F	GAT-D	GTC-V
1209	TH-MG727009	Thailand	NCBI	---	CCA-P	TTT-F	GGT-G	GAT-D	ATT-I	TGC-C	AAT-N	ACA-T	ATG-M	ACC-T	AAA-K	GCT-A	TTT-F	TTA-L	TAC-Y	TTT-F	GGT-G	ACT-T	AGA-R	GAT-D	AGT-S	CCT-P	AGA-R	GGT-G	GTT-V	AAT-N	GGT-G	AGA-R	ATT-I	TCT-S	CCG-P	GAA-E	CGT-R	GTA-V	GTG-V	GCA-A	CCT-P	AGA-R	GCT-A	ATG-M	TAT-Y	GTT-V	TTT-F	GAT-D	GTC-V
1210	TH-MG727010	Thailand	NCBI	---	CCA-P	TTT-F	GGT-G	GAT-D	ATT-I	TGC-C	AAT-N	ACA-T	ATG-M	ACC-T	AAA-K	GCT-A	TTT-F	TTA-L	TAC-Y	TTT-F	GGT-G	ACT-T	AGA-R	GAT-D	AGT-S	CCT-P	AGA-R	GGT-G	GTT-V	AAT-N	GGT-G	AGA-R	ATT-I	TCT-S	CCG-P	GAA-E	CGT-R	GTA-V	GTG-V	---	---	---	---	---	---	---	---	---	---
1211	TH-MG727011	Thailand	NCBI	---	CCA-P	TTT-F	GGT-G	GAT-D	ATT-I	TGC-C	AAT-N	ACA-T	ATG-M	ACC-T	AAA-K	GCT-A	TTT-F	TTA-L	TAC-Y	TTT-F	GGT-G	ACT-T	AGA-R	GAT-D	AGT-S	CCT-P	AGA-R	GGT-G	GTT-V	AAT-N	GGT-G	AGA-R	ATT-I	TCT-S	CCG-P	GAA-E	CGT-R	GTA-V	GTG-V	GCA-A	CCT-P	AGA-R	GCT-A	ATG-M	TAT-Y	GTT-V	TTT-F	GAT-D	GTC-V
1212	TH-MG727012	Thailand	NCBI	---	CCA-P	TTT-F	GGT-G	GAT-D	ATT-I	TGC-C	AAT-N	ACA-T	ATG-M	ACC-T	AAA-K	GCT-A	TTT-F	TTA-L	TAC-Y	TTT-F	GGT-G	ACT-T	AGA-R	GAT-D	AGT-S	CCT-P	AGA-R	GGT-G	GTT-V	AAT-N	GGT-G	AGA-R	ATT-I	TCT-S	CCG-P	GAA-E	CGT-R	GTA-V	GTG-V	GCA-A	CCT-P	AGA-R	GCT-A	ATG-M	TAT-Y	GTT-V	TTT-F	GAT-D	GTC-V
1213	TH-MG727013	Thailand	NCBI	---	CCA-P	TTT-F	GGT-G	GAT-D	ATT-I	TGC-C	AAT-N	ACA-T	ATG-M	ACC-T	AAA-K	GCT-A	TTT-F	TTA-L	TAC-Y	TTT-F	GGT-G	ACT-T	AGA-R	GAT-D	AGT-S	CCT-P	AGA-R	GGT-G	GTT-V	AAT-N	GGT-G	AGA-R	ATT-I	TCT-S	CCG-P	GAA-E	CGT-R	GTA-V	GTG-V	GCA-A	CCT-P	AGA-R	GCT-A	ATG-M	TAT-Y	GTT-V	TTT-F	GAT-D	GTC-V
1214	TH-MG727014	Thailand	NCBI	---	CCA-P	TTT-F	GGT-G	GAT-D	ATT-I	TGC-C	AAT-N	ACA-T	ATG-M	ACC-T	AAA-K	GCT-A	TTT-F	TTA-L	TAC-Y	TTT-F	GGT-G	ACT-T	AGA-R	GAT-D	AGT-S	CCT-P	AGA-R	GGT-G	GTT-V	AAT-N	GGT-G	AGA-R	ATT-I	TCT-S	CCG-P	GAA-E	CGT-R	GTA-V	GTG-V	GCA-A	CTT-L	AGA-R	GCT-A	ATG-M	TGT-C	GTT-V	TTT-F	GAT-D	GTC-V
1215	TH-MG727015	Thailand	NCBI	---	CCA-P	TTT-F	GGT-G	GAT-D	ATT-I	TGC-C	AAT-N	ACA-T	ATG-M	ACC-T	AAA-K	GCT-A	TTT-F	TTA-L	TAC-Y	TTT-F	GGT-G	ACT-T	AGA-R	GAT-D	AGT-S	CCT-P	AGA-R	GGT-G	GTT-V	AAT-N	GGT-G	AGA-R	ATT-I	TCT-S	CCG-P	GAA-E	CGT-R	GTA-V	GTG-V	GCA-A	CTT-L	AGA-R	GCT-A	ATG-M	TGT-C	GTT-V	TTT-F	GAT-D	GTC-V
1216	TH-MG727016	Thailand	NCBI	---	CCA-P	TTT-F	GGT-G	GAT-D	ATT-I	TGC-C	AAT-N	ACA-T	ATG-M	ACC-T	AAA-K	GCT-A	TTT-F	TTA-L	TAC-Y	TTT-F	GGT-G	ACT-T	AGA-R	GAT-D	AGT-S	CCT-P	AGA-R	GGT-G	GTT-V	AAT-N	GGT-G	AGA-R	ATT-I	TCT-S	CCG-P	GAA-E	CGT-R	GTA-V	GTG-V	GCA-A	CTT-L	AGA-R	GCT-A	ATG-M	TGT-C	GTT-V	TTT-F	GAT-D	GTC-V
1217	TH-MG727017	Thailand	NCBI	---	CCA-P	TTT-F	GGT-G	GAT-D	ATT-I	TGC-C	AAT-N	ACA-T	ATG-M	ACC-T	AAA-K	GCT-A	TTT-F	TTA-L	TAC-Y	TTT-F	GGT-G	ACT-T	AGA-R	GAT-D	AGT-S	CCT-P	AGA-R	GGT-G	GTT-V	AAT-N	GGT-G	AGA-R	ATT-I	TCT-S	CCG-P	GAA-E	CGT-R	GTA-V	GTG-V	GCA-A	CTT-L	AGA-R	GCT-A	ATG-M	TGT-C	GTT-V	TTT-F	GAT-D	GTC-V
1218	TH-MG727018	Thailand	NCBI	---	CCA-P	TTT-F	GGT-G	GAT-D	ATT-I	TGC-C	AAT-N	ACA-T	ATG-M	ACC-T	AAA-K	GCT-A	TTT-F	TTA-L	TAC-Y	TTT-F	GGT-G	ACT-T	AGA-R	GAT-D	AGT-S	CCT-P	AGA-R	GGT-G	GTT-V	AAT-N	GGT-G	AGA-R	ATT-I	TCT-S	CCG-P	GAA-E	CGT-R	GTA-V	GTG-V	GCA-A	CTT-L	AGA-R	GCT-A	ATG-M	TGT-C	GTT-V	TTT-F	GAT-D	GTC-V
1219	TH-MG727019	Thailand	NCBI	---	CCA-P	TTT-F	GGT-G	GAT-D	ATT-I	TGC-C	AAT-N	ACA-T	ATG-M	ACC-T	AAA-K	GCT-A	TTT-F	TTA-L	TAC-Y	TTT-F	GGT-G	ACT-T	AGA-R	GAT-D	AGT-S	CCT-P	AGA-R	GGT-G	GTT-V	AAT-N	GGT-G	AGA-R	ATT-I	TCT-S	CCG-P	GAA-E	CGT-R	GTA-V	GTG-V	GCA-A	CCT-P	AGA-R	GCT-A	ATG-M	TAT-Y	GTT-V	TTT-F	GAT-D	GTC-V
1220	TH-MG727020	Thailand	NCBI	---	CCA-P	TTT-F	GGT-G	GAT-D	ATT-I	TGC-C	AAT-N	ACA-T	ATG-M	ACC-T	AAA-K	GCT-A	TTT-F	TTA-L	TAC-Y	TTT-F	GGT-G	ACT-T	AGA-R	GAT-D	AGT-S	CCT-P	AGA-R	GGT-G	GTT-V	AAT-N	GGT-G	AGA-R	ATT-I	TCT-S	CCG-P	GAA-E	CGT-R	GTA-V	GTG-V	GCA-A	CCT-P	AGA-R	GCT-A	ATG-M	TAT-Y	GTT-V	TTT-F	GAT-D	GTC-V
1221	TH-MG727021	Thailand	NCBI	---	CTA-L	TTT-F	GGT-G	GAT-D	ATT-I	TGC-C	AAT-N	ACA-T	ATG-M	ACC-T	AAA-K	GCT-A	TTT-F	TTA-L	TAC-Y	TTT-F	GGT-G	ACT-T	AGA-R	GAT-D	AGT-S	CCT-P	AGA-R	GGT-G	GTT-V	AAT-N	GGT-G	AGA-R	ATT-I	TCT-S	CCG-P	GAA-E	CGT-R	GTA-V	GTG-V	GCA-A	CCT-P	AGA-R	GCT-A	ATG-M	TGT-C	GTT-V	TTT-F	GAT-D	GTC-V
1222	TH-MG727022	Thailand	NCBI	---	CTA-L	TTT-F	GGT-G	GAT-D	ATT-I	TGC-C	AAT-N	ACA-T	ATG-M	ACC-T	AAA-K	GCT-A	TTT-F	TTA-L	TAC-Y	TTT-F	GGT-G	ACT-T	AGA-R	GAT-D	AGT-S	CCT-P	AGA-R	GGT-G	GTT-V	AAT-N	GGT-G	AGA-R	ATT-I	TCT-S	CCG-P	GAA-E	CGT-R	GTA-V	GTG-V	GCA-A	CCT-P	AGA-R	GCT-A	ATG-M	TGT-C	GTT-V	TTT-F	GAT-D	GTC-V
1223	TH-MG727023	Thailand	NCBI	---	CCA-P	TTT-F	GGT-G	GAT-D	ATT-I	TGC-C	AAT-N	ACA-T	ATG-M	ACC-T	AAA-K	GCT-A	TTT-F	TTA-L	TAC-Y	TTT-F	GGT-G	ACT-T	AGA-R	GAT-D	AGT-S	CCT-P	AGA-R	GGT-G	GTT-V	AAT-N	GGT-G	AGA-R	ATT-I	TCT-S	CCG-P	GAA-E	CGT-R	GTA-V	GTG-V	GCA-A	CTT-L	AGA-R	GCT-A	ATG-M	TGT-C	GTT-V	TTT-F	GAT-D	GTC-V
1224	TH-MG727024	Thailand	NCBI	---	CCA-P	TTT-F	GGT-G	GAT-D	ATT-I	TGC-C	AAT-N	ACA-T	ATG-M	ACC-T	AAA-K	GCT-A	TTT-F	TTA-L	TAC-Y	TTT-F	GGT-G	ACT-T	AGA-R	GAT-D	AGT-S	CCT-P	AGA-R	GGT-G	GTT-V	AAT-N	GGT-G	AGA-R	ATT-I	TCT-S	CCG-P	GAA-E	CGT-R	GTA-V	GTG-V	GCA-A	CCT-P	AGA-R	GCT-A	ATG-M	TAT-Y	GTT-V	TTT-F	GAT-D	GTC-V
1225	TH-MG727025	Thailand	NCBI	---	CCA-P	TTT-F	GGT-G	GAT-D	ATT-I	TGC-C	AAT-N	ACA-T	ATG-M	ACC-T	AAA-K	GCT-A	TTT-F	TTA-L	TAC-Y	TTT-F	GGT-G	ACT-T	AGA-R	GAT-D	AGT-S	CCT-P	AGA-R	GGT-G	GTT-V	AAT-N	GGT-G	AGA-R	ATT-I	TCT-S	CCG-P	GAA-E	CGT-R	GTA-V	GTG-V	GCA-A	CCT-P	AGA-R	GCT-A	ATG-M	TAT-Y	GTT-V	TTT-F	GAT-D	GTC-V
1226	TH-MG727026	Thailand	NCBI	---	CCA-P	TTT-F	GGT-G	GAT-D	ATT-I	TGC-C	AAT-N	ACA-T	ATG-M	ACC-T	AAA-K	GCT-A	TTT-F	TTA-L	TAC-Y	TTT-F	GGT-G	ACT-T	AGA-R	GAT-D	AGT-S	CCT-P	AGA-R	GGT-G	GTT-V	AAT-N	GGT-G	AGA-R	ATT-I	TCT-S	CCG-P	GAA-E	CGT-R	GTA-V	GTG-V	GCA-A	CCT-P	AGA-R	GCT-A	ATG-M	TAT-Y	GTT-V	TTT-F	GAT-D	GTC-V
1227	TH-MG727027	Thailand	NCBI	---	CCA-P	TTT-F	GGT-G	GAT-D	ATT-I	TGC-C	AAT-N	ACA-T	ATG-M	ACC-T	AAA-K	GCT-A	TTT-F	TTA-L	TAC-Y	TTT-F	GGT-G	ACT-T	AGA-R	GAT-D	AGT-S	CCT-P	AGA-R	GGT-G	GTT-V	AAT-N	GGT-G	AGA-R	ATT-I	TCT-S	CCG-P	GAA-E	CGT-R	GTA-V	GTG-V	GCA-A	CCT-P	AGA-R	GCT-A	ATG-M	TAT-Y	GTT-V	TTT-F	GAT-D	GTC-V
1228	TH-MG727028	Thailand	NCBI	---	CCA-P	TTT-F	GGT-G	GAT-D	ATT-I	TGC-C	AAT-N	ACA-T	ATG-M	ACC-T	AAA-K	GCT-A	TTT-F	TTA-L	TAC-Y	TTT-F	GGT-G	ACT-T	AGA-R	GAT-D	AGT-S	CCT-P	AGA-R	GGT-G	GTT-V	AAT-N	GGT-G	AGA-R	ATT-I	TCT-S	CCG-P	GAA-E	CGT-R	GTA-V	GTG-V	GCA-A	CCT-P	AGA-R	GCT-A	ATG-M	TAT-Y	GTT-V	TTT-F	GAT-D	GTC-V
1229	TH-MG727029	Thailand	NCBI	---	CCA-P	TTT-F	GGT-G	GAT-D	ATT-I	TGC-C	AAT-N	ACA-T	ATG-M	ACC-T	AAA-K	GCT-A	TTT-F	TTA-L	TAC-Y	TTT-F	GGT-G	ACT-T	AGA-R	GAT-D	AGT-S	CCT-P	AGA-R	GGT-G	GTT-V	AAT-N	GGT-G	AGA-R	ATT-I	TCT-S	CCG-P	GAA-E	CGT-R	GTA-V	GTG-V	GCA-A	CCT-P	AGA-R	GCT-A	ATG-M	TAT-Y	GTT-V	TTT-F	GAT-D	GTC-V
1230	TH-MG727030	Thailand	NCBI	---	CCA-P	TTT-F	GGT-G	GAT-D	ATT-I	TGC-C	AAT-N	ACA-T	ATG-M	ACC-T	AAA-K	GCT-A	TTT-F	TTA-L	TAC-Y	TTT-F	GGT-G	ACT-T	AGA-R	GAT-D	AGT-S	CCT-P	AGA-R	GGT-G	GTT-V	AAT-N	GGT-G	AGA-R	ATT-I	TCT-S	CCG-P	GAA-E	CGT-R	GTA-V	GTG-V	GCA-A	CCT-P	AGA-R	GCT-A	ATG-M	TGT-C	GTT-V	TTT-F	GAT-D	GTC-V
1231	TH-MG727031	Thailand	NCBI	---	CCA-P	TTT-F	GGT-G	GAT-D	ATT-I	TGC-C	AAT-N	ACA-T	ATG-M	ACC-T	AAA-K	GCT-A	TTT-F	TTA-L	TAC-Y	TTT-F	GGT-G	ACT-T	AGA-R	GAT-D	AGT-S	CCT-P	AGA-R	GGT-G	GTT-V	AAT-N	GGT-G	AGA-R	ATT-I	TCT-S	CCG-P	GAA-E	CGT-R	GTA-V	GTG-V	GCA-A	CCT-P	AGA-R	GCT-A	ATG-M	TGT-C	GTT-V	TTT-F	GAT-D	GTC-V
1232	TH-MG727032	Thailand	NCBI	---	CCA-P	TTT-F	GGT-G	GAT-D	ATT-I	TGC-C	AAT-N	ACA-T	ATG-M	ACC-T	AAA-K	GCT-A	TTT-F	TTA-L	TAC-Y	TTT-F	GGT-G	ACT-T	AGA-R	GAT-D	AGT-S	CCT-P	AGA-R	GGT-G	GTT-V	AAT-N	GGT-G	AGA-R	ATT-I	TCT-S	CCG-P	GAA-E	CGT-R	GTA-V	GTG-V	GCA-A	CCT-P	AGA-R	GCT-A	ATG-M	TGT-C	GTT-V	TTT-F	GAT-D	---
1233	TH-MG727033	Thailand	NCBI	---	CCA-P	TTT-F	GGT-G	GAT-D	ATT-I	TGC-C	AAT-N	ACA-T	ATG-M	ACC-T	AAA-K	GCT-A	TTT-F	TTA-L	TAC-Y	TTT-F	GGT-G	ACT-T	AGA-R	GAT-D	AGT-S	CCT-P	AGA-R	GGT-G	GTT-V	AAT-N	GGT-G	AGA-R	ATT-I	TCT-S	CCG-P	GAA-E	CGT-R	GTA-V	GTG-V	GCA-A	CCT-P	AGA-R	GCT-A	ATG-M	TGT-C	GTT-V	TTT-F	GAT-D	GTC-V
1234	TH-MG727034	Thailand	NCBI	---	CCA-P	TTT-F	GGT-G	GAT-D	ATT-I	TGC-C	AAT-N	ACA-T	ATG-M	ACC-T	AAA-K	GCT-A	TTT-F	TTA-L	TAC-Y	TTT-F	GGT-G	ACT-T	AGA-R	GAT-D	AGT-S	CCT-P	AGA-R	GGT-G	GTT-V	AAT-N	GGT-G	AGA-R	ATT-I	TCT-S	CCG-P	GAA-E	CGT-R	GTA-V	GTG-V	GCA-A	CCT-P	AGA-R	GCT-A	ATG-M	TGT-C	GTT-V	TTT-F	GAT-D	GTC-V
1235	TH-MG727035	Thailand	NCBI	---	CCA-P	TTT-F	GGT-G	GAT-D	ATT-I	TGC-C	AAT-N	ACA-T	ATG-M	ACC-T	AAA-K	GCT-A	TTT-F	TTA-L	TAC-Y	TTT-F	GGT-G	ACT-T	AGA-R	GAT-D	AGT-S	CCT-P	AGA-R	GGT-G	GTT-V	AAT-N	GGT-G	AGA-R	ATT-I	TCT-S	CCG-P	GAA-E	CGT-R	GTA-V	GTG-V	GCA-A	CCT-P	AGA-R	GCT-A	ATG-M	TGT-C	GTT-V	TTT-F	GAT-D	GTC-V
1236	TH-MG727036	Thailand	NCBI	---	CCA-P	TTT-F	GGT-G	GAT-D	ATT-I	TGC-C	AAT-N	ACA-T	ATG-M	ACC-T	AAA-K	GCT-A	TTT-F	TTA-L	TAC-Y	TTT-F	GGT-G	ACT-T	AGA-R	GAT-D	AGT-S	CCT-P	AGA-R	GGT-G	GTT-V	AAT-N	GGT-G	AGA-R	ATT-I	TCT-S	CCG-P	GAA-E	CGT-R	GTA-V	GTG-V	GCA-A	CCT-P	AGA-R	GCT-A	ATG-M	TGT-C	GTT-V	TTT-F	GAT-D	GTC-V
1237	TH-MG727037	Thailand	NCBI	---	CCA-P	TTT-F	GGT-G	GAT-D	ATT-I	TGC-C	AAT-N	ACA-T	ATG-M	ACC-T	AAA-K	GCT-A	TTT-F	TTA-L	TAC-Y	TTT-F	GGT-G	ACT-T	AGA-R	GAT-D	AGT-S	CCT-P	AGA-R	GGT-G	GTT-V	AAT-N	GGT-G	AGA-R	ATT-I	TCT-S	CCG-P	GAA-E	CGT-R	GTA-V	GTG-V	GCA-A	CCT-P	AGA-R	GCT-A	ATG-M	TGT-C	GTT-V	TTT-F	GAT-D	GTC-V
1238	TH-MG727038	Thailand	NCBI	---	CCA-P	TTT-F	GGT-G	GAT-D	ATT-I	TGC-C	AAT-N	ACA-T	ATG-M	ACC-T	AAA-K	GCT-A	TTT-F	TTA-L	TAC-Y	TTT-F	GGT-G	ACT-T	AGA-R	GAT-D	AGT-S	CCT-P	AGA-R	GGT-G	GTT-V	AAT-N	GGT-G	AGA-R	ATT-I	TCT-S	CCG-P	GAA-E	CGT-R	GTA-V	GTG-V	GCA-A	CCT-P	AGA-R	GCT-A	ATG-M	TGT-C	GTT-V	TTT-F	GAT-D	GTC-V
1239	TH-MG727039	Thailand	NCBI	---	CCA-P	TTT-F	GGT-G	GAT-D	ATT-I	TGC-C	AAT-N	ACA-T	ATG-M	ACC-T	AAA-K	GCT-A	TTT-F	TTA-L	TAC-Y	TTT-F	GGT-G	ACT-T	AGA-R	GAT-D	AGT-S	CCT-P	AGA-R	GGT-G	GTT-V	AAT-N	GGT-G	AGA-R	ATT-I	TCT-S	CCG-P	GAA-E	CGT-R	GTA-V	GTG-V	GCA-A	CCT-P	AGA-R	GCT-A	ATG-M	TGT-C	GTT-V	TTT-F	GAT-D	GTC-V
1240	TH-MG727040	Thailand	NCBI	---	CCA-P	TTT-F	GGT-G	GAT-D	ATT-I	TGC-C	AAT-N	ACA-T	ATG-M	ACC-T	AAA-K	GCT-A	TTT-F	TTA-L	TAC-Y	TTT-F	GGT-G	ACT-T	AGA-R	GAT-D	AGT-S	CCT-P	AGA-R	GGT-G	GTT-V	AAT-N	GGT-G	AGA-R	ATT-I	TCT-S	CCG-P	GAA-E	CGT-R	GTA-V	GTG-V	GCA-A	CCT-P	AGA-R	GCT-A	ATG-M	TGT-C	GTT-V	TTT-F	GAT-D	GTC-V
1241	TH-MG727041	Thailand	NCBI	---	CCA-P	ATT-I	GGT-G	GAT-D	ATT-I	TGC-C	AAT-N	ACA-T	ATG-M	ACC-T	AAA-K	GCT-A	TTT-F	TTA-L	TAC-Y	TTT-F	GGT-G	ACT-T	AGA-R	GAT-D	AGT-S	CCT-P	AGA-R	GGT-G	GTT-V	AAT-N	GGT-G	AGA-R	ATT-I	TCT-S	CCG-P	GAA-E	CGT-R	GTA-V	GTG-V	GCA-A	CCT-P	AGA-R	GCT-A	ATG-M	TGT-C	GTT-V	TTT-F	GAT-D	GTC-V
1242	TH-MG727042	Thailand	NCBI	---	CCA-P	ATT-I	GGT-G	GAT-D	ATT-I	TGC-C	AAT-N	ACA-T	ATG-M	ACC-T	AAA-K	GCT-A	TTT-F	TTA-L	TAC-Y	TTT-F	GGT-G	ACT-T	AGA-R	GAT-D	AGT-S	CCT-P	AGA-R	GGT-G	GTT-V	AAT-N	GGT-G	AGA-R	ATT-I	TCT-S	CCG-P	GAA-E	CGT-R	GTA-V	GTG-V	GCA-A	CCT-P	AGA-R	GCT-A	ATG-M	TGT-C	GTT-V	TTT-F	GAT-D	GTC-V
1243	TH-MG727043	Thailand	NCBI	---	CCA-P	TTT-F	GGT-G	GAT-D	ATT-I	TGC-C	AAT-N	ACA-T	ATG-M	ACC-T	AAA-K	GCT-A	TTT-F	TTA-L	TAC-Y	TTT-F	GGT-G	ACT-T	AGA-R	GAT-D	AGT-S	CCT-P	AGA-R	GGT-G	GTT-V	AAT-N	GGT-G	AGA-R	ATT-I	TCT-S	CCG-P	GAA-E	CGT-R	GTA-V	GTG-V	GCA-A	CCT-P	AGA-R	GCT-A	ATG-M	TGT-C	GTT-V	TTT-F	GAT-D	GTC-V
1244	TH-MG727044	Thailand	NCBI	---	CCA-P	TTT-F	GGT-G	GAT-D	ATT-I	TGC-C	AAT-N	ACA-T	ATG-M	ACC-T	AAA-K	GCT-A	TTT-F	TTA-L	TAC-Y	TTT-F	GGT-G	ACT-T	AGA-R	GAT-D	AGT-S	CCT-P	AGA-R	GGT-G	GTT-V	AAT-N	GGT-G	AGA-R	ATT-I	TCT-S	CCG-P	GAA-E	CGT-R	GTA-V	GTG-V	GCA-A	CCT-P	AGA-R	GCT-A	ATG-M	TGT-C	GTT-V	TTT-F	GAT-D	GTC-V
1245	TH-MG727045	Thailand	NCBI	---	CCA-P	TTT-F	GGT-G	GAT-D	ATT-I	TGC-C	AAT-N	ACA-T	ATG-M	ACC-T	AAA-K	GCT-A	TTT-F	TTA-L	TAC-Y	TTT-F	GGT-G	ACT-T	AGA-R	GAT-D	AGT-S	CCT-P	AGA-R	GGT-G	GTT-V	AAT-N	GGT-G	AGA-R	ATT-I	TCT-S	CCG-P	GAA-E	CGT-R	GTA-V	GTG-V	GCA-A	CCT-P	AGA-R	GCT-A	ATG-M	TGT-C	GTT-V	TTT-F	GAT-D	GTC-V
1246	TH-MG727046	Thailand	NCBI	---	CCA-P	TTT-F	GGT-G	GAT-D	ATT-I	TGC-C	AAT-N	ACA-T	ATG-M	ACC-T	AAA-K	GCT-A	TTT-F	TTA-L	TAC-Y	TTT-F	GGT-G	ACT-T	AGA-R	GAT-D	AGT-S	CCT-P	AGA-R	GGT-G	GTT-V	AAT-N	GGT-G	AGA-R	ATT-I	TCT-S	CCG-P	GAA-E	CGT-R	GTA-V	GTG-V	GCA-A	CCT-P	AGA-R	GCT-A	ATG-M	TGT-C	GTT-V	TTT-F	GAT-D	GTC-V
1247	TH-MG727047	Thailand	NCBI	---	CCA-P	TTT-F	GGT-G	GAT-D	ATT-I	TGC-C	AAT-N	ACA-T	ATG-M	ACC-T	AAA-K	GCT-A	TTT-F	TTA-L	TAC-Y	TTT-F	GGT-G	ACT-T	AGA-R	GAT-D	AGT-S	CCT-P	AGA-R	GGT-G	GTT-V	AAT-N	GGT-G	AGA-R	ATT-I	TCT-S	CCG-P	GAA-E	CGT-R	GTA-V	GTG-V	GCA-A	CCT-P	AGA-R	GCT-A	ATG-M	TGT-C	GTT-V	TTT-F	GAT-D	GTC-V
1248	TH-MG727048	Thailand	NCBI	---	CCA-P	TTT-F	GGT-G	GAT-D	ATT-I	TGC-C	AAT-N	ACA-T	ATG-M	ACC-T	AAA-K	GCT-A	TTT-F	TTA-L	TAC-Y	TTT-F	GGT-G	ACT-T	AGA-R	GAT-D	AGT-S	CCT-P	AGA-R	GGT-G	GTT-V	AAT-N	GGT-G	AGA-R	ATT-I	TCT-S	CCG-P	GAA-E	CGT-R	GTA-V	GTG-V	GCA-A	CCT-P	AGA-R	GCT-A	ATG-M	TGT-C	GTT-V	TTT-F	GAT-D	GTC-V
1249	TH-MG727049	Thailand	NCBI	---	CCA-P	TTT-F	GGT-G	GAT-D	ATT-I	TGC-C	AAT-N	ACA-T	ATG-M	ACC-T	AAA-K	GCT-A	TTT-F	TTA-L	TAC-Y	TTT-F	GGT-G	ACT-T	AGA-R	GAT-D	AGT-S	CCT-P	AGA-R	GGT-G	GTT-V	AAT-N	GGT-G	AGA-R	ATT-I	TCT-S	CCG-P	GAA-E	CGT-R	GTA-V	GTG-V	GCA-A	CCT-P	AGA-R	GCT-A	ATG-M	TGT-C	GTT-V	TTT-F	GAT-D	GTC-V
1250	TH-MG727050	Thailand	NCBI	---	CCA-P	TTT-F	GGT-G	GAT-D	ATT-I	TGC-C	AAT-N	ACA-T	ATG-M	ACC-T	AAA-K	GCT-A	TTT-F	TTA-L	TAC-Y	TTT-F	GGT-G	ACT-T	AGA-R	GAT-D	AGT-S	CCT-P	AGA-R	GGT-G	GTT-V	AAT-N	GGT-G	AGA-R	ATT-I	TCT-S	CCG-P	GAA-E	CGT-R	GTA-V	GTG-V	GCA-A	CCT-P	AGA-R	GCT-A	ATG-M	TGT-C	GTT-V	TTT-F	GAT-D	GTC-V
1251	TH-MG727051	Thailand	NCBI	---	CCA-P	TTT-F	GGT-G	GAT-D	ATT-I	TGC-C	AAT-N	ACA-T	ATG-M	ACC-T	AAA-K	GCT-A	TTT-F	TTA-L	TAC-Y	TTT-F	GGT-G	ACT-T	AGA-R	GAT-D	AGT-S	CCT-P	AGA-R	GGT-G	GTT-V	AAT-N	GGT-G	AGA-R	ATT-I	TCT-S	CCG-P	GAA-E	CGT-R	GTA-V	GTG-V	GCA-A	CCT-P	AGA-R	GCT-A	ATG-M	TGT-C	GTT-V	TTT-F	GAT-D	GTC-V
1252	TH-MG727052	Thailand	NCBI	---	CCA-P	TTT-F	GGT-G	GAT-D	ATT-I	TGC-C	AAT-N	ACA-T	ATG-M	ACC-T	AAA-K	GCT-A	TTT-F	TTA-L	TAC-Y	TTT-F	GGT-G	ACT-T	AGA-R	GAT-D	AGT-S	CCT-P	AGA-R	GGT-G	GTT-V	AAT-N	GGT-G	AGA-R	ATT-I	TCT-S	CCG-P	GAA-E	CGT-R	GTA-V	GTG-V	GCA-A	CCT-P	AGA-R	GCT-A	ATG-M	TGT-C	GTT-V	TTT-F	GAT-D	GTC-V
1253	TH-MG727053	Thailand	NCBI	---	CCA-P	TTT-F	GGT-G	GAT-D	ATT-I	TGC-C	AAT-N	ACA-T	ATG-M	ACC-T	AAA-K	GCT-A	TTT-F	TTA-L	TAC-Y	TTG-L	GGT-G	ACT-T	AGA-R	GAT-D	AGT-S	CCT-P	AGA-R	GGT-G	GTT-V	AAT-N	GGT-G	AGA-R	ATT-I	TCT-S	CCG-P	GAA-E	CGT-R	GTA-V	GTG-V	GCA-A	CCT-P	AGA-R	GCT-A	ATG-M	TGT-C	GTT-V	TTT-F	GAT-D	GTC-V
1254	TH-MG727054	Thailand	NCBI	---	CCA-P	TTT-F	GGT-G	GAT-D	ATT-I	TGC-C	AAT-N	ACA-T	ATG-M	ACC-T	AAA-K	GCT-A	TTT-F	TTA-L	TAC-Y	TTG-L	GGT-G	ACT-T	AGA-R	GAT-D	AGT-S	CCT-P	AGA-R	GGT-G	GTT-V	AAT-N	GGT-G	AGA-R	ATT-I	TCT-S	CCG-P	GAA-E	CGT-R	GTA-V	GTG-V	GCA-A	CCT-P	AGA-R	GCT-A	ATG-M	TGT-C	GTT-V	TTT-F	GAT-D	GTC-V
1255	TH-MG727055	Thailand	NCBI	---	CCA-P	TTT-F	GGT-G	GAT-D	ATT-I	TGC-C	AAT-N	ACA-T	ATG-M	ACC-T	AAA-K	GCT-A	TTT-F	TTA-L	TAC-Y	TTG-L	GGT-G	ACT-T	AGA-R	GAT-D	AGT-S	CCT-P	AGA-R	GGT-G	GTT-V	AAT-N	GGT-G	AGA-R	ATT-I	TCT-S	CCG-P	GAA-E	CGT-R	GTA-V	GTG-V	GCA-A	CCT-P	AGA-R	GCT-A	ATG-M	TGT-C	GTT-V	TTT-F	GAT-D	GTC-V
1256	TH-MG727056	Thailand	NCBI	---	CCA-P	TTT-F	GGT-G	GAT-D	ATT-I	TGC-C	AAT-N	ACA-T	ATG-M	ACC-T	AAA-K	GCT-A	TTT-F	TTA-L	TAC-Y	TTG-L	GGT-G	ACT-T	AGA-R	GAT-D	AGT-S	CCT-P	AGA-R	GGT-G	GTT-V	AAT-N	GGT-G	AGA-R	ATT-I	TCT-S	CCG-P	GAA-E	CGT-R	GTA-V	GTG-V	GCA-A	CCT-P	AGA-R	GCT-A	ATG-M	TGT-C	GTT-V	TTT-F	GAT-D	GTC-V
1257	TH-MG727057	Thailand	NCBI	---	CCA-P	TTT-F	GGT-G	GAT-D	ATT-I	TGC-C	AAT-N	ACA-T	ATG-M	ACC-T	AAA-K	GCT-A	TTT-F	TTA-L	TAC-Y	TTT-F	GGT-G	ACT-T	AGA-R	GAT-D	AGT-S	CCT-P	AGA-R	GGT-G	GTT-V	AAT-N	GGT-G	AGA-R	ATT-I	TCT-S	CCG-P	GAA-E	CGT-R	GTA-V	GTG-V	GCA-A	CCT-P	AGA-R	GCT-A	ATG-M	TGT-C	GTT-V	TTT-F	GAT-D	GTC-V
1258	TH-MG727058	Thailand	NCBI	---	CCA-P	TTT-F	GGT-G	GAT-D	ATT-I	TGC-C	AAT-N	ACA-T	ATG-M	ACC-T	AAA-K	GCT-A	TTT-F	TTA-L	TAC-Y	TTT-F	GGT-G	ACT-T	AGA-R	GAT-D	AGT-S	CCT-P	AGA-R	GGT-G	GTT-V	AAT-N	GGT-G	AGA-R	ATT-I	TCT-S	CCG-P	GAA-E	CGT-R	GTA-V	GTG-V	GCA-A	CCT-P	AGA-R	GCT-A	ATG-M	TGT-C	GTT-V	TTT-F	GAT-D	GTC-V
1259	TH-MG727059	Thailand	NCBI	---	CCA-P	TTT-F	GGT-G	GAT-D	ATT-I	TGC-C	AAT-N	ACA-T	ATG-M	ACC-T	AAA-K	GCT-A	TTT-F	TTA-L	TAC-Y	TTT-F	GGT-G	ACT-T	AGA-R	GAT-D	AGT-S	CCT-P	AGA-R	GGT-G	GTT-V	AAT-N	GGT-G	AGA-R	ATT-I	TCT-S	CCG-P	GAA-E	CGT-R	GTA-V	GTG-V	GCA-A	CCT-P	AGA-R	GCT-A	ATG-M	TGT-C	GTT-V	TTT-F	GAT-D	GTC-V
1260	TH-MG727060	Thailand	NCBI	---	CCA-P	TTT-F	GGT-G	GAT-D	ATT-I	TGC-C	AAT-N	ACA-T	ATG-M	ACC-T	AAA-K	GCT-A	TTT-F	TTA-L	TAC-Y	TTT-F	GGT-G	ACT-T	AGA-R	GAT-D	AGT-S	CCT-P	AGA-R	GGT-G	GTT-V	AAT-N	GGT-G	AGA-R	ATT-I	TCT-S	CCG-P	GAA-E	CGT-R	GTA-V	GTG-V	GCA-A	CCT-P	AGA-R	GCT-A	ATG-M	TGT-C	GTT-V	TTT-F	GAT-D	GTC-V
1261	TH-MG727061	Thailand	NCBI	---	CCA-P	TTT-F	GGT-G	GAT-D	ATT-I	TGC-C	AAT-N	ACA-T	ATG-M	ACC-T	AAA-K	GCT-A	TTT-F	TTA-L	TAC-Y	TTT-F	GGT-G	ACT-T	AGA-R	GAT-D	AGT-S	CCT-P	AGA-R	GGT-G	GTT-V	AAT-N	GGT-G	AGA-R	ATT-I	TCT-S	CCG-P	GAA-E	CGT-R	GTA-V	GTG-V	GCA-A	CCT-P	AGA-R	GCT-A	ATG-M	TGT-C	GTT-V	TTT-F	GAT-D	GTC-V
1262	TH-MG727062	Thailand	NCBI	---	CCA-P	TTT-F	GGT-G	GAT-D	ATT-I	TGC-C	AAT-N	ACA-T	ATG-M	ACC-T	AAA-K	GCT-A	TTT-F	TTA-L	TAC-Y	TTT-F	GGT-G	ACT-T	AGA-R	GAT-D	AGT-S	CCT-P	AGA-R	GGT-G	GTT-V	AAT-N	GGT-G	AGA-R	ATT-I	TCT-S	CCG-P	GAA-E	CGT-R	GTA-V	GTG-V	GCA-A	CCT-P	AGA-R	GCT-A	ATG-M	TGT-C	GTT-V	TTT-F	GAT-D	GTC-V
1263	TH-MG727063	Thailand	NCBI	---	CCA-P	TTT-F	GGT-G	GAT-D	ATT-I	TGC-C	AAT-N	ACA-T	ATG-M	ACC-T	AAA-K	GCT-A	TTT-F	TTA-L	TAC-Y	TTT-F	GGT-G	ACT-T	AGA-R	GAT-D	AGT-S	CCT-P	AGA-R	GGT-G	GTT-V	AAT-N	GGT-G	AGA-R	ATT-I	TCT-S	CCG-P	GAA-E	CGT-R	GTA-V	GTG-V	GCA-A	CCT-P	AGA-R	GCT-A	ATG-M	TGT-C	GTT-V	TTT-F	GAT-D	GTC-V
1264	TH-MG727064	Thailand	NCBI	---	CCA-P	TTT-F	GGT-G	GAT-D	ATT-I	TGC-C	AAT-N	ACA-T	ATG-M	ACC-T	AAA-K	GCT-A	TTT-F	TTA-L	TAC-Y	TTT-F	GGT-G	ACT-T	AGA-R	GAT-D	AGT-S	CCT-P	AGA-R	GGT-G	GTT-V	AAT-N	GGT-G	AGA-R	ATT-I	TCT-S	CCG-P	GAA-E	CAT-H	GTA-V	GTG-V	GCA-A	CCT-P	AGA-R	GCT-A	ATG-M	TGT-C	GTT-V	TTT-F	GAT-D	GTC-V
1265	TH-MG727065	Thailand	NCBI	---	CCA-P	TTT-F	GGT-G	GAT-D	ATT-I	TGC-C	AAT-N	ACA-T	ATG-M	ACC-T	AAA-K	GCT-A	TTT-F	TTA-L	TAC-Y	TTT-F	GGT-G	ACT-T	AGA-R	GAT-D	AGT-S	CCT-P	AGA-R	GGT-G	GTT-V	AAT-N	GGT-G	AGA-R	ATT-I	TCT-S	CCG-P	GAA-E	CAT-H	GTA-V	GTG-V	GCA-A	CCT-P	AGA-R	GCT-A	ATG-M	TGT-C	GTT-V	TTT-F	GAT-D	GTC-V
1266	TH-MG727066	Thailand	NCBI	---	CCA-P	TTT-F	GGT-G	GAT-D	ATT-I	TGC-C	AAT-N	ACA-T	ATG-M	ACC-T	AAA-K	GCT-A	TTT-F	TTA-L	TAC-Y	TTT-F	GGT-G	ACT-T	AGA-R	GAT-D	AGT-S	CCT-P	AGA-R	GGT-G	GTT-V	AAT-N	GGT-G	AGA-R	ATT-I	TCT-S	CCG-P	GAA-E	CAT-H	GTA-V	GTG-V	GCA-A	CCT-P	AGA-R	GCT-A	ATG-M	TGT-C	GTT-V	TTT-F	GAT-D	GTC-V
1267	TH-MG727067	Thailand	NCBI	---	CCA-P	TTT-F	GGT-G	GAT-D	ATT-I	TGC-C	AAT-N	ACA-T	ATT-I	ACC-T	AAA-K	GCT-A	TTT-F	TTA-L	TAC-Y	TTT-F	GGT-G	ACT-T	AGA-R	GAT-D	AGT-S	CCT-P	AGA-R	GGT-G	GTT-V	AAT-N	GGT-G	AGA-R	ATT-I	TCT-S	CCG-P	GAA-E	CGT-R	GTA-V	GTG-V	GCA-A	CCT-P	AGA-R	GCT-A	ATG-M	TGT-C	GTT-V	TTT-F	GAT-D	GTC-V
1268	TH-MG727068	Thailand	NCBI	---	CCA-P	TTT-F	GGT-G	GAT-D	ATT-I	TGC-C	AAT-N	ACA-T	ATG-M	ACC-T	AAA-K	GCT-A	TTT-F	TTA-L	TAC-Y	TTT-F	GGT-G	ACT-T	AGA-R	GAT-D	AGT-S	CCT-P	AGA-R	GGT-G	GTT-V	AAT-N	GGT-G	AGA-R	ATT-I	TCT-S	CCG-P	GAA-E	---	---	---	---	---	---	---	---	---	---	---	---	---
1269	TH-MG727069	Thailand	NCBI	---	CCA-P	TTT-F	GGT-G	GAT-D	ATT-I	TGC-C	AAT-N	ACA-T	ATG-M	ACC-T	AAA-K	GCT-A	TTT-F	TTA-L	TAC-Y	TTT-F	GGT-G	ACT-T	AGA-R	GAT-D	AGT-S	CCT-P	AGA-R	GGT-G	GTT-V	AAT-N	GGT-G	AGA-R	ATT-I	TCT-S	CCG-P	GAA-E	CGT-R	GTA-V	GTG-V	GCA-A	CCT-P	AGA-R	GCT-A	ATG-M	TGT-C	GTT-V	TTT-F	GAT-D	GTC-V
1270	TH-MG727070	Thailand	NCBI	---	CCA-P	TTT-F	GGT-G	GAT-D	ATT-I	TGC-C	AAT-N	ACA-T	ATG-M	ACC-T	AAA-K	GCT-A	TTT-F	TTA-L	TAC-Y	TTT-F	GGT-G	ACT-T	AGA-R	GAT-D	AGT-S	CCT-P	AGA-R	GGT-G	GTT-V	AAT-N	GGT-G	AGA-R	ATT-I	TCT-S	CCG-P	GAA-E	CGT-R	GTA-V	GTG-V	GCA-A	CCT-P	AGA-R	GCT-A	ATG-M	TGT-C	GTT-V	TTT-F	GAT-D	GTC-V
1271	TH-MG727071	Thailand	NCBI	---	CCA-P	TTT-F	GGT-G	GAT-D	ATT-I	TGC-C	AAT-N	ACA-T	ATG-M	ACC-T	AAA-K	GCT-A	TTT-F	TTA-L	TAC-Y	TTT-F	GGT-G	ACT-T	AGA-R	GAT-D	AGT-S	CCT-P	AGA-R	GGT-G	GTT-V	AAT-N	GGT-G	AGA-R	ATT-I	TCT-S	CCG-P	GAA-E	CGT-R	GTA-V	GTG-V	GCA-A	CCT-P	AGA-R	GCT-A	ATG-M	TGT-C	GTT-V	TTT-F	GAT-D	GTC-V
1272	TH-MG727072	Thailand	NCBI	---	CCA-P	TTT-F	GGT-G	GAT-D	ATT-I	TGC-C	AAT-N	ACA-T	ATG-M	ACC-T	AAA-K	GCT-A	TTT-F	TTA-L	TAC-Y	TTT-F	GGT-G	ACT-T	AGA-R	GAT-D	AGT-S	CCT-P	AGA-R	GGT-G	GTT-V	AAT-N	GGT-G	AGA-R	ATT-I	TCT-S	CCG-P	GAA-E	CGT-R	GTA-V	GTG-V	GCA-A	CCT-P	AGA-R	GCT-A	ATG-M	TAT-Y	GTT-V	TTT-F	GAT-D	GTC-V
1273	TH-MG727073	Thailand	NCBI	---	CCA-P	TTT-F	GGT-G	GAT-D	ATT-I	TGC-C	AAT-N	ACA-T	ATG-M	ACC-T	AAA-K	GCT-A	TTT-F	TTA-L	TAC-Y	TTT-F	GGT-G	ACT-T	AGA-R	GAT-D	AGT-S	CCT-P	AGA-R	GGT-G	GTT-V	AAT-N	GGT-G	AGA-R	ATT-I	TCT-S	CCG-P	GAA-E	CGT-R	GTA-V	GTG-V	GCA-A	CCT-P	AGA-R	GCT-A	ATG-M	TAT-Y	GTT-V	TTT-F	GAT-D	GTC-V
1274	TH-MG727074	Thailand	NCBI	---	CCA-P	TTT-F	GGT-G	GAT-D	ATT-I	TGC-C	AAT-N	ACA-T	ATG-M	ACC-T	AAA-K	GCT-A	TTT-F	TTA-L	TAC-Y	TTT-F	GGT-G	ACT-T	AGA-R	GAT-D	AGT-S	CCT-P	AGA-R	GGT-G	GTT-V	AAT-N	GGT-G	AGA-R	ATT-I	TCT-S	CCG-P	GAA-E	CGT-R	GTA-V	GTG-V	GCA-A	CCT-P	AGA-R	GCT-A	ATG-M	TAT-Y	GTT-V	TTT-F	GAT-D	GTC-V
1275	TH-MG727075	Thailand	NCBI	---	CCA-P	TTT-F	GGT-G	GAT-D	ATT-I	TGC-C	AAT-N	ACA-T	ATG-M	ACC-T	AAA-K	GCT-A	TTT-F	TTA-L	TAC-Y	TTT-F	GGT-G	ACT-T	AGA-R	GAT-D	AGT-S	CCT-P	AGA-R	GGT-G	GTT-V	AAT-N	GGT-G	AGA-R	ATT-I	TCT-S	CCG-P	GAA-E	CGT-R	GTA-V	GTG-V	GCA-A	CCT-P	AGA-R	GCT-A	ATG-M	TAT-Y	GTT-V	TTT-F	GAT-D	GTC-V
1276	TH-MG727076	Thailand	NCBI	---	CCA-P	TTT-F	GGT-G	GAT-D	ATT-I	TGC-C	AAT-N	ACA-T	ATG-M	ACC-T	AAA-K	GCT-A	TTT-F	TTA-L	TAC-Y	TTT-F	GGT-G	ACT-T	AGA-R	GAT-D	AGT-S	CCT-P	AGA-R	GGT-G	GTT-V	AAT-N	GGT-G	AGA-R	ATT-I	TCT-S	CCG-P	GAA-E	CGT-R	GTA-V	GTG-V	GCA-A	CCT-P	AGA-R	GCT-A	ATG-M	TAT-Y	GTT-V	TTT-F	GAT-D	GTC-V
1277	TH-MG727077	Thailand	NCBI	---	CCA-P	TTT-F	GGT-G	GAT-D	ATT-I	TGC-C	AAT-N	ACA-T	ATG-M	ACC-T	AAA-K	GCT-A	TTT-F	TTA-L	TAC-Y	TTT-F	GGT-G	ACT-T	AGA-R	GAT-D	AGT-S	CCT-P	AGA-R	GGT-G	GTT-V	AAT-N	GGT-G	AGA-R	ATT-I	TCT-S	CCG-P	GAA-E	CGT-R	GTA-V	GTG-V	GCA-A	CCT-P	AGA-R	GCT-A	ATG-M	TAT-Y	GTT-V	TTT-F	GAT-D	GTC-V
[truncated: 3,658 more rows]
[truncated: 16 more columns]

## Sheet: Additional file 1B
Additional file 1: Table S1B. (B) The mutation found in the Venezuelan samples and the other countries where these mutations were also found.
[truncated: 433 more rows]
